# Supplementary material for: Opposing effects of Rho-associated coiled-coil kinase 1 (ROCK1) and ROCK2 in TGF-β-SMAD signaling
Source: Cell Commun Signal. 2026 Feb 7;24:137. doi: 10.1186/s12964-026-02722-5 (PMC12930806; doi:10.1186/s12964-026-02722-5)
Supplement: Supplementary file 2 — Additional file 2. Table S4. Mass spectrometry data. [file 12964_2026_2722_MOESM2_ESM.xlsx]

## Sheet: all_data
Accession	Description	ΣCoverage	Σ# Proteins	Σ# Unique Peptides	Σ# Peptides	Σ# PSMs	A6: Area	B6: Area	C6: Area	D6: Area	E6: Area	F6: Area	G6: Area	H6: Area	I6: Area	Score A2	Coverage A2	# Peptides A2	# PSM A2	Score B2	Coverage B2	# Peptides B2	# PSM B2	Score C2	Coverage C2	# Peptides C2	# PSM C2	Score D2	Coverage D2	# Peptides D2	# PSM D2	Score E2	Coverage E2	# Peptides E2	# PSM E2	Score F2	Coverage F2	# Peptides F2	# PSM F2	Score G2	Coverage G2	# Peptides G2	# PSM G2	Score H2	Coverage H2	# Peptides H2	# PSM H2	Score I2	Coverage I2
P08670	Vimentin OS=Homo sapiens OX=9606 GN=VIM PE=1 SV=4 - [VIME_HUMAN]	97	6	82	95	6207	8.64958e+10	8.00535e+10	7.38107e+10	83125861395	8.45377e+10	8.16121e+10	9.4005e+10	8.49626e+10	8.83716e+10	1795.96	89.48	75	636	1867.36	90.77	69	668	1775.91	89.7	73	615	1804.03	93.56	76	628	2370.95	93.99	79	789	2007.94	92.27	75	698	2339.71	93.13	74	767	2031.81	89.06	67	689	2157.47	94.64
P21796	Voltage-dependent anion-selective channel protein 1 OS=Homo sapiens OX=9606 GN=VDAC1 PE=1 SV=2 - [VDAC1_HUMAN]	89.4	1	26	27	182	6.43042e+08	7.26272e+08	6.26709e+08	7.42129e+08	6.81169e+08	6.31022e+08	8.4894e+08	4.17696e+08	411077285	54.6798	49.82	12	16	53.9041	49.82	13	17	69.8153	61.84	13	21	101.057	72.44	21	32	46.2158	62.54	17	21	67.8789	56.54	16	21	65.4888	69.96	16	20	46.7073	59.01	14	17	54.9977	55.12
Q15149-8	Isoform 8 of Plectin OS=Homo sapiens OX=9606 GN=PLEC - [PLEC_HUMAN]	87.03	17	2	597	6674	1.05173e+10	1.29583e+10	9.91456e+09	1.14073e+10	1.4508e+10	1.27147e+10	1.50399e+10	1.33579e+10	1.26716e+10	1983.54	75.76	412	728	2049.68	72.69	408	757	1921.03	71.82	394	696	1908.47	74.01	387	672	2205.43	76.91	432	787	2179.02	74.65	414	784	2361.21	76.66	438	835	1938.78	72.71	370	693	2076.42	75.03
Q15149-3	Isoform 3 of Plectin OS=Homo sapiens OX=9606 GN=PLEC - [PLEC_HUMAN]	86.85	14	3	596	6683	1.05173e+10	1.29583e+10	9.91456e+09	1.14073e+10	1.4508e+10	1.27147e+10	1.50399e+10	1.33579e+10	1.26716e+10	1981.24	74.81	411	727	2057.16	72.6	410	759	1927.83	71.77	395	697	1915.2	73.63	387	673	2213.46	77.09	434	789	2189.22	75.12	417	787	2367.6	76.83	440	836	1946.58	72.49	371	694	2081.13	74.33
Q15149-4	Isoform 4 of Plectin OS=Homo sapiens OX=9606 GN=PLEC - [PLEC_HUMAN]	86.8	17	4	599	6756	1.05173e+10	1.29583e+10	9.91456e+09	1.14073e+10	1.4508e+10	1.27147e+10	1.50399e+10	1.33579e+10	1.26716e+10	2009.03	75.92	416	737	2069.44	72.86	412	766	1928.27	71.52	395	698	1933.55	73.7	389	682	2224.59	77.06	436	797	2201.81	74.82	418	795	2383.89	76.53	441	847	1957.26	72.36	371	700	2105.26	74.66
P31949	Protein S100-A11 OS=Homo sapiens OX=9606 GN=S100A11 PE=1 SV=2 - [S10AB_HUMAN]	86.67	1	8	8	42	5.33703e+08	5.08684e+08	6.23245e+08	5.51082e+08	3.60627e+08	432113857	3.51251e+08	2.51776e+08	2.53275e+08	16.8395	46.67	5	6	17.9582	37.14	5	7	15.5204	37.14	5	6	4.47437	15.24	1	1	15.427	63.81	5	6	14.378	37.14	4	5	15.3673	27.62	3	5	6.21244	27.62	2	3	7.41724	21.9
Q15149-6	Isoform 6 of Plectin OS=Homo sapiens OX=9606 GN=PLEC - [PLEC_HUMAN]	86.6	17	1	596	6670	1.05173e+10	1.29583e+10	9.91456e+09	1.14073e+10	1.4508e+10	1.27147e+10	1.50399e+10	1.33579e+10	1.26716e+10	1983.54	75.32	412	728	2049.68	72.27	408	757	1918.89	71.13	393	695	1905.6	73.3	386	671	2205.43	76.47	432	787	2179.02	74.23	414	784	2355.88	75.94	437	833	1940.8	72.36	370	693	2078.6	74.66
P05783	Keratin, type I cytoskeletal 18 OS=Homo sapiens OX=9606 GN=KRT18 PE=1 SV=2 - [K1C18_HUMAN]	86.51	10	44	46	492	3.40295e+09	3.4362e+09	2.65585e+09	4.58422e+09	5.23838e+09	4547899629	5557726546	5072555300	3.67462e+09	132.936	69.07	31	43	135.103	65.35	28	43	123.57	76.74	33	50	176.928	77.91	33	60	208.574	70.7	31	65	181.169	71.63	32	65	176.453	63.95	29	56	187.177	67.67	31	63	150.824	67.91
P35527	Keratin, type I cytoskeletal 9 OS=Homo sapiens OX=9606 GN=KRT9 PE=1 SV=3 - [K1C9_HUMAN]	86.2	1	50	50	546	2.31504e+09	9.42954e+09	4.25327e+09	5.5617e+09	2.4949e+09	2.15783e+09	2.83173e+09	2.28639e+09	1369396099	177.644	63.56	32	57	362.833	82.18	42	110	259.452	79.78	38	79	263.555	78.97	33	77	165.869	64.69	29	53	144.075	59.87	28	44	182.408	76.08	30	54	107.209	63.4	26	37	100.783	58.75
P34897-3	Isoform 3 of Serine hydroxymethyltransferase, mitochondrial OS=Homo sapiens OX=9606 GN=SHMT2 - [GLYM_HUMAN]	86.13	7	51	51	1001	7.16406e+09	1.10761e+10	1.37185e+10	1.04839e+10	1.35886e+10	1.41869e+10	1.34928e+10	1.21153e+10	1.55054e+10	210.891	67.91	33	80	235.175	70.39	34	90	311.865	79.3	40	116	245.352	80.12	40	98	364.73	73.71	39	136	330.778	71.22	38	123	293.401	82.82	43	111	309.054	77.23	36	120	348.258	81.37
Q15149	Plectin OS=Homo sapiens OX=9606 GN=PLEC PE=1 SV=3 - [PLEC_HUMAN]	86.12	17	15	611	6779	1.05173e+10	1.29583e+10	9.91456e+09	1.14073e+10	1.4508e+10	1.27147e+10	1.50399e+10	1.33579e+10	1.26716e+10	2013.23	74.85	420	738	2070.57	71.78	415	765	1956.11	70.67	402	708	1942.49	73.19	394	683	2254.24	76.28	442	803	2219.26	74.04	424	798	2403.58	75.96	448	847	1979.25	71.5	377	704	2113.55	74.12
P05387	60S acidic ribosomal protein P2 OS=Homo sapiens OX=9606 GN=RPLP2 PE=1 SV=1 - [RLA2_HUMAN]	82.61	1	9	9	42	6.78213e+07	1.33796e+08	4.54224e+07	7.02815e+07	1.33903e+08	5.33793e+07	9.69585e+07	8.69082e+06	7.26211e+07	9.44838	20.87	2	3	28.2861	80.87	7	8	11.3888	59.13	3	3	16.9793	80	4	5	23.9455	49.57	5	8	9.21905	47.83	3	3	20.5081	60	4	5	11.2279	31.3	3	3	18.5996	49.57
P08727	Keratin, type I cytoskeletal 19 OS=Homo sapiens OX=9606 GN=KRT19 PE=1 SV=4 - [K1C19_HUMAN]	82.25	8	31	43	579	3.774e+09	5.85753e+09	4.26926e+09	5.14694e+09	5.83096e+09	5262698093	5.80443e+09	5.5217e+09	5.67931e+09	141.463	74.75	35	63	140.907	76.25	32	58	188.842	77.75	36	72	171.628	77.75	33	60	196.419	70	33	73	176.155	72.75	33	71	184.279	74.75	32	67	139.253	76	29	52	168.307	74.5
P04792	Heat shock protein beta-1 OS=Homo sapiens OX=9606 GN=HSPB1 PE=1 SV=2 - [HSPB1_HUMAN]	81.46	1	9	9	45	1.41092e+08	119353638	7.61485e+07	2.02094e+08	174364211	2.69971e+08	2.1716e+08	1.79056e+08	1.56481e+08	10.6915	43.41	5	5	13.0019	36.1	4	4	9.30002	23.41	3	3	10.916	28.29	4	5	7.76442	39.02	5	5	18.8627	46.83	5	7	18.0852	36.1	4	5	16.6129	47.32	6	7	12.8281	24.88
P14618	Pyruvate kinase PKM OS=Homo sapiens OX=9606 GN=PKM PE=1 SV=4 - [KPYM_HUMAN]	80.79	4	5	51	596	3.32162e+09	3.62527e+09	3.27296e+09	4.72394e+09	5.43686e+09	4.00169e+09	4.77587e+09	2.92535e+09	3.09561e+09	185.05	73.26	37	67	190.924	73.26	34	66	176.481	71.19	34	74	188.28	66.1	35	69	193.417	73.07	38	70	181.29	67.23	35	63	219.473	72.32	38	75	150.816	64.41	32	52	172.697	71.75
P07355	Annexin A2 OS=Homo sapiens OX=9606 GN=ANXA2 PE=1 SV=2 - [ANXA2_HUMAN]	79.35	2	13	36	270	1228941349	2.68816e+09	1.92325e+09	1942616393	3.97112e+09	2.50666e+09	1.73108e+09	2.85613e+09	3.07807e+09	57.3158	61.06	19	20	104.855	71.39	26	34	85.1695	66.08	23	31	81.068	56.93	20	25	110.555	70.5	28	38	103.868	66.37	25	34	73.4572	59.29	20	23	100.101	66.67	23	33	101.347	61.06
Q96HS1	Serine/threonine-protein phosphatase PGAM5, mitochondrial OS=Homo sapiens OX=9606 GN=PGAM5 PE=1 SV=2 - [PGAM5_HUMAN]	78.89	4	21	21	120	1.91661e+08	3.46961e+08	3.28222e+08	4.41772e+08	1.81796e+08	375300217	5.31912e+08	3.09034e+08	4.2709e+08	17.0826	43.94	10	10	31.2508	42.56	12	13	33.7437	56.4	13	16	31.537	56.4	15	17	17.2393	31.83	8	10	30.0328	47.75	12	14	52.5813	53.29	14	20	18.2392	49.13	10	10	15.7937	38.41
P60709	Actin, cytoplasmic 1 OS=Homo sapiens OX=9606 GN=ACTB PE=1 SV=1 - [ACTB_HUMAN]	78.13	2	16	37	869	1.88038e+10	1.9442e+10	1.59122e+10	2.09566e+10	22129437535	1.83995e+10	2.69389e+10	2.55018e+10	2.27377e+10	265.796	76	27	95	285.191	67.73	29	106	240.441	67.2	27	82	231.321	76.8	29	85	286.906	77.33	32	102	265.553	69.33	31	95	319.023	77.6	32	113	255.292	77.33	30	92	296.794	76.53
P32969	60S ribosomal protein L9 OS=Homo sapiens OX=9606 GN=RPL9 PE=1 SV=1 - [RL9_HUMAN]	77.6	1	15	15	74	106362033	2.72163e+08	1.6515e+08	4.98023e+08	3.06096e+08	1.89264e+08	2.49412e+08	3.45806e+08	3.31911e+08	19.937	42.19	6	6	23.5403	37.5	5	6	19.4812	29.69	4	5	31.1171	56.77	9	11	43.6778	55.73	9	11	20.0663	29.17	4	5	30.4084	34.9	9	11	27.9393	36.46	6	7	39.5417	46.88
P05787	Keratin, type II cytoskeletal 8 OS=Homo sapiens OX=9606 GN=KRT8 PE=1 SV=7 - [K2C8_HUMAN]	76.81	2	45	56	808	5.89547e+09	5.8708e+09	5.12641e+09	7106026725	9.05092e+09	8.66277e+09	9.0785e+09	6632282741	7.07339e+09	223.107	67.29	44	84	224.325	66.67	40	89	242.343	65.63	43	94	235.757	65.01	39	90	224.607	69.57	39	87	255.158	53.83	38	94	237.716	61.9	41	99	209.086	65.22	38	84	257.213	61.08
Q09666	Neuroblast differentiation-associated protein AHNAK OS=Homo sapiens OX=9606 GN=AHNAK PE=1 SV=2 - [AHNK_HUMAN]	75.62	2	287	293	1752	5.32024e+08	6.19758e+08	6.77275e+08	8.06085e+08	8.65995e+08	8.64133e+08	8.09687e+08	6.83742e+08	8.35773e+08	369.434	46.93	130	165	391.624	46.94	128	165	486.038	55.91	166	203	439.709	52.77	154	183	520.195	57.76	174	216	485.922	55.06	171	215	533.015	55.86	177	223	452.472	51.31	146	187	434.363	51.65
Q6IAA8	Ragulator complex protein LAMTOR1 OS=Homo sapiens OX=9606 GN=LAMTOR1 PE=1 SV=2 - [LTOR1_HUMAN]	75.16	1	9	9	58	1.58233e+08	1.56993e+08	137416302	1.91261e+08	2.36757e+08	2.0997e+08	2.31018e+08	2.00515e+08	2.25365e+08	20.7961	47.83	5	8	16.3794	59.01	7	8	19.6226	39.75	5	7	15.9363	52.17	5	6	13.7398	34.78	3	4	22.783	60.25	7	8	15.9547	44.72	6	6	11.7407	25.47	3	5	18.8702	40.37
P14618-2	Isoform M1 of Pyruvate kinase PKM OS=Homo sapiens OX=9606 GN=PKM - [KPYM_HUMAN]	74.95	3	2	48	548	3.258e+09	3.59891e+09	2.96524e+09	4.36585e+09	4.95227e+09	3.75319e+09	4.41123e+09	2.8137e+09	2.99202e+09	161.702	67.23	34	61	181.167	67.23	32	62	165.709	63.84	31	71	174.914	60.26	34	66	171.884	65.73	35	64	154.465	61.21	31	54	190.479	64.97	34	68	134.253	58.38	30	46	156.099	65.73
P23396	40S ribosomal protein S3 OS=Homo sapiens OX=9606 GN=RPS3 PE=1 SV=2 - [RS3_HUMAN]	74.9	2	25	25	229	1.07842e+09	1.36968e+09	7.90626e+08	1.3358e+09	1.41686e+09	1.10644e+09	1.97829e+09	1.53708e+09	1.48002e+09	67.105	65.43	17	25	72.3571	73.25	20	25	46.4791	64.2	15	18	67.9781	70.37	18	26	63.4243	67.08	21	25	63.8738	62.14	17	22	79.0173	65.43	21	26	80.8906	73.66	22	30	99.7862	73.66
P07437	Tubulin beta chain OS=Homo sapiens OX=9606 GN=TUBB PE=1 SV=2 - [TBB5_HUMAN]	74.77	2	6	37	1002	9.96959e+09	1.16383e+10	1.01351e+10	1.44697e+10	1.45815e+10	1.61942e+10	17186742105	1.64716e+10	1.73872e+10	264.953	73.2	29	89	298.902	73.2	29	114	264.328	73.2	29	100	325.464	66.67	31	125	259.187	74.1	33	95	311.919	66.89	32	116	301.996	66.89	30	105	366.296	73.87	30	135	337.028	66.67
A0A0U1RRL7	Protein MMP24OS OS=Homo sapiens OX=9606 GN=MMP24OS PE=1 SV=1 - [MMPOS_HUMAN]	74.65	1	2	2	14	1.63043e+07	0	0	5.55065e+07	0	3.57258e+07	8.17199e+07	41119855	5.74186e+07	10.7979	36.62	1	3	3.66679	36.62	1	1					4.73182	36.62	1	1	6.87991	74.65	2	2	8.88791	36.62	1	2	9.92405	36.62	1	2	9.00675	36.62	1	2	4.69683	36.62
P68371	Tubulin beta-4B chain OS=Homo sapiens OX=9606 GN=TUBB4B PE=1 SV=1 - [TBB4B_HUMAN]	74.61	2	2	37	882	7.64867e+09	7.66736e+09	7.36751e+09	1.19029e+10	1.21998e+10	1.23872e+10	1.48285e+10	1.34238e+10	1.56444e+10	220.965	73.03	28	77	268.03	73.93	30	102	230.024	73.03	29	88	288.078	66.52	31	110	231.106	73.93	33	87	283.055	66.74	32	101	262.974	65.84	29	91	315.16	73.71	29	119	298.951	66.52
P06733	Alpha-enolase OS=Homo sapiens OX=9606 GN=ENO1 PE=1 SV=2 - [ENOA_HUMAN]	74.19	5	28	30	216	7.35039e+08	7.27941e+08	7.17915e+08	1.05749e+09	1.01073e+09	7.45768e+08	1.36093e+09	8.17293e+08	8.39293e+08	82.5263	72.35	23	29	69.6166	56.68	17	23	78.9591	64.52	18	23	64.1042	60.37	18	22	81.3875	62.21	19	25	61.8067	57.37	18	23	99.6564	61.29	21	29	55.8983	51.15	15	16	80.856	59.22
P00387-2	Isoform 2 of NADH-cytochrome b5 reductase 3 OS=Homo sapiens OX=9606 GN=CYB5R3 - [NB5R3_HUMAN]	73.74	3	17	17	116	5.67737e+08	2.97978e+08	3.49936e+08	4.1443e+08	4.59074e+08	4.95573e+08	5.31755e+08	1.83184e+08	2.25064e+08	23.0121	46.4	9	14	19.7071	34.89	7	10	34.5685	50.36	11	15	40.8164	67.27	12	17	29.9089	55.04	11	14	29.3053	50.72	11	14	26.8566	34.17	9	12	23.9007	51.08	8	10	25.7362	36.33
Q99623	Prohibitin-2 OS=Homo sapiens OX=9606 GN=PHB2 PE=1 SV=2 - [PHB2_HUMAN]	73.58	2	24	24	144	5.72968e+08	5.11789e+08	5.25938e+08	7.88607e+08	812377276	7.44187e+08	8.40234e+08	3.99745e+08	8.50179e+08	45.3625	68.9	19	20	40.2282	50.5	12	16	41.9062	53.85	14	15	45.046	50.84	14	15	51.6105	64.21	16	17	46.9845	64.21	17	19	30.0907	33.44	9	10	43.4532	60.2	14	15	48.7551	54.18
P51149	Ras-related protein Rab-7a OS=Homo sapiens OX=9606 GN=RAB7A PE=1 SV=1 - [RAB7A_HUMAN]	73.43	9	19	19	126	7.31802e+08	7.38023e+08	7.26431e+08	9.91096e+08	8.42914e+08	8.35125e+08	1.11857e+09	4.73023e+08	8.76666e+08	40.9831	60.39	12	13	46.0758	63.77	13	15	43.2218	62.8	13	14	45.3873	73.43	13	15	50.154	65.22	12	16	33.2422	44.44	11	13	43.1507	67.15	12	15	36.5866	51.21	10	12	37.6251	51.69
P22626	Heterogeneous nuclear ribonucleoproteins A2/B1 OS=Homo sapiens OX=9606 GN=HNRNPA2B1 PE=1 SV=2 - [ROA2_HUMAN]	73.37	2	22	26	171	4.89138e+08	6.00538e+08	8.63724e+08	7.88138e+08	5.66923e+08	5.86031e+08	1.33553e+08	321282331	5.74573e+08	39.2634	41.93	13	17	55.5245	64.31	17	21	63.8865	61.47	19	24	55.2086	51.84	13	17	55.4115	58.92	16	20	40.1142	56.09	16	18	53.2036	62.04	16	21	36.809	39.38	10	16	32.9837	49.01
O00165-5	Isoform 5 of HCLS1-associated protein X-1 OS=Homo sapiens OX=9606 GN=HAX1 - [HAX1_HUMAN]	73.16	4	9	9	20	1.42643e+07	2.91623e+07	1.40635e+07	1.94707e+07	1.03377e+07	1.58268e+07	2.16544e+07	10677185	2.5235e+07	8.00865	24.68	3	3	6.98631	15.58	2	2	5.11341	9.52	2	2	5.25059	20.35	3	4	5.61485	15.15	2	2	2.40318	4.76	1	1	5.33411	36.36	4	4	2.82516	4.76	1	1	2.95034	7.79
P62701	40S ribosomal protein S4, X isoform OS=Homo sapiens OX=9606 GN=RPS4X PE=1 SV=2 - [RS4X_HUMAN]	72.24	3	29	29	229	9.08462e+08	9.84834e+08	7.12547e+08	8.84596e+08	9.77921e+08	9.48007e+08	1.28473e+09	609403693	8.3535e+08	65.1736	55.13	19	25	56.2207	55.51	14	22	66.7381	54.75	18	23	69.4887	55.51	20	26	80.4051	57.41	18	28	69.2055	50.95	15	25	82.9463	69.58	22	31	68.0855	63.88	18	26	64.7776	63.88
P61106	Ras-related protein Rab-14 OS=Homo sapiens OX=9606 GN=RAB14 PE=1 SV=4 - [RAB14_HUMAN]	71.63	7	17	19	137	7.85475e+08	6.10152e+08	5.0436e+08	9.49868e+08	8.66287e+08	7.80741e+08	4.23383e+08	2.06297e+08	803640338	61.1311	61.4	13	17	42.4875	62.79	9	13	60.3391	55.35	12	16	55.0263	59.07	12	17	48.8904	59.07	11	13	61.241	71.63	14	17	52.3186	66.51	13	15	38.6629	52.09	10	11	56.9348	66.51
O75947	ATP synthase subunit d, mitochondrial OS=Homo sapiens OX=9606 GN=ATP5PD PE=1 SV=3 - [ATP5H_HUMAN]	71.43	2	13	13	56	1.56333e+08	1.6017e+08	1.76334e+08	1.58763e+08	1.61723e+08	1.34211e+08	2.39124e+08	1.36215e+08	1.44405e+08	12.7909	50.31	5	7	18.9178	59.63	7	8	16.1006	47.83	6	6	8.35558	27.95	3	3	15.6291	39.75	5	6	14.3786	49.69	6	7	27.5711	51.55	8	8	16.6089	40.37	5	5	15.4258	39.13
Q9UJZ1	Stomatin-like protein 2, mitochondrial OS=Homo sapiens OX=9606 GN=STOML2 PE=1 SV=1 - [STML2_HUMAN]	71.35	2	20	20	123	3.85505e+08	3.66238e+08	3.04707e+08	4.76353e+08	3.27766e+08	2.69055e+08	4.6899e+08	3.19867e+08	3.9627e+08	44.4853	57.87	13	15	34.0862	38.2	10	12	37.2847	44.94	11	11	54.0087	50	15	20	23.5564	39.61	9	9	28.8811	26.69	8	10	43.6595	57.58	13	15	49.1739	42.98	14	17	44.9808	48.88
O75688-2	Isoform Beta-2 of Protein phosphatase 1B OS=Homo sapiens OX=9606 GN=PPM1B - [PPM1B_HUMAN]	71.32	3	1	26	313	1879637391	2.44684e+09	2.31904e+09	2.42599e+09	2.50448e+09	2508173019	3.2562e+09	2.81429e+09	2.39875e+09	92.9874	62.79	19	34	76.4173	55.81	18	29	70.1097	46.77	14	27	80.6017	63.82	21	37	112.16	68.48	23	43	111.243	58.91	20	38	109.127	56.59	17	39	90.4478	49.61	17	31	95.443	55.3
Q07065	Cytoskeleton-associated protein 4 OS=Homo sapiens OX=9606 GN=CKAP4 PE=1 SV=2 - [CKAP4_HUMAN]	71.26	10	47	48	351	8.0969e+08	9.26401e+08	9.8485e+08	1.0748e+09	8.12568e+08	1.14178e+09	1.40452e+09	7.68421e+08	1.05762e+09	100.637	65.78	31	38	81.2066	50.33	25	29	101.852	59.63	32	40	118.935	59.63	31	39	132.314	56.64	35	46	109.915	59.63	34	42	120.575	56.31	34	44	88.8429	51.5	26	30	116.926	58.31
P49411	Elongation factor Tu, mitochondrial OS=Homo sapiens OX=9606 GN=TUFM PE=1 SV=2 - [EFTU_HUMAN]	71.24	1	31	31	244	7.04481e+08	6.17021e+08	7.44595e+08	5.8644e+08	7.68002e+08	6.10538e+08	1.1737e+09	8.47459e+08	7.56378e+08	72.5326	58.63	23	28	62.6161	50	21	28	79.4806	47.12	22	33	71.9301	41.81	19	28	58.4906	42.04	18	23	56.0031	45.35	19	24	73.8971	46.24	18	27	64.8283	51.77	19	27	66.7923	36.06
P04350	Tubulin beta-4A chain OS=Homo sapiens OX=9606 GN=TUBB4A PE=1 SV=2 - [TBB4A_HUMAN]	71.17	1	1	31	599	6.68452e+09	7.45472e+09	6.46767e+09	1.19029e+10	1.00905e+10	1.08092e+10	1.38226e+10	13248981672	1.42681e+10	144.806	64.19	20	50	177.358	65.09	23	61	153.649	64.19	21	56	204.757	59.46	24	72	153.931	65.09	25	56	207.39	62.84	26	82	184.297	61.49	25	63	225.179	66.22	25	84	195.189	61.26
P35232	Prohibitin OS=Homo sapiens OX=9606 GN=PHB PE=1 SV=1 - [PHB_HUMAN]	70.59	2	16	16	118	679847603	4.7543e+08	6.46895e+08	8.69333e+08	7.68136e+08	6.22007e+08	5.34183e+08	3.40877e+08	5.85608e+08	39.2563	57.72	12	13	40.0816	39.34	9	12	39.7833	48.53	10	11	54.2126	67.65	14	15	50.6761	57.72	12	14	46.572	60.66	11	13	51.8397	54.04	11	14	40.0581	49.63	9	12	45.8348	59.19
P10809	60 kDa heat shock protein, mitochondrial OS=Homo sapiens OX=9606 GN=HSPD1 PE=1 SV=2 - [CH60_HUMAN]	70.51	2	41	41	328	7.49709e+08	6.93911e+08	8.15539e+08	1.00767e+09	8.7751e+08	9.11514e+08	1.17549e+09	5.34054e+08	7.03509e+08	82.4746	46.42	20	29	103.214	50.79	27	34	107.27	54.1	25	36	126.55	51.83	27	42	131.047	56.89	28	40	99.99	43.8	24	36	103.931	53.75	27	38	97.0423	42.06	26	34	122.821	54.97
P35908	Keratin, type II cytoskeletal 2 epidermal OS=Homo sapiens OX=9606 GN=KRT2 PE=1 SV=2 - [K22E_HUMAN]	70.42	1	32	44	338	2.36482e+09	5.266e+09	2.35728e+09	4262310428	2.45271e+09	1.79837e+09	3.03946e+09	3.52179e+09	1430935954	55.9554	33.49	19	27	172.376	60.72	37	59	83.5184	35.21	23	35	109.394	37.4	23	39	94.9004	43.35	20	38	93.3881	39.12	21	40	92.3952	42.1	21	37	97.7392	41.63	21	38	54.8678	29.73
Q9NS25	Sperm protein associated with the nucleus on the X chromosome B1 OS=Homo sapiens OX=9606 GN=SPANXB1 PE=2 SV=2 - [SPNXB_HUMAN]	69.9	2	8	9	58	3.27196e+08	7.37183e+08	2.90522e+08	6.63663e+08	5.03534e+08	1.86937e+08	5.21532e+08	619401546	3.58967e+08	13.5395	50.49	4	5	21.6367	50.49	6	7	19.3891	49.51	4	6	11.5489	47.57	3	4	27.3556	69.9	8	13	11.6855	47.57	3	4	18.0757	49.51	5	5	19.268	52.43	5	7	15.397	49.51
P02545-2	Isoform C of Prelamin-A/C OS=Homo sapiens OX=9606 GN=LMNA - [LMNA_HUMAN]	69.23	2	1	44	311	7.39649e+08	7.59357e+08	1.13266e+09	1.00142e+09	1.05875e+09	1.08234e+09	1.17193e+09	9.60464e+08	1490668656	90.1234	48.43	26	35	106.322	52.27	28	39	88.3748	43.88	24	32	92.1158	41.78	22	31	102.35	52.45	26	36	89.9228	47.38	26	33	97.8458	52.62	28	37	83.0892	37.06	19	28	100.162	48.95
P61247	40S ribosomal protein S3a OS=Homo sapiens OX=9606 GN=RPS3A PE=1 SV=2 - [RS3A_HUMAN]	68.94	1	25	25	248	7.29665e+08	747819574	5.02774e+08	8.61473e+08	7.96155e+08	5.10143e+08	1.10519e+09	8.31781e+08	719996360	62.4764	65.53	18	27	80.7528	64.02	18	32	70.3162	54.55	17	28	78.1298	60.98	20	32	65.0938	60.98	17	27	59.5158	54.17	15	23	95.481	62.88	18	32	64.419	59.85	16	24	69.2352	50.38
P30050	60S ribosomal protein L12 OS=Homo sapiens OX=9606 GN=RPL12 PE=1 SV=1 - [RL12_HUMAN]	68.48	6	11	11	61	1.88792e+08	3.77563e+08	2.21026e+08	568755658	3.59688e+08	3.40902e+08	150254477	343793755	2.25575e+08	21.5704	58.79	7	8	29.8648	64.24	8	10	17.2744	47.27	6	6	16.875	43.64	5	5	22.5495	33.94	5	7	16.8929	44.24	6	7	14.4527	24.24	3	4	26.8114	47.27	6	8	22.0539	41.82
Q9GZT3-2	Isoform 2 of SRA stem-loop-interacting RNA-binding protein, mitochondrial OS=Homo sapiens OX=9606 GN=SLIRP - [SLIRP_HUMAN]	68.22	2	7	7	45	9.5406e+07	1.36032e+08	2.1794e+08	3.14646e+08	2.12879e+08	2.91675e+08	2.75711e+08	2.04805e+08	2.45341e+08	13.8665	42.99	4	6	7.79602	44.86	4	4	17.1926	45.79	5	6	15.0404	44.86	4	5	15.8122	57.01	5	6	14.3795	44.86	4	5	16.3254	56.07	5	5	10.2307	44.86	4	5	11.2177	35.51
P08779	Keratin, type I cytoskeletal 16 OS=Homo sapiens OX=9606 GN=KRT16 PE=1 SV=4 - [K1C16_HUMAN]	68.08	11	17	34	200	5.71225e+08	3.46705e+09	2.01417e+09	1.0408e+09	2274130680	2.00937e+09	2.51018e+09	8.3097e+08	7.31926e+08	62.2714	54.12	19	25	116.173	49.26	25	45	77.5168	49.05	22	33	33.9941	24.31	11	15	34.9219	20.08	9	14	44.0803	31.71	14	19	59.4778	42.07	17	23	52.5384	33.19	15	17	21.3749	19.24
P07237	Protein disulfide-isomerase OS=Homo sapiens OX=9606 GN=P4HB PE=1 SV=3 - [PDIA1_HUMAN]	67.91	1	39	39	325	9.04269e+08	1.41718e+09	9.92104e+08	1.0884e+09	1.47119e+09	1.46048e+09	1.6112e+09	1.34991e+09	1.69306e+09	77.7155	52.17	23	36	70.5147	56.1	22	31	86.1686	54.92	26	36	104.767	63.78	28	41	95.6454	50.59	22	32	98.4639	58.46	27	37	98.6153	62.99	29	40	78.7575	52.36	22	32	96.4047	59.25
P62829	60S ribosomal protein L23 OS=Homo sapiens OX=9606 GN=RPL23 PE=1 SV=1 - [RL23_HUMAN]	67.86	1	11	11	71	1.01079e+08	2.08798e+08	1.84241e+08	3.86238e+08	2.25888e+08	2.9014e+08	4.74781e+08	4.7431e+08	3.54742e+08	11.0601	13.57	3	3	19.8903	40.71	6	7	17.1363	26.43	6	6	24.5721	32.14	8	9	31.0262	46.43	9	12	23.5724	31.43	7	7	26.9027	32.86	6	9	21.5429	31.43	6	9	24.5019	46.43
P62841	40S ribosomal protein S15 OS=Homo sapiens OX=9606 GN=RPS15 PE=1 SV=2 - [RS15_HUMAN]	67.59	1	7	7	76	2.67857e+08	2.90151e+08	1.92999e+08	4.92356e+07	4.0801e+08	3.32469e+08	4.21822e+08	2.02599e+08	1.33207e+08	19.2372	36.55	3	7	21.7453	46.21	5	9	23.3763	67.59	7	11	16.0196	48.28	5	7	23.2347	66.9	6	12	26.3058	64.83	6	9	13.7765	51.72	5	7	13.9908	40	3	7	7.53078	33.1
Q9BVA1	Tubulin beta-2B chain OS=Homo sapiens OX=9606 GN=TUBB2B PE=1 SV=1 - [TBB2B_HUMAN]	67.42	1	1	32	738	8.96512e+09	9.71066e+09	8.61527e+09	1.3076e+10	1.35867e+10	14518940122	1.58004e+10	1.51194e+10	1.63105e+10	187.679	60.22	23	64	235.629	57.75	24	88	193.322	58.88	24	73	241.53	58.43	26	91	182.358	63.15	29	68	247.636	63.15	28	87	231.712	63.15	27	79	268.367	55.73	23	98	255.852	62.7
P04083	Annexin A1 OS=Homo sapiens OX=9606 GN=ANXA1 PE=1 SV=2 - [ANXA1_HUMAN]	67.05	1	28	28	217	1.38775e+09	1.69689e+09	1.10772e+09	1.49014e+09	1.82954e+09	1118194519	1.91985e+09	1.50261e+09	1.50358e+09	65.8234	52.31	16	24	88.7479	65.03	21	28	54.3341	60.12	19	22	67.6792	52.89	19	23	71.8241	57.51	20	26	62.0352	54.62	16	23	54.1006	60.4	20	23	63.3203	48.27	16	21	74.6873	55.2
Q9NRR3	CDC42 small effector protein 2 OS=Homo sapiens OX=9606 GN=CDC42SE2 PE=1 SV=1 - [C42S2_HUMAN]	66.67	1	2	2	6	0	0	0	5.51757e+07	0	0	1.60952e+07	3.32539e+06	0					0	44.05	1	1					2.65976	44.05	1	1	3.12141	66.67	2	2					3.56428	22.62	1	1	2.3631	22.62	1	1
Q13885	Tubulin beta-2A chain OS=Homo sapiens OX=9606 GN=TUBB2A PE=1 SV=1 - [TBB2A_HUMAN]	66.52	1	1	32	738	8.96512e+09	9.71066e+09	8.61527e+09	1.3076e+10	1.35867e+10	14518940122	1.58004e+10	1.51194e+10	1.63105e+10	187.679	60.22	23	64	235.629	57.75	24	88	195.569	61.57	25	74	241.53	58.43	26	91	182.358	63.15	29	68	250.523	65.84	29	88	231.712	63.15	27	79	268.367	55.73	23	98	253.636	59.1
P60842	Eukaryotic initiation factor 4A-I OS=Homo sapiens OX=9606 GN=EIF4A1 PE=1 SV=1 - [IF4A1_HUMAN]	66.5	2	13	24	173	3.7553e+08	4.08254e+08	2.95684e+08	5.53677e+08	5.38483e+08	3.31197e+08	7.30524e+08	4.62317e+08	4.2099e+08	49.525	30.05	12	18	64.8543	52.22	15	20	53.4673	43.1	13	16	63.5958	53.94	15	20	56.5233	47.54	17	20	55.2441	51.23	15	20	79.6431	58.13	18	25	62.2612	48.77	14	19	40.8644	39.9
P62280	40S ribosomal protein S11 OS=Homo sapiens OX=9606 GN=RPS11 PE=1 SV=3 - [RS11_HUMAN]	66.46	1	19	19	115	5.78873e+08	5.48241e+08	4.07935e+08	5.91033e+08	4.47522e+08	4.15334e+08	4.74486e+08	3.10386e+08	3.68744e+08	35.0184	56.96	12	15	33.4767	55.06	10	14	24.0721	50	8	11	25.7035	43.04	9	11	24.7002	41.14	7	11	28.2326	42.41	7	11	26.9607	43.04	11	13	27.9899	57.59	10	13	31.3233	61.39
P55084-2	Isoform 2 of Trifunctional enzyme subunit beta, mitochondrial OS=Homo sapiens OX=9606 GN=HADHB - [ECHB_HUMAN]	66.37	2	25	25	135	1.24779e+08	2.05044e+08	1.94629e+08	2.37224e+08	2.67299e+08	2.2353e+08	2.52161e+08	1.96926e+08	2.14049e+08	26.1863	27.65	9	10	36.5814	40.49	13	14	49.5119	42.48	13	16	44.6573	35.4	15	16	59.1945	48.45	15	18	45.8761	44.69	14	17	43.3251	41.15	14	16	39.4625	34.29	11	13	50.8393	41.81
Q9BQE3	Tubulin alpha-1C chain OS=Homo sapiens OX=9606 GN=TUBA1C PE=1 SV=1 - [TBA1C_HUMAN]	66.37	2	7	32	495	9.02416e+09	9.3461e+09	9.09517e+09	1.10106e+10	1.02002e+10	7.41966e+09	1.27887e+10	1.1768e+10	1.20559e+10	130.215	55.23	21	42	170.624	57.02	23	59	167.204	61.69	24	60	184.102	60.58	28	61	148.959	59.24	22	49	157.091	46.55	19	52	193.18	62.14	26	63	157.795	57.91	23	56	156.81	53.01
P60660	Myosin light polypeptide 6 OS=Homo sapiens OX=9606 GN=MYL6 PE=1 SV=2 - [MYL6_HUMAN]	66.23	6	10	10	127	1.31809e+09	1.83381e+09	1.06796e+09	1.11015e+09	1.91701e+09	1625853622	1.84303e+09	2.30084e+09	2.03587e+09	32.9308	58.28	7	13	38.9743	52.98	6	15	32.027	58.28	7	11	33.3166	56.95	7	12	34.8726	56.95	8	16	37.2926	66.23	9	16	35.2567	62.91	9	15	25.282	56.95	7	12	38.7142	66.23
P31943	Heterogeneous nuclear ribonucleoprotein H OS=Homo sapiens OX=9606 GN=HNRNPH1 PE=1 SV=4 - [HNRH1_HUMAN]	66.15	2	16	26	251	1.07517e+09	2.51726e+09	2.71961e+09	2.32199e+09	2.29765e+09	1.65522e+09	2.72151e+09	2.15921e+09	2.63432e+09	74.7432	43.88	14	25	81.9475	46.1	17	26	93.2292	49.44	17	27	99.2034	52.12	20	35	77.0462	44.77	16	28	91.0323	52.78	18	29	90.9966	39.87	16	27	64.8812	39.42	14	21	88.3611	47.22
P04264	Keratin, type II cytoskeletal 1 OS=Homo sapiens OX=9606 GN=KRT1 PE=1 SV=6 - [K2C1_HUMAN]	66.15	1	43	50	642	4.07113e+09	1.27987e+10	6.54952e+09	9.81699e+09	5.44973e+09	3689183806	7.05768e+09	6.04385e+09	2.18435e+09	178.173	53.57	27	60	366.156	64.6	42	113	270.501	56.99	32	83	293.32	61.8	37	85	216.574	58.23	31	59	171.518	56.99	31	57	232.694	61.18	35	69	221.71	56.21	34	67	162.582	48.91
P06576	ATP synthase subunit beta, mitochondrial OS=Homo sapiens OX=9606 GN=ATP5F1B PE=1 SV=3 - [ATPB_HUMAN]	65.78	1	24	24	223	5.26694e+08	5.0883e+08	3.00523e+08	4.76145e+08	4.46053e+08	4.60631e+08	6.42363e+08	4.681e+08	6.11574e+08	60.568	45.56	16	23	80.5262	54.25	18	26	67.3869	52.17	19	23	75.5796	47.07	19	24	87.7082	52.93	20	26	69.8868	49.53	20	24	79.2454	50.09	19	25	69.1084	50.66	17	22	86.2759	60.11
P42167	Lamina-associated polypeptide 2, isoforms beta/gamma OS=Homo sapiens OX=9606 GN=TMPO PE=1 SV=2 - [LAP2B_HUMAN]	65.64	3	15	30	252	675311748	6.91203e+08	8.60787e+08	7.92442e+08	7.02094e+08	8.20936e+08	9.58871e+08	6.9379e+08	9.27627e+08	57.3092	38.99	16	22	67.8277	45.59	16	25	90.6054	57.71	18	28	69.6068	42.07	14	21	99.8266	53.3	21	33	95.7884	55.51	21	33	106.266	58.37	23	31	83.6732	53.52	19	26	98.9642	56.17
P24752	Acetyl-CoA acetyltransferase, mitochondrial OS=Homo sapiens OX=9606 GN=ACAT1 PE=1 SV=1 - [THIL_HUMAN]	65.57	2	30	30	245	8.2094e+08	6.0725e+08	7.93223e+08	8.63169e+08	6.25778e+08	7.83034e+08	8.87972e+08	5.57955e+08	7.45679e+08	74.322	54.33	19	26	70.7531	55.27	19	24	90.4721	51.99	19	29	95.1321	50.82	20	29	97.9209	53.16	21	28	102.107	55.74	21	29	94.7696	54.1	21	30	78.8991	37.7	17	25	82.1298	52.93
P05141	ADP/ATP translocase 2 OS=Homo sapiens OX=9606 GN=SLC25A5 PE=1 SV=7 - [ADT2_HUMAN]	65.44	2	13	31	271	2.90666e+09	2.67862e+09	2.61427e+09	2.53818e+09	2703816019	2.80656e+09	3.34884e+09	2.03697e+09	2.23016e+09	67.3841	48.99	21	33	55.0746	42.62	15	24	72.4274	43.29	18	31	74.0121	47.99	19	33	68.2807	43.29	16	33	69.8538	53.02	20	32	75.7139	55.37	21	37	47.3658	31.21	12	22	60.9626	44.3
P68366-2	Isoform 2 of Tubulin alpha-4A chain OS=Homo sapiens OX=9606 GN=TUBA4A - [TBA4A_HUMAN]	65.36	3	8	29	414	5.57848e+09	5.80306e+09	5.65301e+09	6.43988e+09	5.93275e+09	6.69914e+09	7.91e+09	7402725006	7.22174e+09	105.635	49.42	18	35	142.125	57.74	21	50	128.739	47.81	17	47	150.551	46.88	20	49	113.891	50.12	18	39	148.701	52.42	19	48	152.794	57.74	24	52	133.116	54.04	22	48	129.397	46.88
P62888	60S ribosomal protein L30 OS=Homo sapiens OX=9606 GN=RPL30 PE=1 SV=2 - [RL30_HUMAN]	65.22	2	7	7	46	2.79281e+08	169050191	1.57038e+08	4.17345e+08	3.98968e+08	2.79888e+08	4.69956e+08	3.72097e+08	3.27915e+08	16.7641	46.09	5	5	10.1672	40	3	3	16.5331	40.87	4	5	14.4635	40.87	4	4	15.5996	58.26	6	6	21.9873	46.09	5	7	19.8614	53.04	6	7	13.4807	36.52	4	4	17.5494	40.87
P08729	Keratin, type II cytoskeletal 7 OS=Homo sapiens OX=9606 GN=KRT7 PE=1 SV=5 - [K2C7_HUMAN]	65.03	1	34	46	495	2.69779e+09	2.94391e+09	2.35758e+09	3.34409e+09	5.35776e+09	4.49377e+09	5238189345	3.48493e+09	3.78911e+09	126.683	55.22	33	51	142.44	56.29	32	56	138.867	57.36	32	56	123.607	55.22	31	49	133.269	59.91	36	58	148.697	55.22	36	65	144.501	56.93	33	62	128.362	55.44	30	50	122.555	57.78
Q9BUF5	Tubulin beta-6 chain OS=Homo sapiens OX=9606 GN=TUBB6 PE=1 SV=1 - [TBB6_HUMAN]	64.8	1	12	23	319	5.44609e+09	6.52453e+09	5.56465e+09	7.31697e+09	3.80885e+09	3.39686e+09	8.29087e+09	7.3388e+09	8045806118	77.3912	47.98	17	30	87.4241	36.55	14	32	79.4925	39.46	14	32	84.7983	45.52	15	39	79.7987	46.86	18	33	100.127	44.17	17	36	94.5094	50.67	19	40	112.887	46.19	16	44	88.1523	35.65
P80723	Brain acid soluble protein 1 OS=Homo sapiens OX=9606 GN=BASP1 PE=1 SV=2 - [BASP1_HUMAN]	64.76	2	7	7	30	2.73921e+07	3.90407e+07	3.41306e+07	6.78256e+07	6.5611e+07	4.69418e+07	6.39827e+07	6.38472e+07	5.27696e+07	11.22	47.58	4	4	13.9299	64.32	6	6	5.57399	22.91	2	2	7.99919	23.35	2	2	10.5747	35.68	3	3	9.14262	35.24	3	3	5.99224	23.35	2	2	5.89002	22.91	2	2	11.8573	52.86
P58876	Histone H2B type 1-D OS=Homo sapiens OX=9606 GN=HIST1H2BD PE=1 SV=2 - [H2B1D_HUMAN]	64.29	11	3	11	126	2.31558e+09	2.20292e+09	2.17028e+09	4.25081e+09	5.10367e+09	3.52283e+09	3.05947e+09	4.12128e+09	2.72272e+09	31.4895	28.57	3	10	37.6065	39.68	6	17	27.7301	38.1	5	11	40.2117	49.21	7	14	50.7725	37.3	6	20	32.1199	38.1	6	12	30.3327	50.79	6	12	45.9576	39.68	7	18	35.688	43.65
P23527	Histone H2B type 1-O OS=Homo sapiens OX=9606 GN=HIST1H2BO PE=1 SV=3 - [H2B1O_HUMAN]	64.29	8	3	11	128	2.39276e+09	2.14318e+09	2.07113e+09	4.33278e+09	5.03764e+09	3.38514e+09	3.02979e+09	4.25071e+09	2797624850	29.7568	26.19	3	10	36.7035	38.1	6	17	33.1044	39.68	7	13	40.5342	50.79	8	15	53.0368	38.1	6	20	32.0618	39.68	6	12	34.5626	53.17	7	13	41.1656	38.1	6	17	35.8245	43.65
P62937	Peptidyl-prolyl cis-trans isomerase A OS=Homo sapiens OX=9606 GN=PPIA PE=1 SV=2 - [PPIA_HUMAN]	64.24	4	8	9	80	3.11489e+08	5.52736e+08	5.40705e+08	8.10082e+08	9.24205e+08	4.38113e+08	9.62782e+08	5.41164e+08	5.28766e+08	21.8621	38.79	6	8	15.8494	16.97	3	7	14.9881	24.24	4	8	20.3594	32.73	4	8	14.29	24.24	4	8	29.7893	40.61	5	9	21.1813	48.48	7	11	34.1502	48.48	6	12	27.2373	48.48
Q9Y657	Spindlin-1 OS=Homo sapiens OX=9606 GN=SPIN1 PE=1 SV=3 - [SPIN1_HUMAN]	64.12	1	10	13	146	6.61794e+08	8.62881e+08	8.86966e+08	9.2898e+08	1.05051e+09	1.03564e+09	1.26324e+09	1.0615e+09	9.05162e+08	39.4709	33.21	6	12	44.2577	36.64	8	15	35.7424	48.09	10	16	52.7869	48.47	9	20	37.3472	43.13	8	15	44.7399	54.58	11	18	38.6142	50.76	10	16	56.9312	48.47	9	20	32.7411	33.21
P52272	Heterogeneous nuclear ribonucleoprotein M OS=Homo sapiens OX=9606 GN=HNRNPM PE=1 SV=3 - [HNRPM_HUMAN]	64.11	2	49	49	266	5.90934e+08	6.45116e+08	3.21193e+08	6.13832e+08	6.36261e+08	4.34215e+08	8.22946e+08	6.89969e+08	6.28177e+08	59.7903	33.97	21	24	91.028	42.19	24	38	51.2446	34.25	18	22	74.8187	37.26	21	28	85.1759	36.3	25	32	81.2185	40.68	23	31	84.9001	44.93	27	35	78.5012	37.4	19	27	78.7935	40
Q9H0U4	Ras-related protein Rab-1B OS=Homo sapiens OX=9606 GN=RAB1B PE=1 SV=1 - [RAB1B_HUMAN]	63.68	6	8	14	125	7.96845e+08	7.87992e+08	5.54725e+08	8.8143e+08	8.97776e+08	8.24017e+08	8.56373e+08	4.96693e+08	7.89519e+08	38.9681	49.75	9	17	43.4977	55.22	9	15	45.3423	54.73	11	14	33.472	56.72	9	10	53.1065	54.73	11	16	43.037	54.73	11	13	54.7527	54.73	11	17	27.7567	41.29	7	10	47.577	47.26
Q15907-2	Isoform 2 of Ras-related protein Rab-11B OS=Homo sapiens OX=9606 GN=RAB11B - [RB11B_HUMAN]	63.13	4	2	10	63	557922584	4.8265e+08	591609022	666339173	5.8902e+08	425917445	7.68113e+08	353037786	5.04971e+08	19.7969	54.75	9	9	18.1204	37.43	5	6	16.4616	32.4	5	6	16.4588	37.99	6	6	23.4249	43.02	6	8	22.1837	44.13	6	7	23.994	44.13	6	8	21.951	43.02	6	7	14.4107	36.87
P62805	Histone H4 OS=Homo sapiens OX=9606 GN=HIST1H4A PE=1 SV=2 - [H4_HUMAN]	63.11	1	16	16	271	2.8686e+09	5.01716e+09	2.52634e+09	5.66534e+09	5.05495e+09	3.4223e+09	3.61468e+09	4.61936e+09	2.80751e+09	78.7202	63.11	15	27	67.9507	62.14	14	25	53.8882	59.22	11	20	98.5333	63.11	15	35	95.7312	63.11	16	37	71.3626	62.14	14	27	84.4594	62.14	13	30	105.517	63.11	16	41	68.8808	62.14
P62249	40S ribosomal protein S16 OS=Homo sapiens OX=9606 GN=RPS16 PE=1 SV=2 - [RS16_HUMAN]	63.01	1	15	15	152	1.17917e+09	1.46359e+09	6.5608e+08	1.2349e+09	1.18047e+09	848079591	1.2703e+09	1.35805e+09	1.16472e+09	31.3961	52.74	11	14	38.008	45.89	10	18	36.6419	56.85	10	16	37.4017	50.68	10	17	24.0572	44.52	9	12	40.0985	57.53	12	18	39.5161	58.22	12	20	41.9024	56.16	10	19	39.3613	45.89
P98175-5	Isoform 5 of RNA-binding protein 10 OS=Homo sapiens OX=9606 GN=RBM10 - [RBM10_HUMAN]	62.81	3	12	78	664	2.96972e+09	2.49344e+09	2.39372e+09	3.49799e+09	2.95077e+09	2.63765e+09	4.59086e+09	3.03516e+09	3.95078e+09	200.896	47.54	49	77	157.069	43.02	42	63	192.291	41.11	42	69	203.064	53.17	49	74	218.375	49.15	50	74	200.934	53.57	46	80	256.777	46.13	50	85	203.404	41.61	41	69	198.851	45.43
Q99865	Spindlin-2A OS=Homo sapiens OX=9606 GN=SPIN2A PE=1 SV=3 - [SPI2A_HUMAN]	62.79	2	12	13	123	1372190256	1.21063e+09	1.20398e+09	1.17151e+09	1.04257e+09	1.24964e+09	1.47231e+09	1.08021e+09	1.07102e+09	31.4435	47.29	9	15	24.2063	44.96	7	13	32.9771	45.74	7	14	31.3513	50.39	8	13	26.0051	36.05	6	10	35.4841	52.33	9	16	29.5514	47.29	9	13	41.4484	50.78	8	16	28.0743	36.82
P01892	HLA class I histocompatibility antigen, A-2 alpha chain OS=Homo sapiens OX=9606 GN=HLA-A PE=1 SV=1 - [1A02_HUMAN]	62.47	5	9	22	168	9.35613e+08	9.32351e+08	9.58014e+08	1.26961e+09	1.07341e+09	1.06086e+09	1.52852e+09	5.7162e+08	1.15004e+09	48.9731	54.25	14	20	39.6983	50.96	13	16	39.7599	49.59	13	15	73.1959	59.18	18	26	51.6031	49.04	13	15	46.4899	47.95	12	18	45.9292	56.44	14	20	40.6718	51.51	14	18	62.4367	53.97
P12235	ADP/ATP translocase 1 OS=Homo sapiens OX=9606 GN=SLC25A4 PE=1 SV=4 - [ADT1_HUMAN]	62.42	2	3	20	164	2.13285e+09	1.49824e+09	1.5155e+09	8.07759e+08	1.06416e+09	1.60675e+09	1.15352e+09	4.57548e+08	4.77543e+08	29.3258	24.83	10	19	31.1943	33.22	10	16	42.7642	35.57	13	21	33.7891	29.87	10	17	32.1653	33.22	10	20	36.3292	50.67	15	19	38.6976	38.26	14	24	22.8704	20.47	8	13	38.5918	29.87
P02545	Prelamin-A/C OS=Homo sapiens OX=9606 GN=LMNA PE=1 SV=1 - [LMNA_HUMAN]	62.35	5	2	45	313	7.39649e+08	7.59357e+08	1.13266e+09	1.00142e+09	1.05875e+09	1.08234e+09	1.17193e+09	9.60464e+08	1490668656	99.7924	44.43	27	35	108.636	47.74	29	38	98.9538	44.43	26	34	97.8389	40.06	23	32	106.983	43.83	26	36	96.4585	44.88	27	34	102.511	43.98	28	37	83.0892	31.93	19	28	104.256	42.32
P23528	Cofilin-1 OS=Homo sapiens OX=9606 GN=CFL1 PE=1 SV=3 - [COF1_HUMAN]	62.05	3	8	8	57	2.6284e+08	3.38244e+08	4.0227e+08	2.51869e+08	5.79048e+08	2.83389e+08	6.054e+08	3.48336e+08	3.43077e+08	16.7727	52.41	5	5	17.2482	50.6	6	6	23.0088	62.05	7	8	22.2573	55.42	6	7	25.4856	55.42	6	8	14.0774	45.18	5	5	19.7648	43.98	5	7	14.7534	33.73	5	5	15.3523	45.18
O75688	Protein phosphatase 1B OS=Homo sapiens OX=9606 GN=PPM1B PE=1 SV=1 - [PPM1B_HUMAN]	62	4	3	29	347	1879637391	2.44684e+09	2.31904e+09	2.42599e+09	2.50448e+09	2508173019	3.2562e+09	2.81429e+09	2.39875e+09	101.139	55.11	21	36	92.4574	53.24	21	34	85.8579	45.93	17	31	93.7012	59.71	23	41	118.678	59.71	24	46	121.158	51.98	21	42	124.81	53.86	21	44	93.7024	44.47	18	34	110.862	52.82
P02533	Keratin, type I cytoskeletal 14 OS=Homo sapiens OX=9606 GN=KRT14 PE=1 SV=4 - [K1C14_HUMAN]	61.86	11	10	32	212	6.02924e+08	3.6914e+09	2.10475e+09	1.0408e+09	2.42731e+09	2.17618e+09	2.54545e+09	8.50819e+08	7.44899e+08	52.6306	48.52	18	23	90.6058	45.13	23	39	78.7317	50.21	23	35	50.5265	36.86	17	24	46.2706	31.78	12	18	43.3733	32.42	15	20	61.3812	37.29	16	24	53.6141	33.47	16	21	21.0788	18.43
P35579	Myosin-9 OS=Homo sapiens OX=9606 GN=MYH9 PE=1 SV=4 - [MYH9_HUMAN]	61.84	3	120	139	1053	7.4343e+08	1.25794e+09	9.67404e+08	1.20059e+09	1.17514e+09	8.16168e+08	1.44136e+09	1.15374e+09	1.2107e+09	283.101	44.74	73	100	332.639	45.31	81	119	304.323	45.2	79	107	335.356	42.7	80	114	399.253	48.98	93	133	320.151	46.48	84	114	387.815	46.84	89	130	373.328	48.42	92	128	317.826	46.53
P05198	Eukaryotic translation initiation factor 2 subunit 1 OS=Homo sapiens OX=9606 GN=EIF2S1 PE=1 SV=3 - [IF2A_HUMAN]	61.59	1	19	19	88	3.76715e+08	1.72028e+08	2.74567e+08	3.65065e+08	3.77277e+08	3.2544e+08	2.66914e+08	2.85723e+08	3.04183e+08	20.7844	38.73	10	10	25.2839	32.7	7	9	23.4441	34.6	9	9	28.0666	45.71	10	11	25.6284	38.73	10	10	22.8223	27.94	8	8	32.8125	45.4	12	12	27.4576	36.19	10	11	22.0608	29.52
O00264	Membrane-associated progesterone receptor component 1 OS=Homo sapiens OX=9606 GN=PGRMC1 PE=1 SV=3 - [PGRC1_HUMAN]	61.54	2	10	10	63	1.28195e+08	5.40617e+07	9.94779e+07	1.49995e+08	1.58254e+08	1.37623e+08	1.72679e+08	1.28841e+08	1.03138e+08	16.8263	28.21	4	8	8.61514	23.59	3	3	7.77752	23.59	3	4	23.1552	48.21	5	10	19.4283	28.72	5	9	18.0213	28.72	5	9	13.3104	28.72	4	5	14.306	31.28	3	5	20.4345	35.38
P21589	5'-nucleotidase OS=Homo sapiens OX=9606 GN=NT5E PE=1 SV=1 - [5NTD_HUMAN]	61.15	4	34	34	282	1.16675e+09	1.28602e+09	1.05853e+09	6.68058e+08	1.86971e+09	8.29287e+08	1.40016e+09	9.3103e+08	1.04986e+09	85.321	50	25	33	105.313	51.92	24	38	112.261	50.7	24	38	68.5874	41.99	17	22	92.774	42.86	23	33	66.1305	39.37	18	23	90.7024	50	22	32	100.465	45.47	21	31	85.5312	42.33
P30101	Protein disulfide-isomerase A3 OS=Homo sapiens OX=9606 GN=PDIA3 PE=1 SV=4 - [PDIA3_HUMAN]	60.99	1	27	27	155	2.51843e+08	3.66343e+08	3.34335e+08	2.65618e+08	4.72755e+08	5.05018e+08	3.92418e+08	3.71445e+08	3.67254e+08	52.1052	43.37	18	21	45.7794	33.47	14	15	44.5422	36.83	13	16	33.1973	29.5	12	13	55.2885	40.2	17	21	74.6314	52.48	20	26	49.257	43.37	16	17	47.2076	27.13	10	13	37.0661	31.09
P13645	Keratin, type I cytoskeletal 10 OS=Homo sapiens OX=9606 GN=KRT10 PE=1 SV=6 - [K1C10_HUMAN]	60.96	11	29	36	304	6.98481e+08	6.15897e+09	2.8966e+09	2.62193e+09	3.34354e+09	2.68778e+09	3.89665e+09	4.01149e+09	1.25811e+09	80.894	39.55	19	26	143.513	41.61	25	51	77.088	42.64	23	35	115.308	44.86	21	36	113.524	37.16	20	36	101.565	44.86	21	34	111.638	46.75	20	33	111.009	43.49	22	33	61.5383	32.19
Q9NVI7-2	Isoform 2 of ATPase family AAA domain-containing protein 3A OS=Homo sapiens OX=9606 GN=ATAD3A - [ATD3A_HUMAN]	60.92	4	17	40	331	7.65137e+08	6.21309e+08	6.846e+08	8.93403e+08	8.89389e+08	7.5783e+08	1.09795e+09	4.17751e+08	7.04561e+08	112.857	55.29	29	40	109.945	56.31	31	40	82.2926	43.52	26	30	106.35	47.44	29	37	107.867	47.44	29	39	116.552	47.44	30	39	122.455	54.61	30	43	77.6122	33.79	21	28	106.505	47.78
P68104	Elongation factor 1-alpha 1 OS=Homo sapiens OX=9606 GN=EEF1A1 PE=1 SV=1 - [EF1A1_HUMAN]	60.82	3	14	26	205	8.06442e+08	1.67334e+09	1.63351e+09	2347638341	2211776074	1653151746	2.29229e+09	2.15325e+09	1.54257e+09	40.9817	39.83	10	15	60.7019	46.54	13	21	55.3727	35.93	14	25	69.7076	40.26	14	28	53.5792	45.67	16	30	53.2222	38.1	14	20	81.4715	36.58	16	31	60.4441	40.26	14	21	37.2472	36.8
P08708	40S ribosomal protein S17 OS=Homo sapiens OX=9606 GN=RPS17 PE=1 SV=2 - [RS17_HUMAN]	60.74	5	10	10	97	4.59374e+08	9.41057e+08	4.56195e+08	8.35996e+08	5.09934e+08	5.83197e+08	3.74161e+08	1.06682e+09	5.86657e+08	24.2271	52.59	6	9	36.0453	54.07	7	12	21.1542	54.81	7	8	32.6641	55.56	6	11	37.0032	54.07	6	13	30.201	54.81	6	10	30.8174	54.81	6	11	42.0335	58.52	7	13	31.4188	54.81
P07737	Profilin-1 OS=Homo sapiens OX=9606 GN=PFN1 PE=1 SV=2 - [PROF1_HUMAN]	60.71	1	12	12	166	1.13433e+09	1.32651e+09	1.31062e+09	1.19506e+09	1.25795e+09	1.34306e+09	1.964e+09	1.45452e+09	1.5463e+09	63.1225	60.71	10	19	51.8727	60.71	9	17	57.8654	60.71	10	20	48.8861	60.71	10	16	61.212	60.71	10	18	52.8087	60.71	9	17	72.4519	60.71	10	21	55.9099	60.71	9	18	69.5794	60.71
P39019	40S ribosomal protein S19 OS=Homo sapiens OX=9606 GN=RPS19 PE=1 SV=2 - [RS19_HUMAN]	60.69	1	14	14	83	4.30105e+08	5.80515e+08	3.12522e+08	7.27165e+08	7.02703e+08	466824290	8.16252e+08	6.90589e+08	6.2969e+08	15.5146	32.41	7	9	18.9288	37.93	9	10	12.6865	44.14	8	8	14.0703	37.93	7	8	19.87	44.14	9	10	11.4945	37.24	6	7	23.6716	50.34	10	12	17.7998	43.45	8	9	21.3932	43.45
P14866	Heterogeneous nuclear ribonucleoprotein L OS=Homo sapiens OX=9606 GN=HNRNPL PE=1 SV=2 - [HNRPL_HUMAN]	60.61	2	23	23	195	1.70557e+09	1.78513e+09	1.7661e+09	2.29647e+09	1.86498e+09	1.81182e+09	2.68257e+09	2.12118e+09	2.37929e+09	52.2936	29.37	11	20	83.3179	42.11	14	27	62.9137	33.96	13	19	94.4359	47.2	16	27	78.4817	36.33	14	23	57.2631	35.65	12	17	73.7555	44.48	15	24	62.3968	26.49	10	17	74.1989	37.52
Q96DA6-2	Isoform 2 of Mitochondrial import inner membrane translocase subunit TIM14 OS=Homo sapiens OX=9606 GN=DNAJC19 - [TIM14_HUMAN]	60.44	2	5	5	15	3.57822e+07	4.84866e+07	0	4.04978e+07	4.40552e+07	2.77566e+07	7.42176e+07	3.80808e+07	0	4.52217	43.96	3	3	6.87173	30.77	2	2		0			6.85424	50.55	3	3	0	19.78	1	1	5.5871	45.05	3	3	2.90178	35.16	2	2	3.18905	19.78	1	1		0
P0DP23	Calmodulin-1 OS=Homo sapiens OX=9606 GN=CALM1 PE=1 SV=1 - [CALM1_HUMAN]	60.4	1	7	7	42	2.502e+08	2.3789e+08	1.86976e+08	2.12889e+08	1.00443e+08	2.59981e+08	3.57234e+08	4.63058e+08	3.70168e+08	4.35997	32.21	3	3	11.1669	60.4	4	5	12.9474	53.02	4	9	14.1638	35.57	3	5	14.717	36.91	3	3	11.0935	50.34	4	6	12.7449	32.21	3	4	13.0965	22.15	2	3	15.0795	22.15
P62081	40S ribosomal protein S7 OS=Homo sapiens OX=9606 GN=RPS7 PE=1 SV=1 - [RS7_HUMAN]	60.31	1	13	13	67	1.62006e+08	1.98016e+08	1.24214e+08	4.25476e+08	5.58268e+08	2.35065e+08	284852549	4.42794e+08	1.36224e+08	11.5573	40.72	5	8	18.5813	25.77	4	6	14.6751	27.84	3	5	28.4617	56.19	9	13	26.1521	53.61	7	9	12.7589	39.18	3	5	19.2586	41.24	4	6	19.7359	56.19	9	10	14.4992	39.18
Q13509	Tubulin beta-3 chain OS=Homo sapiens OX=9606 GN=TUBB3 PE=1 SV=2 - [TBB3_HUMAN]	60.22	2	11	31	566	8.96512e+09	9.71066e+09	8.61527e+09	1.11631e+10	1.0691e+10	1.06735e+10	1.39743e+10	1.18157e+10	1.37552e+10	144.73	58	22	51	170.785	51.78	23	62	159.269	48.44	22	59	164.198	44.44	21	63	149.606	56.67	26	61	175.334	45.11	24	62	182.682	60.22	26	68	208.366	49.78	22	74	194.479	53.33
A6NMY6	Putative annexin A2-like protein OS=Homo sapiens OX=9606 GN=ANXA2P2 PE=5 SV=2 - [AXA2L_HUMAN]	60.18	1	1	24	195	1228941349	2.68816e+09	1.92325e+09	1942616393	3888837368	2.50666e+09	1.73108e+09	2.85613e+09	3.07807e+09	46.2071	52.51	15	17	61.0608	52.51	17	23	50.2335	38.94	14	19	58.5211	40.41	14	19	74.0119	52.51	19	28	62.8935	40.41	15	21	48.8425	50.74	15	18	70.7154	50.74	15	25	72.3843	50.44
Q02878	60S ribosomal protein L6 OS=Homo sapiens OX=9606 GN=RPL6 PE=1 SV=3 - [RL6_HUMAN]	60.07	1	22	22	147	1.02019e+09	1.39269e+09	6.78747e+08	6.94286e+08	5.78806e+08	8.55823e+08	1.67685e+09	1.40469e+09	2.51272e+08	43.7335	40.97	15	19	48.0816	45.49	15	19	31.4035	31.94	9	13	28.7468	28.82	9	11	35.8818	48.26	16	19	42.9768	43.4	13	17	43.3133	45.49	15	18	38.5855	38.89	13	17	37.8156	35.07
P25705	ATP synthase subunit alpha, mitochondrial OS=Homo sapiens OX=9606 GN=ATP5F1A PE=1 SV=1 - [ATPA_HUMAN]	60.04	3	36	36	315	2.16739e+09	1.95473e+09	1.7926e+09	2.47585e+09	2.26903e+09	2.04836e+09	2.92974e+09	1.76917e+09	2.06268e+09	114.415	52.26	29	41	84.3762	45.57	21	30	94.3421	56.06	29	35	125.438	50.27	25	39	90.9766	45.57	24	31	99.7431	50.09	24	31	99.9945	53.53	25	35	124.098	53.35	25	40	104.855	50.09
P06493	Cyclin-dependent kinase 1 OS=Homo sapiens OX=9606 GN=CDK1 PE=1 SV=3 - [CDK1_HUMAN]	59.93	69	13	14	83	2.97489e+08	2.212e+08	3.58393e+08	4.08856e+08	3.87687e+08	3.74086e+08	4.5381e+08	2.43181e+08	3.7145e+08	20.9525	21.55	6	9	19.8923	30.64	7	9	20.9704	34.34	8	9	23.6048	37.04	8	10	25.7482	43.1	9	10	22.5856	44.44	10	11	24.893	30.98	8	10	11.727	23.23	6	8	17.3087	23.91
P61204	ADP-ribosylation factor 3 OS=Homo sapiens OX=9606 GN=ARF3 PE=1 SV=2 - [ARF3_HUMAN]	59.67	3	5	11	63	1.02168e+08	1.19618e+08	8.30191e+07	5.18512e+07	8.02048e+07	4.12774e+07	1.8865e+08	8.40117e+07	3.74584e+07	16.3588	50.83	5	5	22.9392	44.75	7	10	10.5387	28.18	3	3	22.7031	46.96	7	9	18.965	49.72	7	7	16.0238	40.88	6	7	22.4513	46.96	7	7	23.6683	49.72	8	10	13.4461	40.33
O43504	Ragulator complex protein LAMTOR5 OS=Homo sapiens OX=9606 GN=LAMTOR5 PE=1 SV=1 - [LTOR5_HUMAN]	59.34	1	3	3	5	0	0	0	1.54796e+07	6.13234e+06	4.34102e+07	4.15376e+07	0	0													2.83065	21.98	1	1	5.74381	37.36	2	2	3.03175	21.98	1	1	3.54711	21.98	1	1
O15231-3	Isoform 3 of Zinc finger protein 185 OS=Homo sapiens OX=9606 GN=ZNF185 - [ZN185_HUMAN]	59.28	4	2	32	222	2.77972e+08	7.01745e+08	4.28513e+08	4.36814e+08	748007652	5.00907e+08	5.2992e+08	6.11721e+08	5.78758e+08	47.4417	21.88	10	15	61.5211	35.65	16	24	54.0058	29.57	15	21	60.1371	39.86	17	22	79.7435	40.29	23	30	69.92	34.49	17	26	69.2593	42.32	23	29	69.049	33.19	17	28	70.6433	37.1
O15231	Zinc finger protein 185 OS=Homo sapiens OX=9606 GN=ZNF185 PE=1 SV=3 - [ZN185_HUMAN]	59.22	7	2	32	213	2.77972e+08	7.01745e+08	4.28513e+08	4.36814e+08	748007652	5.00907e+08	5.2992e+08	6.11721e+08	5.78758e+08	46.7379	21.77	10	15	60.8521	35.7	16	24	56.5999	31.93	16	22	55.8763	37.59	16	21	72.6459	37.88	21	28	65.9075	32.22	16	25	73.0475	42.24	23	30	64.9108	33.09	16	24	71.1305	37.01
P62269	40S ribosomal protein S18 OS=Homo sapiens OX=9606 GN=RPS18 PE=1 SV=3 - [RS18_HUMAN]	59.21	1	18	18	130	1.45368e+09	2.54081e+09	1.3228e+09	1.99784e+09	1.88615e+09	1744608070	1.88494e+09	3.05178e+09	1.92168e+09	25.0606	44.08	9	11	30.3929	45.39	12	14	32.8452	38.82	10	12	40.8318	51.97	13	16	32.6573	37.5	10	12	27.4884	43.42	11	12	39.392	55.92	15	20	43.1196	48.68	13	18	34.2477	46.05
O00560	Syntenin-1 OS=Homo sapiens OX=9606 GN=SDCBP PE=1 SV=1 - [SDCB1_HUMAN]	59.06	3	9	9	29	32861986	3.68347e+07	8.0419e+07	7.41058e+07	5.10381e+07	3.28674e+07	6.93834e+07	3.61905e+07	3.74204e+06	0	7.72	1	1	13.0643	33.89	4	4	15.4734	30.54	4	4	9.25087	15.44	2	2	12.7398	22.48	3	3	15.7085	30.54	5	5	12.5178	18.12	4	4	16.4708	22.48	4	4	6.29512	14.77
O00571	ATP-dependent RNA helicase DDX3X OS=Homo sapiens OX=9606 GN=DDX3X PE=1 SV=3 - [DDX3X_HUMAN]	58.91	6	13	41	260	6.31974e+08	5.22691e+08	610539862	4.69485e+08	6.15938e+08	5.78918e+08	6.30284e+08	7.41378e+08	659449404	85.3076	39.43	27	33	80.8872	36.4	23	27	83.3306	40.63	27	33	58.7856	30.21	18	22	92.8417	43.05	27	37	87.4997	41.54	27	33	73.901	35.05	24	28	62.811	36.56	20	23	61.2076	32.33
O95816	BAG family molecular chaperone regulator 2 OS=Homo sapiens OX=9606 GN=BAG2 PE=1 SV=1 - [BAG2_HUMAN]	58.77	4	9	9	38	8.0683e+07	6.38911e+07	8.06649e+07	1.01802e+08	1.42698e+08	1.20058e+08	1.37146e+08	1.11645e+08	7.29046e+07	19.6257	38.39	6	7	9.00057	19.91	4	4	11.3022	31.28	5	5	5.71176	26.07	3	3	9.10792	25.59	3	3	5.80135	35.07	4	4	17.7745	36.02	5	6	8.05599	25.59	3	3	7.92061	25.59
P11498	Pyruvate carboxylase, mitochondrial OS=Homo sapiens OX=9606 GN=PC PE=1 SV=2 - [PYC_HUMAN]	58.66	2	54	54	295	3.80804e+08	3.33203e+08	3.30235e+08	5.26759e+08	5.03418e+08	5.06954e+08	7.05244e+08	3.57771e+08	4.94203e+08	91.6974	33.7	28	35	82.9238	27.59	25	31	89.887	35.57	33	35	110.425	43.46	34	40	81.9993	31.58	28	30	84.532	31.15	26	32	112.5	42.02	35	41	60.1173	23.43	20	22	77.6357	31.49
O14979-3	Isoform 3 of Heterogeneous nuclear ribonucleoprotein D-like OS=Homo sapiens OX=9606 GN=HNRNPDL - [HNRDL_HUMAN]	58.61	3	13	15	77	138780359	1.13699e+08	1.63702e+08	1.61424e+08	1.25302e+08	2.06978e+08	1.66792e+08	7.81324e+07	1.28218e+08	26.8503	43.44	9	12	10.0993	21.31	6	6	13.7129	18.85	6	7	24.604	34.02	7	9	15.849	18.03	6	7	20.3015	40.16	9	11	18.777	23.36	7	10	10.5092	22.95	5	5	18.5837	27.87
P09651-2	Isoform A1-A of Heterogeneous nuclear ribonucleoprotein A1 OS=Homo sapiens OX=9606 GN=HNRNPA1 - [ROA1_HUMAN]	58.44	4	15	19	141	2.8214e+08	4.96694e+08	2.57193e+08	715989405	4.76393e+08	5.15368e+08	5.2482e+08	4.07454e+08	4.78652e+08	20.9728	32.5	8	11	27.2359	25.94	8	11	29.8375	48.75	13	15	40.258	43.44	12	16	39.3934	48.13	12	16	35.7025	49.69	13	17	42.4623	39.38	12	17	30.9453	39.06	10	17	39.4907	46.56
P55795	Heterogeneous nuclear ribonucleoprotein H2 OS=Homo sapiens OX=9606 GN=HNRNPH2 PE=1 SV=1 - [HNRH2_HUMAN]	58.35	2	13	23	163	8.81172e+08	2.42739e+09	2.57668e+09	1.90583e+09	2.29765e+09	1.47476e+09	2530611117	1.67878e+09	2.22788e+09	37.282	34.08	10	14	50.7193	42.76	15	20	40.7214	35.19	11	17	42.5414	30.96	10	17	59.9757	40.31	14	23	46.1936	36.75	11	17	45.3466	26.95	10	17	38.0258	33.41	10	17	48.5795	44.1
P98175-4	Isoform 4 of RNA-binding protein 10 OS=Homo sapiens OX=9606 GN=RBM10 - [RBM10_HUMAN]	58.33	2	1	67	571	2.79873e+09	2.20935e+09	2.3023e+09	3.38198e+09	2.95077e+09	2.41568e+09	4.16543e+09	3.03516e+09	3.80982e+09	177.139	46.36	43	65	138.746	46.83	38	56	168.55	41.43	36	58	181.478	50.12	42	61	202.861	50.59	45	69	163.392	48	39	61	227.127	48.12	46	75	177.564	41.78	37	60	189.45	49.3
P19474	E3 ubiquitin-protein ligase TRIM21 OS=Homo sapiens OX=9606 GN=TRIM21 PE=1 SV=1 - [RO52_HUMAN]	58.32	4	40	40	449	6.81598e+09	8.78656e+09	5.82566e+09	9.12613e+09	1.03769e+10	6.66736e+09	1.16964e+10	9.77603e+09	8.14341e+09	123.533	44.63	25	47	125.672	53.47	28	44	137.86	50.53	32	53	127.25	49.89	30	46	129.203	52	29	54	125.161	52.21	26	46	142.241	51.16	28	57	146.077	46.11	27	59	110.277	45.89
P52732	Kinesin-like protein KIF11 OS=Homo sapiens OX=9606 GN=KIF11 PE=1 SV=2 - [KIF11_HUMAN]	58.14	1	65	65	556	1.14329e+09	1.38655e+09	1.28543e+09	1434130021	1.51361e+09	1436910040	1.76122e+09	1.40283e+09	1.54086e+09	157.854	41.95	43	55	183.858	43.09	46	65	185.491	49.53	48	63	187.899	46.97	47	69	176.319	46.69	44	61	183.163	49.62	45	67	180.722	45.08	45	63	172.984	44.7	42	57	168.251	43.09
P12236	ADP/ATP translocase 3 OS=Homo sapiens OX=9606 GN=SLC25A6 PE=1 SV=4 - [ADT3_HUMAN]	58.05	2	2	21	185	2.54373e+09	2.07581e+09	1.87367e+09	1.58918e+09	1.49539e+09	2.07557e+09	2.04027e+09	1.04087e+09	1.18761e+09	43.6306	36.24	14	24	38.2991	34.9	11	18	41.7052	34.23	13	22	39.3949	32.21	12	20	32.2168	22.82	9	20	38.1849	42.28	14	19	43.1099	39.93	14	26	35.5801	25.84	10	17	50.3336	35.23
Q16891-2	Isoform 2 of MICOS complex subunit MIC60 OS=Homo sapiens OX=9606 GN=IMMT - [MIC60_HUMAN]	57.97	3	1	49	342	6.45057e+08	7.44686e+08	7.9053e+08	7.82417e+08	7.15417e+08	7.94893e+08	9.89493e+08	5.50636e+08	7.58541e+08	92.1696	51.54	33	40	106.861	50.2	34	41	111.73	47.12	31	37	92.0554	36.55	26	34	110.107	48.19	32	39	118.064	50.74	36	46	115.959	47.66	33	42	70.8383	32.93	20	26	106.726	43.51
P04843	Dolichyl-diphosphooligosaccharide--protein glycosyltransferase subunit 1 OS=Homo sapiens OX=9606 GN=RPN1 PE=1 SV=1 - [RPN1_HUMAN]	57.83	1	28	28	155	4.24577e+08	3.29524e+08	4.2331e+08	5.8963e+08	5.41574e+08	5.21706e+08	7.23782e+08	3.11964e+08	4.91167e+08	57.4849	41.85	20	21	24.4366	20.76	9	9	39.2636	27.51	12	14	38.7296	29.49	13	15	55.1932	39.87	18	20	48.3625	39.54	17	18	61.7151	37.23	19	21	41.478	28.67	12	14	68.5774	40.69
P35268	60S ribosomal protein L22 OS=Homo sapiens OX=9606 GN=RPL22 PE=1 SV=2 - [RL22_HUMAN]	57.81	2	9	9	97	4.34737e+08	6.40366e+08	3.21892e+08	5.98793e+08	1.12827e+09	4.46411e+08	1.33878e+09	1.16262e+09	6.50073e+08	29.2969	50.78	7	11	36.5001	50.78	7	13	33.8098	57.81	8	12	27.5129	36.72	6	10	30.9624	37.5	7	12	22.6433	30.47	6	8	24.077	30.47	6	9	32.4839	57.81	8	12	24.9951	50.78
P48047	ATP synthase subunit O, mitochondrial OS=Homo sapiens OX=9606 GN=ATP5PO PE=1 SV=1 - [ATPO_HUMAN]	57.75	1	13	13	91	4.55229e+08	4.03553e+08	3.29849e+08	4.84574e+08	5.21404e+08	3.26088e+08	6.13214e+08	3.0213e+08	3.26405e+08	29.7481	44.13	9	10	33.7255	51.64	11	12	36.9157	53.05	11	13	35.5099	53.52	11	14	22.148	42.72	8	9	23.9338	41.31	9	9	25.3032	38.03	8	8	22.7939	36.15	7	7	27.977	42.72
P18124	60S ribosomal protein L7 OS=Homo sapiens OX=9606 GN=RPL7 PE=1 SV=1 - [RL7_HUMAN]	57.66	1	22	22	170	7.35465e+08	1.17497e+09	7.10496e+08	9.5518e+08	1.21105e+09	9.15938e+08	1.30569e+09	8.18023e+08	7.45752e+08	45.0581	51.21	15	20	51.8941	51.61	15	22	42.2125	41.53	12	16	42.8544	53.23	15	18	47.1643	50.81	13	17	35.1134	53.63	16	19	54.404	54.44	16	22	32.3609	51.21	15	17	46.0411	54.84
P62820	Ras-related protein Rab-1A OS=Homo sapiens OX=9606 GN=RAB1A PE=1 SV=3 - [RAB1A_HUMAN]	57.56	7	6	12	85	7.38914e+08	7.51973e+08	3.48666e+08	6.72855e+08	6.68231e+08	6.11542e+08	5.03541e+08	3.41529e+08	6.53343e+08	38.3861	54.63	9	13	19.9903	32.2	5	8	23.1802	43.9	8	9	23.2991	40	6	8	32.5456	43.9	8	11	22.6106	43.9	8	10	23.9346	35.12	7	9	19.1499	40	6	7	26.6349	46.34
P27635	60S ribosomal protein L10 OS=Homo sapiens OX=9606 GN=RPL10 PE=1 SV=4 - [RL10_HUMAN]	57.48	1	8	19	130	1.82072e+08	2.83643e+08	1.66633e+08	1.88098e+08	2.17765e+08	1.79056e+08	2.84958e+08	1.917e+08	1.79251e+08	29.0853	43.46	12	17	35.5618	43.46	10	15	30.1806	28.97	10	13	29.2784	27.1	9	14	35.179	39.72	11	15	31.1083	44.39	11	14	28.6396	38.32	12	17	18.5782	40.19	7	9	26.0632	31.78
O43707	Alpha-actinin-4 OS=Homo sapiens OX=9606 GN=ACTN4 PE=1 SV=2 - [ACTN4_HUMAN]	57.3	6	33	44	236	1.66075e+08	3.39446e+08	2.13802e+08	2.09532e+08	4.18586e+08	2.5483e+08	3.95323e+08	4.39983e+08	2.52522e+08	56.9551	28.76	21	24	102.451	37.21	28	35	63.0904	28.21	20	23	72.2689	27.99	21	25	84.2924	31.28	25	30	76.8619	28.87	23	26	62.6627	24.59	18	21	86.0426	37.32	28	32	55.4189	24.48
Q9Y3B7	39S ribosomal protein L11, mitochondrial OS=Homo sapiens OX=9606 GN=MRPL11 PE=1 SV=1 - [RM11_HUMAN]	57.29	3	12	12	53	1.00944e+08	1.14671e+08	1.21967e+08	1.03605e+08	1.45032e+08	1.25078e+08	1.37119e+08	7.88919e+07	1.09228e+08	17.7729	39.06	6	6	19.472	43.75	6	7	16.516	36.46	6	6	11.694	31.25	5	5	7.52309	30.21	4	4	13.8612	44.79	7	7	15.6951	45.83	6	6	11.5849	45.83	6	6	12.5268	45.83
Q96FQ6	Protein S100-A16 OS=Homo sapiens OX=9606 GN=S100A16 PE=1 SV=1 - [S10AG_HUMAN]	57.28	1	5	5	14	0	0	0	5.22604e+07	6.84006e+07	2.93264e+07	2.97508e+07	49347076	3.14902e+07		0				0				0			6.40441	16.5	2	2	6.99707	33.98	2	2	5.75264	33.98	2	2	12.0396	57.28	4	4	5.78305	26.21	2	2	3.05815	33.98
P17844	Probable ATP-dependent RNA helicase DDX5 OS=Homo sapiens OX=9606 GN=DDX5 PE=1 SV=1 - [DDX5_HUMAN]	57.17	2	41	50	348	1.00225e+09	1.36367e+09	9.13501e+08	1.0189e+09	1.49434e+09	1.11803e+09	1.49808e+09	1.42034e+09	1.2375e+09	98.1473	41.86	32	43	84.139	39.25	27	35	100.161	41.53	33	42	73.0596	37.46	26	32	92.6185	41.86	31	38	88.6125	37.3	29	36	94.6033	40.23	31	39	126.294	43.16	32	46	81.5194	42.51
P63173	60S ribosomal protein L38 OS=Homo sapiens OX=9606 GN=RPL38 PE=1 SV=2 - [RL38_HUMAN]	57.14	1	6	6	64	1.21112e+08	2.67941e+08	1.88089e+08	2.12623e+08	2.88668e+08	5.95489e+07	2.91871e+08	2.84522e+08	1.30252e+08	9.54738	40	4	4	15.0656	55.71	4	6	22.7474	55.71	4	9	28.1774	52.86	5	10	30.9807	57.14	5	11	19.1636	52.86	4	6	13.5441	52.86	4	5	23.9753	35.71	4	8	13.8651	35.71
Q16891-4	Isoform 4 of MICOS complex subunit MIC60 OS=Homo sapiens OX=9606 GN=IMMT - [MIC60_HUMAN]	57.07	2	1	49	337	6.45057e+08	7.44686e+08	7.9053e+08	7.82417e+08	7.15417e+08	7.94893e+08	9.89493e+08	5.50636e+08	7.58541e+08	89.5193	47.56	32	39	103.805	46.24	33	39	108.957	43.2	30	36	92.0554	36.06	26	34	110.107	47.56	32	39	118.064	46.76	35	45	118.069	50.2	34	43	70.2736	32.36	20	26	103.539	42.8
P00558	Phosphoglycerate kinase 1 OS=Homo sapiens OX=9606 GN=PGK1 PE=1 SV=3 - [PGK1_HUMAN]	57.07	3	18	18	145	4.39621e+08	4.34746e+08	4.73489e+08	3.92662e+08	383219489	4.43034e+08	8.37286e+08	4.9791e+08	5.05981e+08	36.1111	33.81	11	13	40.2041	38.85	12	15	54.3875	43.65	13	17	50.7741	42.93	13	15	60.8284	52.76	17	21	47.1617	41.97	14	19	43.3317	36.93	12	16	41.8234	44.12	11	12	61.4627	46.04
Q70UQ0-4	Isoform 4 of Inhibitor of nuclear factor kappa-B kinase-interacting protein OS=Homo sapiens OX=9606 GN=IKBIP - [IKIP_HUMAN]	57.03	1	15	19	82	8.96341e+07	1.10065e+08	9.83283e+07	1.2846e+08	1.57238e+08	210143600	6.7536e+07	8.34343e+07	1.18156e+08	22.6307	27.06	9	9	25.8604	31.03	10	11	15.9018	24.67	8	8	25.4459	24.4	7	8	30.0389	31.03	10	11	27.504	34.22	11	12	22.916	23.61	6	7	16.8452	15.92	5	6	27.3305	29.71
Q5JUX0	Spindlin-3 OS=Homo sapiens OX=9606 GN=SPIN3 PE=1 SV=1 - [SPIN3_HUMAN]	56.98	2	8	11	99	1.42457e+08	3.93067e+08	4.2158e+08	3.78872e+08	5.05749e+08	5.3616e+08	1.09247e+09	5.68041e+08	1.84023e+08	26.5596	26.74	6	9	43.4755	41.86	9	13	32.7052	47.29	10	13	25.7326	43.41	9	11	20.4253	41.86	9	9	20.1532	40.31	8	9	25.5976	39.53	8	10	38.9567	53.1	10	14	23.4627	33.72
O75955	Flotillin-1 OS=Homo sapiens OX=9606 GN=FLOT1 PE=1 SV=3 - [FLOT1_HUMAN]	56.91	2	21	21	122	1.29953e+08	1.07922e+08	9.20545e+07	1.30031e+08	1.44768e+08	9.0088e+07	1.40618e+08	1.41453e+08	1.30166e+08	46.0845	38.64	13	14	41.2747	36.3	11	12	35.7018	36.53	12	12	45.7826	42.86	14	14	56.7408	43.33	15	18	37.2855	33.72	11	12	47.7402	38.64	13	14	41.5496	34.89	11	13	38.9789	34.43
P55072	Transitional endoplasmic reticulum ATPase OS=Homo sapiens OX=9606 GN=VCP PE=1 SV=4 - [TERA_HUMAN]	56.7	3	30	30	152	1.52346e+08	2.48641e+08	2.40032e+08	1.73075e+08	3.18715e+08	2.75792e+08	3.66417e+08	1.97649e+08	3.84696e+08	35.9285	26.67	14	14	42.9577	27.3	13	14	56.4835	32.88	18	19	54.0652	32.13	17	19	55.2641	33	18	20	41.5273	28.16	13	15	57.4013	37.72	19	20	38.4239	23.95	12	13	44.8961	26.67
P20674	Cytochrome c oxidase subunit 5A, mitochondrial OS=Homo sapiens OX=9606 GN=COX5A PE=1 SV=2 - [COX5A_HUMAN]	56.67	1	7	7	32	2.31012e+08	1.52027e+08	2.61709e+07	2.28485e+08	2.00292e+08	1.90398e+08	6.05806e+07	1.22015e+08	1.38871e+08	14.6814	36.67	6	8	5.33627	21.33	3	3	0	16	2	2	9.23385	21.33	3	3	13.6193	41.33	4	4	13.155	46	5	5	4.86287	11.33	2	2	6.50071	21.33	3	3	6.30745	21.33
Q8WVM8	Sec1 family domain-containing protein 1 OS=Homo sapiens OX=9606 GN=SCFD1 PE=1 SV=4 - [SCFD1_HUMAN]	56.54	3	29	29	146	2.22456e+08	1.62067e+08	2.19125e+08	2.83384e+08	2.03368e+08	2.23325e+08	3.56413e+08	1.80624e+08	2.91915e+08	42.0947	26.64	11	13	42.3334	30.37	12	14	68.0794	37.38	18	22	43.1847	34.27	14	17	37.9468	28.82	11	13	46.9458	29.13	13	16	62.6929	40.03	17	21	40.0029	38.47	14	15	48.3893	26.64
Q9NZM1-6	Isoform 6 of Myoferlin OS=Homo sapiens OX=9606 GN=MYOF - [MYOF_HUMAN]	56.35	23	122	122	868	1.12406e+09	1.0065e+09	1.25383e+09	1.40583e+09	1.29511e+09	1.08807e+09	1.62347e+09	7.59483e+08	1108521795	267.318	39.36	72	97	256.474	40.38	70	91	295.527	40.14	74	98	275.014	44.43	80	100	316.245	43.7	79	102	287.712	42.92	75	94	345.886	45.56	87	113	234.233	36.43	62	79	283.175	37.79
P13804-2	Isoform 2 of Electron transfer flavoprotein subunit alpha, mitochondrial OS=Homo sapiens OX=9606 GN=ETFA - [ETFA_HUMAN]	56.34	2	13	13	73	1.30489e+08	2.25593e+08	1.16439e+08	1.69994e+08	2.15728e+08	2.25168e+08	2.04315e+08	1.88221e+08	1.94303e+08	19.0261	39.08	7	7	27.8446	42.25	7	8	27.6714	42.25	7	7	32.9936	36.62	9	9	36.5021	42.25	8	9	25.0185	38.73	7	7	34.9182	43.31	9	10	31.1842	44.01	7	8	28.4545	49.3
P62244	40S ribosomal protein S15a OS=Homo sapiens OX=9606 GN=RPS15A PE=1 SV=2 - [RS15A_HUMAN]	56.15	1	10	10	72	3.17777e+08	4.21638e+08	1.26632e+08	4.34524e+08	3.44769e+08	2.43629e+08	5.32263e+08	4.37808e+08	4.90045e+08	28.2115	47.69	7	9	24.2414	40.77	8	9	14.662	34.62	6	6	24.309	53.85	8	9	22.91	33.85	7	8	16.8995	30	6	8	19.4032	46.92	7	8	23.978	49.23	7	9	12.0164	32.31
P11021	Endoplasmic reticulum chaperone BiP OS=Homo sapiens OX=9606 GN=HSPA5 PE=1 SV=2 - [BIP_HUMAN]	56.12	3	42	44	462	1.86863e+09	1.61886e+09	1.56295e+09	2.22861e+09	1.98894e+09	1.84896e+09	2.09976e+09	1.66899e+09	2.49531e+09	147.046	52.91	32	53	129.309	51.99	32	49	143.533	49.08	33	54	167.352	44.34	33	55	147.85	48.62	31	47	142.169	53.36	35	52	180.034	51.22	35	57	132.07	45.87	29	45	140.564	49.85
P11142	Heat shock cognate 71 kDa protein OS=Homo sapiens OX=9606 GN=HSPA8 PE=1 SV=1 - [HSP7C_HUMAN]	56.04	3	31	38	463	2.35781e+09	2.47606e+09	2.82238e+09	2.84823e+09	3.57364e+09	2.63983e+09	3.40737e+09	1.98328e+09	2.18297e+09	111.085	40.4	28	43	127.269	43.19	28	47	114.345	29.57	21	40	158.208	41.64	28	58	162.749	32.66	24	55	151.467	36.53	26	56	156.034	41.95	29	57	134.71	35.91	26	53	148.123	38.7
P20340-4	Isoform 4 of Ras-related protein Rab-6A OS=Homo sapiens OX=9606 GN=RAB6A - [RAB6A_HUMAN]	56	7	5	11	74	429489755	4.69737e+08	1.79712e+08	4.66178e+08	4.84978e+08	3.88554e+08	2.24792e+08	1.22997e+08	4.01098e+08	19.4502	48	7	8	12.238	19.43	4	5	26.2122	43.43	8	11	17.2474	32.57	4	6	32.1004	51.43	10	12	27.0476	45.71	7	10	23.9278	43.43	8	9	12.7197	30.29	5	5	22.9378	50.86
P04632	Calpain small subunit 1 OS=Homo sapiens OX=9606 GN=CAPNS1 PE=1 SV=1 - [CPNS1_HUMAN]	55.97	2	8	8	35	6.17735e+07	8.30855e+07	4.87911e+07	3.20963e+07	7.01104e+07	8.44496e+07	7.55311e+07	10294655	2.48465e+07	10.2808	46.27	5	5	18.3337	24.25	5	6	15.7325	23.51	3	4	18.8929	19.4	3	5	10.2329	13.06	3	4	10.7142	19.4	3	3	10.5659	8.21	2	3	6.37718	11.57	2	2	10.8675	19.4
P06748-2	Isoform 2 of Nucleophosmin OS=Homo sapiens OX=9606 GN=NPM1 - [NPM_HUMAN]	55.85	3	16	16	159	4.31037e+08	1.27691e+09	6.57092e+08	1.46865e+09	1.30976e+09	5.40244e+08	1.40437e+09	1.19643e+09	1.03148e+09	36.7504	41.13	10	15	77.5386	41.89	12	27	26.6716	39.62	8	11	45.6268	41.13	9	18	75.1123	46.79	14	22	50.8621	39.62	11	17	55.095	39.62	7	16	56.866	43.77	7	19	41.9303	48.68
Q9BWJ5	Splicing factor 3B subunit 5 OS=Homo sapiens OX=9606 GN=SF3B5 PE=1 SV=1 - [SF3B5_HUMAN]	55.81	1	3	3	11	0	3.39614e+06	14681475	2.73739e+07	2.48608e+07	2.56468e+07	4.27542e+07	3.07552e+07	1.66902e+07		0			0	23.26	1	1	0	23.26	1	1	5.91551	32.56	2	2	0	23.26	1	1	0	38.37	2	2	2.63238	32.56	2	2	0	23.26	1	1	2.39629	17.44
P09382	Galectin-1 OS=Homo sapiens OX=9606 GN=LGALS1 PE=1 SV=2 - [LEG1_HUMAN]	55.56	1	13	13	161	1.52511e+09	1.51119e+09	1441288343	1507899511	1.88314e+09	8.82751e+08	1.87739e+09	1.22098e+09	1.54593e+09	47.3126	45.19	8	17	61.0525	55.56	10	22	58.2758	55.56	11	21	43.3694	45.19	8	16	64.9692	46.67	10	23	39.7684	40.74	7	14	58.9991	55.56	10	18	31.0744	46.67	8	14	35.8863	46.67
P01112	GTPase HRas OS=Homo sapiens OX=9606 GN=HRAS PE=1 SV=1 - [RASH_HUMAN]	55.56	2	3	9	47	6.32439e+07	9.82459e+07	5.16617e+07	1.31436e+08	7.31528e+07	5.22367e+07	1.64789e+08	93380247	5.49351e+07	15.4839	44.97	6	6	11.9217	42.86	6	6	24.6805	43.39	6	8	15.4305	33.86	4	5	8.38333	41.27	5	5	15.5305	35.45	4	5	11.2092	33.86	4	4	11.5734	34.92	5	5	9.2279	13.76
P01116-2	Isoform 2B of GTPase KRas OS=Homo sapiens OX=9606 GN=KRAS - [RASK_HUMAN]	55.32	2	3	8	50	6.46071e+07	1.1288e+08	1.23781e+08	2.70124e+08	2.36791e+08	4.13086e+07	1.90051e+08	1.64489e+08	5.67712e+07	10.2496	39.89	5	6	17.689	47.87	6	7	16.3389	42.02	5	6	9.0951	32.45	3	4	14.9979	39.89	5	8	14.9175	35.11	4	5	15.4791	40.96	5	6	11.8922	39.89	5	6	5.27125	12.23
P08758	Annexin A5 OS=Homo sapiens OX=9606 GN=ANXA5 PE=1 SV=2 - [ANXA5_HUMAN]	55.31	1	16	16	79	1.21788e+08	4.29141e+08	1.73611e+08	2.43011e+08	5.31771e+08	2.18152e+08	1.0011e+08	3.75486e+08	3.16112e+08	17.4862	24.38	6	7	30.3863	41.56	11	14	23.9718	28.75	8	9	13.5817	27.81	7	7	21.1392	37.5	9	9	15.477	20.94	6	7	9.59395	19.69	5	5	33.0351	44.69	12	12	19.3775	30.94
P30519-2	Isoform 2 of Heme oxygenase 2 OS=Homo sapiens OX=9606 GN=HMOX2 - [HMOX2_HUMAN]	55.05	2	12	12	54	9.64326e+07	6.05965e+07	1.069e+08	9.53654e+07	9.84166e+07	1.1344e+08	1.10632e+08	8.18781e+07	8.44773e+07	21.4058	34.15	6	8	18.5435	32.75	6	7	16.26	30.66	5	6	17.3935	23.34	5	6	8.80764	15.68	4	4	19.42	27.87	5	6	11.5761	29.27	5	6	15.3883	28.57	5	5	10.7637	20.21
P04406	Glyceraldehyde-3-phosphate dehydrogenase OS=Homo sapiens OX=9606 GN=GAPDH PE=1 SV=3 - [G3P_HUMAN]	54.93	3	19	19	177	9.64774e+08	1.15262e+09	1.18155e+09	1.53281e+09	1.34403e+09	7.84872e+08	1.76054e+09	5.52748e+08	9.80209e+08	50.8569	51.64	16	25	57.7635	47.76	13	20	48.7139	50.15	12	18	75.3262	42.39	13	24	65.9945	52.24	14	22	55.8957	49.55	12	22	47.0143	48.66	11	15	38.5265	42.09	11	16	36.2316	42.99
P50454	Serpin H1 OS=Homo sapiens OX=9606 GN=SERPINH1 PE=1 SV=2 - [SERPH_HUMAN]	54.78	1	19	19	107	3.61807e+08	3.16741e+08	3.99652e+08	3.60895e+08	3.19399e+08	4.82887e+08	5.64116e+08	3.15472e+08	351118677	34.5988	38.04	12	15	30.0032	28.71	8	10	38.6719	30.86	10	12	38.3927	30.38	9	12	48.8339	44.26	13	14	55.3066	49.28	16	17	30.2806	27.51	8	10	24.6284	28.71	9	9	29.7176	24.16
P61254	60S ribosomal protein L26 OS=Homo sapiens OX=9606 GN=RPL26 PE=1 SV=1 - [RL26_HUMAN]	54.48	2	12	12	76	4.37971e+08	626212479	3.63526e+08	6.59432e+08	6.20783e+08	4.90171e+08	1.83238e+08	4.32625e+08	4.98514e+08	10.2631	32.41	7	8	23.2589	46.21	8	10	13.9972	40	7	8	14.6525	42.07	8	9	12.4266	25.52	5	5	19.0754	34.48	7	10	20.5379	46.21	8	10	18.3383	30.34	7	8	12.4087	41.38
P20700	Lamin-B1 OS=Homo sapiens OX=9606 GN=LMNB1 PE=1 SV=2 - [LMNB1_HUMAN]	54.44	1	26	30	186	1.799e+08	1.32671e+08	1.89995e+08	2.35367e+08	1.57566e+08	1.94693e+08	2.14329e+08	1.3994e+08	2.24633e+08	60.0872	37.71	20	25	63.0651	39.42	19	24	55.5107	40.27	17	22	45.357	32.76	16	20	39.2916	25.94	14	16	69.9056	38.05	19	24	41.5522	39.25	17	19	35.0854	29.52	14	16	45.3708	31.23
Q9NP72	Ras-related protein Rab-18 OS=Homo sapiens OX=9606 GN=RAB18 PE=1 SV=1 - [RAB18_HUMAN]	54.37	3	10	10	55	1.87141e+08	1.44927e+08	1.14123e+08	1.48472e+08	1.69819e+08	1.3085e+08	2.26195e+08	9.40417e+07	1.19005e+08	16.3544	39.32	6	6	14.2985	35.44	6	6	17.6293	30.58	6	6	19.0844	33.98	6	6	19.5021	42.23	7	7	14.7119	42.23	6	6	21.0477	41.26	7	7	14.3594	32.52	5	5	17.9747	33.98
P18621	60S ribosomal protein L17 OS=Homo sapiens OX=9606 GN=RPL17 PE=1 SV=3 - [RL17_HUMAN]	54.35	3	14	14	119	3.82104e+08	4.56775e+08	1.28846e+08	6.92277e+08	6.13052e+08	3.91778e+08	7.92869e+08	6.03497e+08	5.57416e+08	36.6094	33.7	8	13	40.4786	29.89	7	13	16.0926	28.8	6	8	34.0751	34.24	8	13	26.6005	54.35	11	12	25.5238	39.13	10	12	44.2875	50	11	18	42.3781	34.78	9	15	38.9712	35.33
Q15293	Reticulocalbin-1 OS=Homo sapiens OX=9606 GN=RCN1 PE=1 SV=1 - [RCN1_HUMAN]	54.08	2	15	15	75	2.15305e+08	2.57161e+08	2.03603e+08	1.05162e+08	1.57441e+08	3.92813e+08	3.5962e+08	2.47765e+08	290606352	26.3208	35.35	7	10	25.1301	40.18	8	10	15.8954	18.73	4	5	17.808	13.9	4	6	9.38595	26.28	5	5	26.8456	32.93	8	10	25.414	26.28	7	9	28.8143	35.65	7	10	31.8312	32.33
P43686	26S proteasome regulatory subunit 6B OS=Homo sapiens OX=9606 GN=PSMC4 PE=1 SV=2 - [PRS6B_HUMAN]	54.07	2	17	17	67	5.82547e+07	7.06707e+07	2.92852e+07	9.24261e+07	9.49341e+07	4.84209e+07	1.50946e+08	6.54482e+07	7.51818e+07	16.1154	10.53	4	5	17.6069	19.86	9	9	18.273	16.03	6	6	15.5315	18.18	7	7	15.7687	20.81	6	6	15.8382	17.46	6	6	23.835	23.68	9	10	24.1666	37.56	9	10	17.7347	22.01
Q9ULC4-2	Isoform 2 of Malignant T-cell-amplified sequence 1 OS=Homo sapiens OX=9606 GN=MCTS1 - [MCTS1_HUMAN]	53.85	3	6	6	20	1.03743e+07	1.52912e+07	1.67045e+07	1.5205e+07	2.06512e+07	1.11628e+07	2.77272e+07	2.90384e+07	1.45004e+07	3.78524	20.71	2	2	7.28826	27.81	3	3	6.45789	20.71	2	2	7.29404	20.71	2	2	6.96957	26.04	3	3	2.84382	10.65	1	1	7.5987	20.12	2	2	11.5372	30.18	3	3	3.60157	20.12
P62424	60S ribosomal protein L7a OS=Homo sapiens OX=9606 GN=RPL7A PE=1 SV=2 - [RL7A_HUMAN]	53.76	1	22	23	132	1.00018e+09	1.29076e+09	6.38734e+08	1.58854e+09	1.10736e+09	9.70182e+08	1.88547e+09	1.55508e+09	1368235391	41.3608	44.36	14	17	50.5553	45.49	16	19	20.1533	31.58	9	9	42.7335	45.11	15	18	33.3547	42.86	12	14	27.694	39.85	10	11	50.3664	50	16	20	26.8594	37.97	9	10	40.0609	44.36
P62491	Ras-related protein Rab-11A OS=Homo sapiens OX=9606 GN=RAB11A PE=1 SV=3 - [RB11A_HUMAN]	53.7	3	1	9	55	557922584	4.8265e+08	591609022	666339173	5.8902e+08	425917445	7.68113e+08	353037786	5.04971e+08	13.0997	33.33	7	7	14.099	21.3	4	5	16.4616	26.85	5	6	16.4588	31.48	6	6	18.8722	39.35	6	8	13.3061	26.85	5	5	18.7213	26.85	5	7	17.0434	25.93	5	6	10.6753	20.83
P61353	60S ribosomal protein L27 OS=Homo sapiens OX=9606 GN=RPL27 PE=1 SV=2 - [RL27_HUMAN]	53.68	1	10	10	80	3.95967e+08	1.49712e+09	2.12081e+08	9.20148e+08	7.20634e+08	5.46883e+08	8.91133e+08	475018217	1.39338e+09	18.9022	49.26	7	9	18.565	49.26	6	10	8.5074	38.24	4	6	17.4977	53.68	9	12	14.2328	48.53	5	8	22.5747	49.26	6	11	14.7682	49.26	7	8	12.9123	49.26	7	7	18.2914	49.26
O43852	Calumenin OS=Homo sapiens OX=9606 GN=CALU PE=1 SV=2 - [CALU_HUMAN]	53.65	11	5	19	158	9.1118e+08	8.71571e+08	9.35318e+08	7.14153e+08	1.05817e+09	1.26067e+09	1.03502e+09	8.11298e+08	1.08824e+09	30.9051	42.22	9	11	40.8885	51.43	14	18	54.9141	47.3	14	20	46.1781	40	10	16	48.7821	38.41	11	19	44.2632	48.57	16	20	50.296	44.13	14	19	45.2021	30.16	9	14	62.8219	48.57
P62195-2	Isoform 2 of 26S proteasome regulatory subunit 8 OS=Homo sapiens OX=9606 GN=PSMC5 - [PRS8_HUMAN]	53.52	3	17	18	87	7.42311e+07	8.89319e+07	6.68476e+07	1.21348e+08	4.8406e+07	6.35993e+07	1.09031e+08	5.97379e+07	8.81876e+07	15.6171	21.61	5	5	25.833	37.44	8	8	12.517	22.86	6	6	28.2673	35.43	11	12	27.3784	27.14	9	9	20.1433	30.4	9	10	43.8177	38.44	12	15	22.5797	30.9	9	9	32.8325	48.99
P82909	28S ribosomal protein S36, mitochondrial OS=Homo sapiens OX=9606 GN=MRPS36 PE=1 SV=2 - [RT36_HUMAN]	53.4	1	4	4	21	2.21541e+07	4732364	4.65743e+07	2.53881e+07	2.83968e+07	3.15527e+07	3.57752e+07	1.92919e+07	3.38147e+07	4.08345	23.3	2	2	2.3292	17.48	1	1	7.39215	41.75	3	4	3.49084	30.1	2	2	7.10641	30.1	2	3	3.56434	17.48	1	1	2.34018	30.1	2	2	8.58475	30.1	2	3	6.70793	30.1
Q9ULV0-2	Isoform 2 of Unconventional myosin-Vb OS=Homo sapiens OX=9606 GN=MYO5B - [MYO5B_HUMAN]	53.37	2	2	55	347	6.24281e+08	5.61257e+08	8.44698e+08	5.82439e+08	6.64816e+08	6.45847e+08	1.03286e+09	9.07764e+08	9.77284e+08	105.764	31.98	29	36	100.351	33.02	31	38	125.789	33.54	32	41	80.2252	32.5	23	31	126.065	41.23	33	44	106.661	33.96	31	38	111.316	41.23	34	43	87.4271	39.15	26	37	130.243	36.86
P40939	Trifunctional enzyme subunit alpha, mitochondrial OS=Homo sapiens OX=9606 GN=HADHA PE=1 SV=2 - [ECHA_HUMAN]	53.34	1	37	37	178	198279159	278112395	3.10692e+08	3.72474e+08	1.62981e+08	3.02498e+08	4.5473e+08	2.66869e+08	2.94984e+08	53.4919	30.54	19	21	53.1942	28.57	17	18	67.8112	32.24	21	23	87.4888	43.64	24	26	60.2391	25.16	18	20	44.1301	24.77	14	15	62.3131	36.96	21	21	53.8677	26.21	14	16	51.1016	25.69
P62917	60S ribosomal protein L8 OS=Homo sapiens OX=9606 GN=RPL8 PE=1 SV=2 - [RL8_HUMAN]	53.31	1	15	15	92	4.94473e+08	5.03662e+08	4.95958e+08	8.32671e+08	9.20331e+08	6.8392e+08	1.07275e+09	4.65856e+08	6.75576e+08	27.4819	27.24	6	10	22.2878	33.85	5	8	23.3395	31.91	6	10	28.5266	20.62	6	8	31.5155	43.97	9	13	14.9736	28.4	6	7	30.5452	45.53	10	15	21.2225	40.86	8	11	26.3083	30.74
P13010	X-ray repair cross-complementing protein 5 OS=Homo sapiens OX=9606 GN=XRCC5 PE=1 SV=3 - [XRCC5_HUMAN]	53.28	3	32	32	157	2.47857e+08	9.6656e+07	1.05094e+08	2.67657e+08	9.20551e+07	1.82518e+08	3.43494e+08	2.1622e+08	2.63216e+08	40.7334	29.37	16	20	34.6357	34.15	17	17	42.5172	31.28	18	19	56.9678	33.47	20	22	35.3624	20.49	12	14	56.8511	28.14	15	19	46.7193	33.47	18	18	33.1949	21.58	11	12	47.2477	27.32
P27797	Calreticulin OS=Homo sapiens OX=9606 GN=CALR PE=1 SV=1 - [CALR_HUMAN]	53	1	13	13	78	1.04427e+08	1.63993e+08	1.87987e+08	1.58873e+08	314994079	2.52128e+08	1.55264e+08	2.16801e+08	2.67117e+08	16.2886	18.23	5	6	31.5978	27.82	8	12	25.9755	26.14	7	11	11.0437	11.27	4	6	21.2282	24.46	7	8	23.9737	27.34	7	10	18.6825	18.71	6	8	11.2689	19.18	6	7	21.023	22.06
Q15836	Vesicle-associated membrane protein 3 OS=Homo sapiens OX=9606 GN=VAMP3 PE=1 SV=3 - [VAMP3_HUMAN]	53	4	2	6	38	9.37923e+07	5.52954e+07	5.67252e+07	1.4536e+08	3.49196e+07	9.34109e+07	1.35178e+08	1.13887e+07	1.53185e+08	8.25819	25	2	3	17.1182	45	4	5	14.1501	46	4	5	13.1818	34	3	3	7.05982	29	3	3	24.7365	53	6	6	19.6048	46	5	6	4.07396	17	1	1	23.4761	53
P01111	GTPase NRas OS=Homo sapiens OX=9606 GN=NRAS PE=1 SV=1 - [RASN_HUMAN]	52.91	1	1	8	43	7.09414e+07	1.1288e+08	37907447	1.05356e+08	1.2581e+08	5.88967e+07	1.90359e+08	93380247	4.47232e+07	13.6872	40.21	5	5	10.754	33.86	4	4	21.7765	35.98	4	6	15.8626	32.28	4	5	8.2108	33.86	4	4	17.8472	40.21	5	6	11.1134	33.86	4	4	14.0647	32.28	5	5	11.9974	20.11
O00159-3	Isoform 3 of Unconventional myosin-Ic OS=Homo sapiens OX=9606 GN=MYO1C - [MYO1C_HUMAN]	52.78	3	55	56	265	2.26662e+08	2.83496e+08	1.92509e+08	2.71712e+08	3.30454e+08	3.27413e+08	2.86931e+08	3.42161e+08	2.96218e+08	82.1229	27.49	27	30	100.467	39.18	34	35	75.0535	28.83	24	26	74.0864	29.79	22	23	105.075	36.02	33	34	87.6745	35.63	30	31	83.6413	25.29	23	25	112.877	32.66	32	36	71.0011	27.97
P42765	3-ketoacyl-CoA thiolase, mitochondrial OS=Homo sapiens OX=9606 GN=ACAA2 PE=1 SV=2 - [THIM_HUMAN]	52.64	1	20	20	99	1.46906e+08	8.18994e+07	1.65971e+08	9.56341e+07	1.15033e+08	1.76986e+08	2.37292e+08	1.03355e+08	1.03022e+08	43.1008	36.52	11	13	34.4523	35.52	10	10	39.5283	37.53	10	10	33.0586	43.07	10	10	36.1257	43.32	11	11	31.4102	43.58	10	10	47.4695	40.05	14	14	41.6939	41.81	10	12	28.9886	31.74
P26373	60S ribosomal protein L13 OS=Homo sapiens OX=9606 GN=RPL13 PE=1 SV=4 - [RL13_HUMAN]	52.61	2	15	15	98	3.96795e+08	4.16606e+08	2.63406e+08	7.71464e+08	6.76833e+08	5.01327e+08	8.83249e+08	6.88449e+08	6.33707e+08	22.2943	29.38	9	9	27.6536	28.91	7	10	21.4819	36.02	7	7	31.7075	39.34	10	13	32.5653	36.49	9	11	32.7241	43.13	9	13	30.2261	39.81	11	13	22.2596	39.34	8	10	30.3762	34.12
P36578	60S ribosomal protein L4 OS=Homo sapiens OX=9606 GN=RPL4 PE=1 SV=5 - [RL4_HUMAN]	52.46	1	31	31	189	5.20143e+08	6.44124e+08	3.66857e+08	883732832	9.50161e+08	5.08829e+08	8.96179e+08	7.81406e+08	9.05795e+08	67.8801	42.15	19	24	59.0442	37.94	18	23	46.31	33.26	14	16	59.2317	35.6	18	22	47.1566	33.96	18	20	70.2402	47.54	21	26	68.2073	41.69	22	25	37.0703	26.46	11	13	50.4072	35.13
O14639-4	Isoform 4 of Actin-binding LIM protein 1 OS=Homo sapiens OX=9606 GN=ABLIM1 - [ABLM1_HUMAN]	52.37	1	2	16	91	1.68925e+08	2.01302e+08	1.80366e+08	2.88048e+08	3.08987e+08	2.08989e+08	4.82293e+08	3.7829e+08	4.89696e+08	14.5952	25.19	7	7	7.83568	23.94	6	6	22.8955	25.94	8	9	16.5254	24.44	5	6	37.2825	34.16	9	13	24.0981	30.92	10	11	29.9651	44.14	11	12	28.6178	28.43	7	11	47.2982	42.64
P68032	Actin, alpha cardiac muscle 1 OS=Homo sapiens OX=9606 GN=ACTC1 PE=1 SV=1 - [ACTC_HUMAN]	52.25	4	1	26	578	1.01912e+10	8.56245e+09	7859070730	1.17324e+10	1.06208e+10	9.90442e+09	1.17981e+10	1.15623e+10	9560324754	149.714	34.75	18	65	158.29	41.38	20	70	155.705	45.62	21	62	148.566	48.28	20	62	147.927	40.85	21	66	135.416	33.16	18	59	157.681	46.68	21	77	120.653	42.18	19	53	161.179	34.48
P46940	Ras GTPase-activating-like protein IQGAP1 OS=Homo sapiens OX=9606 GN=IQGAP1 PE=1 SV=1 - [IQGA1_HUMAN]	51.9	7	79	81	508	1.04828e+09	1450924082	6.38963e+08	6.58974e+08	1.16396e+09	7.91527e+08	7.22569e+08	2.02089e+09	9.25229e+08	154.463	35.24	48	60	227.962	38.5	58	76	142.129	32.59	41	50	127.262	29.69	42	48	158.788	32.89	49	60	152.407	32.17	46	55	148.388	33.31	45	51	165.325	32.53	45	56	154.772	31.99
P39023	60S ribosomal protein L3 OS=Homo sapiens OX=9606 GN=RPL3 PE=1 SV=2 - [RL3_HUMAN]	51.86	2	27	27	178	4.30549e+08	8.97816e+08	5.3847e+08	1.23262e+09	935830817	6.773e+08	1.39602e+09	7.67439e+08	4.89667e+08	43.336	36.23	13	18	48.6291	35.48	14	21	31.6114	34	11	13	60.3377	35.73	14	20	49.6986	34.74	13	19	38.907	34.24	13	14	61.5161	43.42	18	24	64.5952	35.73	15	25	52.8418	38.21
Q9P0L0	Vesicle-associated membrane protein-associated protein A OS=Homo sapiens OX=9606 GN=VAPA PE=1 SV=3 - [VAPA_HUMAN]	51.81	2	11	12	115	1.49468e+08	2.04119e+08	2.58196e+08	3.47671e+08	2.44989e+08	4.11114e+08	3.84168e+08	2.96246e+08	2.73627e+08	24.3583	38.96	8	9	25.751	38.96	9	12	22.1692	30.52	7	11	29.658	35.74	9	15	24.6296	30.52	6	10	34.7652	42.97	8	14	30.0749	27.71	7	13	33.1498	30.52	8	14	28.5808	30.92
Q15029-2	Isoform 2 of 116 kDa U5 small nuclear ribonucleoprotein component OS=Homo sapiens OX=9606 GN=EFTUD2 - [U5S1_HUMAN]	51.76	3	35	35	126	1.30862e+08	9.11708e+07	1.4421e+08	158319319	9.71368e+07	1.19133e+08	1.65825e+08	7.596e+07	1.41393e+08	39.967	24.23	17	18	30.8123	16.44	11	12	49.4235	27.64	18	19	28.3999	20.7	13	13	26.4209	13.77	9	9	43.2253	22.2	14	17	46.6768	24.65	16	18	20.3263	9.93	7	7	36.5904	18.78
P05386	60S acidic ribosomal protein P1 OS=Homo sapiens OX=9606 GN=RPLP1 PE=1 SV=1 - [RLA1_HUMAN]	51.75	1	2	2	10	3.75737e+08	4.68337e+08	268956497	5.64698e+08	6.1062e+08	4.83898e+08	882131312	5.68924e+08	6.0141e+08	5.89706	51.75	2	2	3.82665	14.04	1	1	4.17456	14.04	1	1	3.44606	14.04	1	1	3.83764	14.04	1	1	3.4243	14.04	1	1	3.62227	14.04	1	1	3.91598	14.04	1	1	3.22551	14.04
P43304	Glycerol-3-phosphate dehydrogenase, mitochondrial OS=Homo sapiens OX=9606 GN=GPD2 PE=1 SV=3 - [GPDM_HUMAN]	51.72	2	29	29	126	2.89327e+08	1.16986e+08	1.73684e+08	3.42994e+08	339306182	2.49884e+08	3.9721e+08	2.25637e+08	2.54719e+08	44.0065	28.06	15	17	35.7962	22.15	11	12	37.018	29.02	13	15	50.9233	36.31	14	17	30.1992	20.5	11	12	61.6878	33.56	17	21	29.0422	20.63	10	11	34.8277	21.18	9	11	31.7834	25.86
P11177-2	Isoform 2 of Pyruvate dehydrogenase E1 component subunit beta, mitochondrial OS=Homo sapiens OX=9606 GN=PDHB - [ODPB_HUMAN]	51.61	3	19	19	106	2.74536e+08	2.32755e+08	2.76178e+08	3.62134e+08	3.09987e+08	2.39679e+08	4.69347e+08	2.22604e+08	1.60818e+08	37.8223	38.12	10	13	38.1646	38.12	11	13	43.9168	43.4	11	14	35.5637	43.99	11	14	27.7095	33.14	9	10	14.6967	25.22	7	8	36.475	34.9	10	13	21.5999	26.39	7	8	27.3295	27.27
Q9NUQ7	Ufm1-specific protease 2 OS=Homo sapiens OX=9606 GN=UFSP2 PE=1 SV=3 - [UFSP2_HUMAN]	51.6	1	26	26	163	1.17347e+09	7.12547e+08	1.14809e+09	9.91142e+08	1.18594e+09	1.06795e+09	1.15272e+09	7.57647e+08	9.82993e+08	48.3459	45.63	16	22	47.7052	39.02	15	20	53.3165	40.72	14	21	42.1222	37.74	14	18	56.4199	40.09	14	18	41.0538	38.17	12	15	39.9583	31.77	12	14	61.9472	37.95	16	22	40.1086	22.6
P15880	40S ribosomal protein S2 OS=Homo sapiens OX=9606 GN=RPS2 PE=1 SV=2 - [RS2_HUMAN]	51.54	1	20	20	114	8.05294e+08	1.157e+09	7.89968e+08	1.46298e+09	9.07168e+08	1.09109e+09	1.33566e+09	1.52195e+09	1.39845e+09	30.2822	40.96	13	15	35.5977	31.06	12	15	24.2726	24.57	7	9	46.561	44.71	13	16	20.2071	35.15	8	8	30.7114	34.13	10	13	41.5344	46.42	14	16	23.8179	37.54	10	10	23.8311	43
Q9UBI6	Guanine nucleotide-binding protein G(I)/G(S)/G(O) subunit gamma-12 OS=Homo sapiens OX=9606 GN=GNG12 PE=1 SV=3 - [GBG12_HUMAN]	51.39	1	5	5	17	4.21483e+07	2.8728e+07	1.03378e+07	7.37356e+07	11181044	6.37699e+07	3.97786e+07	4.27606e+07	0	6.11799	37.5	2	2	7.54394	47.22	3	3	2.59853	15.28	1	1	7.39941	25	2	2	2.62725	15.28	1	1	5.15794	41.67	2	2	8.94534	40.28	3	3	2.57516	41.67	2	2	2.56871	15.28
P51148	Ras-related protein Rab-5C OS=Homo sapiens OX=9606 GN=RAB5C PE=1 SV=2 - [RAB5C_HUMAN]	51.39	2	6	8	55	1.04995e+08	1.01675e+08	9.16763e+07	3.85626e+07	1.41457e+08	1.37332e+08	1.17075e+08	9.01162e+07	1.07699e+08	28.6901	36.57	6	10	18.1645	22.22	3	6	18.2759	28.24	5	7	11.9677	38.89	5	6	24.2559	42.13	7	7	13.6326	31.02	4	5	9.89687	18.52	3	3	13.1078	34.26	5	5	18.2221	36.57
Q99653	Calcineurin B homologous protein 1 OS=Homo sapiens OX=9606 GN=CHP1 PE=1 SV=3 - [CHP1_HUMAN]	51.28	1	9	9	25	1.55611e+07	4.80347e+07	5.036e+07	3.9871e+07	4.13826e+07	5.21105e+07	4.70236e+07	0	3.41352e+07	4.56352	10.26	2	2	5.09129	7.18	1	2	7.76742	15.9	2	3	7.49111	18.97	2	2	3.67093	15.38	2	2	5.4423	15.9	2	2	16.2531	41.03	6	6	10.9178	22.56	3	3	6.55207	15.38
O14744-5	Isoform 5 of Protein arginine N-methyltransferase 5 OS=Homo sapiens OX=9606 GN=PRMT5 - [ANM5_HUMAN]	51.26	2	1	23	131	3.00488e+08	3.02319e+08	2.53502e+08	3.9765e+08	3.64247e+08	2.81239e+08	4.27772e+08	3.36941e+08	3.51126e+08	23.0901	26.98	12	14	21.1348	26.64	12	13	21.2802	25.13	10	11	32.5363	20.57	10	11	48.9233	34.23	14	17	42.278	37.94	18	20	46.3576	40.13	17	19	26.5998	17.03	7	10	42.5886	37.1
Q06830	Peroxiredoxin-1 OS=Homo sapiens OX=9606 GN=PRDX1 PE=1 SV=1 - [PRDX1_HUMAN]	51.26	1	5	7	33	2.33096e+07	4.18593e+07	5.30943e+07	7.38482e+07	5.60588e+07	6.54445e+07	5.89193e+07	4.50089e+07	4.99207e+07	2.21147	11.56	2	2	8.12406	17.09	2	3	5.16212	14.57	2	2	10.3678	20.6	3	4	8.38517	20.6	3	3	7.95332	25.63	4	5	5.25431	6.03	1	2	15.2275	40.2	5	8	10.7942	26.13
P23588	Eukaryotic translation initiation factor 4B OS=Homo sapiens OX=9606 GN=EIF4B PE=1 SV=2 - [IF4B_HUMAN]	51.23	2	35	35	288	1.73804e+09	2.82834e+09	2.78844e+09	3.3349e+09	2.73394e+09	3.52123e+09	5.10241e+09	3.05662e+09	2.69575e+09	75.8021	26.84	16	28	75.9356	31.59	19	40	64.5389	28.81	18	28	68.0914	32.08	16	29	97.4986	37.15	20	37	68.9767	37.15	22	29	86.6798	39.12	23	38	66.2532	28.81	15	27	72.9318	38.3
P38646	Stress-70 protein, mitochondrial OS=Homo sapiens OX=9606 GN=HSPA9 PE=1 SV=2 - [GRP75_HUMAN]	51.1	1	28	28	192	2.66085e+08	4.58459e+08	4.12549e+08	5.40649e+08	5.43603e+08	5.29035e+08	5.41385e+08	3.89803e+08	6.24082e+08	70.9041	40.94	21	26	65.0215	35.05	17	23	69.3472	38.44	21	23	64.5089	29.31	15	20	63.693	28.87	14	20	74.1811	33.73	19	28	56.1516	32.84	15	16	65.3036	29.46	14	18	59.1289	31.66
Q7L273	BTB/POZ domain-containing protein KCTD9 OS=Homo sapiens OX=9606 GN=KCTD9 PE=1 SV=1 - [KCTD9_HUMAN]	50.9	1	17	17	101	1.73834e+08	2.0238e+08	2.75405e+08	2.00501e+08	3.133e+08	2.80871e+08	2.16346e+08	2.30269e+08	1.86609e+08	25.7985	28.79	9	9	21.7968	23.91	9	9	48.4369	38.05	12	15	32.5089	35.48	9	10	31.0042	35.48	11	12	33.8527	32.65	12	13	30.5679	24.16	8	11	34.2394	36.76	10	11	25.2566	28.28
Q92841	Probable ATP-dependent RNA helicase DDX17 OS=Homo sapiens OX=9606 GN=DDX17 PE=1 SV=2 - [DDX17_HUMAN]	50.89	4	30	39	223	7.26022e+08	9.10848e+08	7.57107e+08	6.42373e+08	8.52927e+08	6.05779e+08	8.33775e+08	7.55981e+08	7.43222e+08	69.0223	36.63	28	30	64.8052	28.67	21	26	61.8073	32.37	20	26	54.3341	31	19	21	67.5058	38.55	25	29	66.6494	33.74	25	28	57.899	30.59	19	22	51.5895	26.34	16	20	51.8851	23.32
P19105	Myosin regulatory light chain 12A OS=Homo sapiens OX=9606 GN=MYL12A PE=1 SV=2 - [ML12A_HUMAN]	50.88	2	3	8	46	4.56166e+08	5.56074e+08	1.50438e+08	4.82462e+08	2.60721e+08	3.41866e+08	3.46226e+07	2.36915e+08	1.4285e+08	14.3725	17.54	3	5	22.0632	45.03	6	7	15.5614	28.07	4	5	11.638	28.65	3	3	13.8487	23.98	5	5	20.3543	39.18	6	7	13.768	22.22	3	4	9.54933	38.01	5	5	14.4549	23.98
Q8N2K0-3	Isoform 3 of Monoacylglycerol lipase ABHD12 OS=Homo sapiens OX=9606 GN=ABHD12 - [ABD12_HUMAN]	50.83	3	15	15	60	1.24346e+08	6.81707e+07	1.0245e+08	110138730	172455162	9.78814e+07	2.36087e+08	4.40704e+07	6.87771e+07	14.8083	30.28	7	7	14.7288	22.78	6	6	13.5802	24.44	6	6	15.9601	19.44	6	6	21.2486	25.83	7	8	17.8592	31.67	8	8	18.4055	29.44	6	7	15.6927	31.67	8	8	8.38764	17.5
P22087	rRNA 2'-O-methyltransferase fibrillarin OS=Homo sapiens OX=9606 GN=FBL PE=1 SV=2 - [FBRL_HUMAN]	50.78	2	17	17	97	1.0804e+08	116216419	1.02926e+08	2.70991e+08	2.07595e+08	2.10102e+08	2.7157e+08	2.28662e+08	2.60513e+08	15.3626	31.15	7	7	19.8485	30.84	7	7	23.447	30.53	7	9	26.323	38.01	7	8	32.4603	37.38	10	12	27.7486	29.28	9	11	44.8765	42.06	10	14	36.3169	34.89	7	11	44.7114	34.27
P22392	Nucleoside diphosphate kinase B OS=Homo sapiens OX=9606 GN=NME2 PE=1 SV=1 - [NDKB_HUMAN]	50.66	5	6	6	27	6.46791e+07	0	1.40201e+08	7.33504e+07	2.71555e+07	183717767	7.05033e+07	8.49788e+07	9.66505e+07	2.80675	11.18	1	1		0			3.52108	11.18	1	1	13.5992	38.16	4	5	6.70074	32.89	3	4	2.94963	11.18	1	1	5.28641	25.66	3	3	10.4276	31.58	3	5	8.97498	30.26
P46778	60S ribosomal protein L21 OS=Homo sapiens OX=9606 GN=RPL21 PE=1 SV=2 - [RL21_HUMAN]	50.63	1	10	10	49	2.02356e+08	3.54871e+08	1.4602e+08	6.17969e+08	3.60394e+08	5.83326e+08	7.98816e+08	2.61549e+08	2.35394e+08	11.7075	22.5	4	5	20.4792	45	6	9	6.16683	35	4	4	4.32131	27.5	3	3	16.4451	30	4	5	7.4241	32.5	4	5	16.1207	37.5	5	8	11.5142	26.25	4	5	8.48848	28.75
O00299	Chloride intracellular channel protein 1 OS=Homo sapiens OX=9606 GN=CLIC1 PE=1 SV=4 - [CLIC1_HUMAN]	50.62	1	11	11	59	1.52117e+08	1.47872e+08	1.13365e+08	1.96093e+08	2.86837e+08	9.93193e+07	4.43116e+08	2.43923e+08	1.18023e+08	13.4366	25.31	4	4	19.8267	34.44	7	7	24.7599	25.31	5	7	29.7829	34.02	8	9	27.1232	28.63	6	7	12.1004	13.69	4	5	29.1339	37.34	8	9	15.2881	34.85	5	6	20.7625	29.88
Q9NVJ2	ADP-ribosylation factor-like protein 8B OS=Homo sapiens OX=9606 GN=ARL8B PE=1 SV=1 - [ARL8B_HUMAN]	50.54	2	4	8	62	1.24648e+08	1.02672e+08	1.53525e+08	1.62245e+08	1.49426e+08	9.51209e+07	2.52029e+08	1.19523e+08	9.26741e+07	11.2713	40.32	5	5	9.34339	30.65	3	3	9.45594	38.17	5	7	14.6778	50.54	7	8	20.8542	45.7	5	7	23.6397	47.85	6	9	22.4905	50.54	8	10	18.4376	45.7	6	7	15.3409	38.17
Q9Y3U8	60S ribosomal protein L36 OS=Homo sapiens OX=9606 GN=RPL36 PE=1 SV=3 - [RL36_HUMAN]	50.48	2	9	10	56	3.21587e+08	4.94937e+08	2.1527e+08	4.12386e+08	356751066	2.01558e+08	5.05056e+08	4.01176e+08	1.71711e+08	10.5926	43.81	7	8	13.9951	30.48	4	6	17.5808	31.43	5	6	17.521	31.43	6	7	16.6531	31.43	5	7	14.2507	37.14	5	6	11.3653	28.57	3	6	10.3859	36.19	5	5	10.6405	27.62
P68133	Actin, alpha skeletal muscle OS=Homo sapiens OX=9606 GN=ACTA1 PE=1 SV=1 - [ACTS_HUMAN]	50.4	1	1	26	571	1.01912e+10	8.56245e+09	7859070730	1.17324e+10	1.06208e+10	9.90442e+09	1.17981e+10	1.15623e+10	9560324754	149.714	34.75	18	65	158.29	41.38	20	70	155.705	38.2	20	59	146.336	40.85	19	60	147.927	40.85	21	66	137.471	38.73	19	60	157.681	39.26	20	75	117.716	34.75	18	51	163.329	40.05
P61158	Actin-related protein 3 OS=Homo sapiens OX=9606 GN=ACTR3 PE=1 SV=3 - [ARP3_HUMAN]	50.24	3	15	15	79	7.66719e+07	7.46989e+07	133472109	1.64371e+08	1.57792e+08	1.0742e+08	2.24373e+08	5.85295e+07	1.55418e+08	19.1371	24.16	6	9	21.3848	20.81	6	6	24.1494	22.01	7	8	29.5662	31.82	10	11	28.3587	31.82	9	9	23.3914	28.47	7	7	33.6344	42.34	11	13	30.2528	27.75	8	10	13.3211	17.22
P36897	TGF-beta receptor type-1 OS=Homo sapiens OX=9606 GN=TGFBR1 PE=1 SV=1 - [TGFR1_HUMAN]	50.1	15	27	27	211	1999678243	2.58666e+09	2.6602e+09	1.23144e+09	2.66146e+09	2.05785e+09	1.89183e+09	1.07092e+09	1268947540	73.0483	41.75	16	24	57.4864	29.03	12	19	67.7386	40.36	20	26	63.9544	31.61	13	21	91.8619	30.02	18	33	68.0893	32.6	17	23	66.4281	24.85	14	22	46.7677	29.03	12	16	80.6234	35.59
Q16836	Hydroxyacyl-coenzyme A dehydrogenase, mitochondrial OS=Homo sapiens OX=9606 GN=HADH PE=1 SV=3 - [HCDH_HUMAN]	50	3	9	9	32	3.40313e+07	1.87302e+07	2.78524e+07	6.75937e+07	7.18234e+07	5.20726e+07	3.61826e+07	3.95174e+07	2.09044e+07	10.2502	19.11	4	4	8.64689	15.92	4	4	10.5965	18.47	4	5	13.9436	30.25	4	4	4.2807	12.42	2	3	13.5667	24.2	4	4	12.6631	25.48	4	4	4.53271	12.42	2	2	5.92088	10.51
P61978-3	Isoform 3 of Heterogeneous nuclear ribonucleoprotein K OS=Homo sapiens OX=9606 GN=HNRNPK - [HNRPK_HUMAN]	50	3	25	25	194	8.8197e+08	6.38105e+08	7.41602e+08	1.74551e+09	1.32749e+09	1.16815e+09	1.65783e+09	1.33552e+09	1.63737e+09	62.4109	36.14	16	23	40.0101	32.5	12	15	63.3543	44.55	18	21	49.3165	39.09	14	17	77.1899	43.41	20	26	78.1274	43.41	16	26	65.8322	42.27	17	26	51.8447	31.36	11	16	71.9345	41.82
Q02543	60S ribosomal protein L18a OS=Homo sapiens OX=9606 GN=RPL18A PE=1 SV=2 - [RL18A_HUMAN]	50	1	11	11	67	4.5167e+08	4.75454e+08	2.33019e+08	9.92436e+07	1.40424e+08	2.56752e+08	2.75816e+08	8.42133e+07	1.50096e+08	17.2965	25.57	7	9	15.0054	35.8	6	9	7.48306	24.43	4	5	19.1668	35.23	7	8	15.3259	25.57	6	6	20.9182	25.57	6	9	12.3835	31.25	6	8	11.7942	24.43	6	6	6.74024	23.3
P43490	Nicotinamide phosphoribosyltransferase OS=Homo sapiens OX=9606 GN=NAMPT PE=1 SV=1 - [NAMPT_HUMAN]	49.9	1	20	20	96	2.73142e+08	2.33596e+08	2.12323e+08	1.91462e+08	1.91764e+08	1.84616e+08	3.03979e+08	1.78e+08	1.62222e+08	17.6576	23.83	7	9	13.2923	18.13	5	5	34.7603	30.75	10	11	27.9296	24.44	9	12	20.9787	21.38	7	8	21.1557	22.2	8	9	39.2939	32.59	14	16	27.7735	32.59	12	12	37.7721	32.99
O75340-2	Isoform 2 of Programmed cell death protein 6 OS=Homo sapiens OX=9606 GN=PDCD6 - [PDCD6_HUMAN]	49.74	3	7	7	38	5.83688e+07	4.4269e+07	3.19383e+07	7.19632e+07	5.29466e+07	3.67842e+07	7.78922e+07	0	2.9822e+07	17.2414	41.27	5	5	10.0454	23.81	4	4	8.40193	30.16	4	4	12.7636	30.16	5	5	10.4626	26.46	3	3	9.36753	23.28	4	5	19.4051	43.92	6	7	3.12722	5.82	1	1	12.4887	32.8
P14625	Endoplasmin OS=Homo sapiens OX=9606 GN=HSP90B1 PE=1 SV=1 - [ENPL_HUMAN]	49.69	2	34	36	164	331844680	3.084e+08	2.31199e+08	3.22744e+08	3.47626e+08	4.11426e+08	4.58932e+08	3.14272e+08	3.66772e+08	52.7548	24.41	15	18	48.4168	24.16	14	16	56.958	24.28	15	18	43.8156	20.67	13	14	52.9166	27.15	18	21	55.2647	29.76	18	20	52.3085	28.52	16	19	56.5855	27.77	15	19	45.8401	32.88
P62277	40S ribosomal protein S13 OS=Homo sapiens OX=9606 GN=RPS13 PE=1 SV=2 - [RS13_HUMAN]	49.67	1	12	12	93	3.30536e+08	7.00535e+08	4.65456e+08	7.40881e+08	5.40421e+08	5.06931e+08	9.72262e+08	7.17871e+08	6.72474e+08	16.0666	38.41	7	8	26.8802	39.74	8	11	25.186	39.74	9	10	27.8209	44.37	10	12	25.7597	45.03	10	12	21.823	44.37	8	10	24.606	45.03	8	11	24.4034	33.11	7	9	26.5975	40.4
Q15738	Sterol-4-alpha-carboxylate 3-dehydrogenase, decarboxylating OS=Homo sapiens OX=9606 GN=NSDHL PE=1 SV=2 - [NSDHL_HUMAN]	49.6	1	12	12	57	1.7541e+08	1.10008e+08	1.94064e+08	2.30387e+08	1.95292e+08	1.01084e+08	2.4692e+08	1.67456e+08	199060017	21.6433	42.9	9	9	11.3172	28.15	6	6	19.5706	35.39	7	8	22.7247	40.21	8	8	19.7187	23.59	5	5	12.1147	21.18	5	5	18.2527	24.13	5	5	16.8662	23.86	6	6	18.0896	20.64
P48643	T-complex protein 1 subunit epsilon OS=Homo sapiens OX=9606 GN=CCT5 PE=1 SV=1 - [TCPE_HUMAN]	49.54	2	23	23	92	1.12514e+08	1.09269e+08	1.45423e+08	1.49978e+08	1.487e+08	1.96127e+08	2.01172e+08	1.10297e+08	9.24571e+07	19.5295	23.29	9	10	20.8415	20.15	8	8	19.5395	17.93	6	6	37.9708	33.27	15	15	27.7898	27.54	11	12	23.7709	28.65	10	10	32.5874	31.79	11	12	24.7646	19.96	10	10	16.3187	22
Q12906	Interleukin enhancer-binding factor 3 OS=Homo sapiens OX=9606 GN=ILF3 PE=1 SV=3 - [ILF3_HUMAN]	49.44	9	36	36	215	4.17209e+08	4.23939e+08	3.89732e+08	6.25257e+08	7.54123e+08	3.72038e+08	6.72632e+08	6.19446e+08	626046856	60.3156	24.05	20	24	51.0493	21.48	18	23	48.6231	26.29	19	23	67.1764	22.82	18	24	64.918	33	23	28	56.955	24.61	19	25	72.6276	32.66	22	31	47.7395	19.46	16	19	52.8404	22.26
P63104	14-3-3 protein zeta/delta OS=Homo sapiens OX=9606 GN=YWHAZ PE=1 SV=1 - [1433Z_HUMAN]	49.39	2	10	12	42	99285552	9.08851e+07	2.53761e+07	8.29645e+07	9.40292e+07	3.60355e+07	8.15471e+07	8.90778e+07	4.95619e+07	10.5942	20.82	4	4	16.4392	18.37	4	5	7.3553	13.06	2	2	5.23024	16.73	2	2	15.6193	29.39	6	6	11.7517	28.16	5	5	13.1919	20.82	5	6	16.7204	40.82	8	8	10.5565	20.82
Q9NX63	MICOS complex subunit MIC19 OS=Homo sapiens OX=9606 GN=CHCHD3 PE=1 SV=1 - [MIC19_HUMAN]	49.34	1	18	18	127	3.22371e+08	2.40197e+08	3.4378e+08	3.31253e+08	3.52068e+08	2.93635e+08	4.11855e+08	1.78737e+08	1.40729e+08	33.5922	41.41	11	12	42.8413	48.9	14	16	43.1197	45.37	12	16	43.216	43.17	14	16	40.9273	43.17	12	15	43.1534	41.41	12	15	35.873	41.41	13	15	25.6638	38.33	9	10	33.6679	37.89
P27144	Adenylate kinase 4, mitochondrial OS=Homo sapiens OX=9606 GN=AK4 PE=1 SV=1 - [KAD4_HUMAN]	49.33	1	9	9	48	4.01792e+07	1.45866e+08	6.59063e+07	2.07187e+08	2.11742e+08	2.01404e+08	1.9083e+08	7.92806e+07	1.06162e+08	9.97871	23.77	4	5	13.0659	31.39	4	4	7.69424	17.94	3	3	15.2709	49.33	7	9	17.2639	43.95	6	7	4.76026	33.63	4	4	12.8901	40.36	5	7	12.0892	34.08	4	4	13.9891	39.01
Q6PEY2	Tubulin alpha-3E chain OS=Homo sapiens OX=9606 GN=TUBA3E PE=1 SV=2 - [TBA3E_HUMAN]	49.33	1	2	18	252	6.04769e+09	6.64148e+09	6.13638e+09	6.84111e+09	6.24695e+09	7.22928e+09	8.3509e+09	8195676597	7.77729e+09	73.2677	39.11	12	23	103.562	39.11	12	31	86.6299	41.11	13	29	98.6183	40	14	31	73.9964	36.22	12	24	96.3464	33.78	11	30	88.1463	44	15	28	93.5191	38.22	11	30	86.3521	35.78
Q9P0J0	NADH dehydrogenase [ubiquinone] 1 alpha subcomplex subunit 13 OS=Homo sapiens OX=9606 GN=NDUFA13 PE=1 SV=3 - [NDUAD_HUMAN]	49.31	2	6	6	20	2.08571e+07	2.21154e+07	1.51164e+07	1.70348e+07	1.63099e+07	8.73057e+06	1.69534e+07	9.96493e+07	2.22457e+07	6.27707	22.92	3	3	2.09952	18.06	2	2	2.73387	11.81	2	2	7.08851	20.83	3	3	6.79522	20.83	3	3	2.22977	9.03	1	1	4.89412	21.53	2	2	0	9.72	1	1	5.91709	27.08
O43837	Isocitrate dehydrogenase [NAD] subunit beta, mitochondrial OS=Homo sapiens OX=9606 GN=IDH3B PE=1 SV=2 - [IDH3B_HUMAN]	49.09	3	18	18	74	74572616	5.77074e+07	5.80346e+07	6.14427e+07	5.46824e+07	5.27355e+07	8.41476e+07	4.32071e+07	2.76273e+07	25.9478	22.34	8	8	20.4108	16.62	5	6	21.7102	27.01	6	7	27.9455	30.65	10	10	34.5371	38.7	12	13	27.8411	28.57	9	9	21.4436	29.87	8	8	17.216	24.68	7	7	15.6554	23.9
P18077	60S ribosomal protein L35a OS=Homo sapiens OX=9606 GN=RPL35A PE=1 SV=2 - [RL35A_HUMAN]	49.09	1	11	11	45	5.72451e+07	1.12297e+08	2.04722e+08	4.30147e+07	7.12845e+07	37829769	3.75328e+08	4.81501e+08	2.80028e+08	5.85582	15.45	2	2	9.38393	30	6	7	2.50606	22.73	3	3	10.4617	40.91	5	6	9.81116	29.09	6	6	8.90128	22.73	5	5	15.8244	31.82	6	8	7.09462	9.09	2	3	8.75434	18.18
P56134-4	Isoform 4 of ATP synthase subunit f, mitochondrial OS=Homo sapiens OX=9606 GN=ATP5MF - [ATPK_HUMAN]	48.98	4	2	2	20	3.617e+08	3.2936e+08	3.05854e+08	3.93733e+08	3.16107e+08	2.7533e+08	444761018	2.88678e+08	337224832	6.85114	48.98	2	3	5.33051	48.98	2	2	5.92773	48.98	2	2	7.98482	48.98	2	3	5.36681	22.45	1	2	5.52657	48.98	2	2	4.79259	22.45	1	2	7.34295	48.98	2	3	2.97723	26.53
Q9HCD5	Nuclear receptor coactivator 5 OS=Homo sapiens OX=9606 GN=NCOA5 PE=1 SV=2 - [NCOA5_HUMAN]	48.88	1	15	15	50	8.45518e+07	5.44823e+07	7.82299e+07	1.08965e+08	5.77239e+07	5.96075e+07	7.71666e+07	2.88714e+07	9.53632e+07	13.7755	11.4	5	5	7.92641	12.09	4	4	17.306	23.83	8	8	22.656	23.66	7	9	16.4726	23.14	7	7	10.2512	8.81	4	4	11.2107	9.84	4	4	5.72338	14.16	4	4	9.50222	18.65
P54920	Alpha-soluble NSF attachment protein OS=Homo sapiens OX=9606 GN=NAPA PE=1 SV=3 - [SNAA_HUMAN]	48.81	4	10	10	45	2.23566e+07	3.12985e+07	2.44484e+07	6.32506e+07	4.68603e+07	1.76237e+07	5.29747e+07	2.89185e+07	2.99874e+07	14.0021	22.37	4	5	10.9799	24.41	4	5	9.09659	25.08	4	5	21.5063	35.59	7	8	16.5152	23.73	4	6	13.1943	15.93	4	5	14.7323	23.73	4	5	8.3757	10.17	2	3	7.94254	17.97
Q9H9B4	Sideroflexin-1 OS=Homo sapiens OX=9606 GN=SFXN1 PE=1 SV=4 - [SFXN1_HUMAN]	48.76	1	13	14	92	4.78396e+08	3.62092e+08	4.61686e+08	5.69582e+08	6.06464e+08	4.95916e+08	8.02835e+08	3.75598e+08	5.39231e+08	13.0773	15.84	6	6	14.1016	28.26	6	6	17.611	20.5	6	8	22.0312	25.78	8	11	33.6565	48.14	13	16	15.1957	18.32	7	8	29.7243	30.43	11	16	22.3212	29.81	8	9	29.1523	26.71
Q12905	Interleukin enhancer-binding factor 2 OS=Homo sapiens OX=9606 GN=ILF2 PE=1 SV=2 - [ILF2_HUMAN]	48.72	1	13	13	72	2.23419e+08	2.05258e+08	1.9336e+08	342081828	2.46885e+08	2.29022e+08	2.87954e+08	127027973	1.83746e+08	31.8568	32.05	7	8	19.476	22.05	5	6	29.7545	39.49	8	9	32.5706	34.62	9	10	25.5998	27.18	6	7	24.1538	24.36	6	7	37.8213	39.23	11	11	23.546	29.23	8	8	18.9113	21.79
O14744	Protein arginine N-methyltransferase 5 OS=Homo sapiens OX=9606 GN=PRMT5 PE=1 SV=4 - [ANM5_HUMAN]	48.67	3	4	26	170	3.30757e+08	3.8134e+08	3.32828e+08	5.04145e+08	4.24615e+08	3.68483e+08	5.30628e+08	3.99174e+08	4.93574e+08	34.1867	28.1	15	19	31.6271	27.79	15	18	27.9742	27.63	13	16	45.741	23.39	13	16	59.4561	34.85	17	22	58.3979	38.78	22	26	50.5651	37.83	19	22	33.0597	18.52	9	12	49.478	36.26
O60762	Dolichol-phosphate mannosyltransferase subunit 1 OS=Homo sapiens OX=9606 GN=DPM1 PE=1 SV=1 - [DPM1_HUMAN]	48.46	1	13	13	62	7.40792e+07	7.20826e+07	8.83496e+07	66688698	9.02778e+07	8.97621e+07	1.16536e+08	8.41512e+07	1.05731e+08	16.8521	29.23	6	7	21.511	41.92	9	11	18.3941	35	6	7	10.9872	25.38	6	6	13.6106	27.31	6	6	18.3191	28.08	7	8	20.7714	38.85	8	8	17.6063	26.92	5	5	11.8727	17.69
Q9NR12	PDZ and LIM domain protein 7 OS=Homo sapiens OX=9606 GN=PDLIM7 PE=1 SV=1 - [PDLI7_HUMAN]	48.36	6	14	14	89	1.13734e+08	1.59957e+08	1.68909e+08	1.71095e+08	2.29872e+08	1.60875e+08	3.01457e+08	2.13346e+08	1.57326e+08	18.2612	18.38	6	7	29.7033	37.86	11	12	18.8116	27.79	8	9	18.6355	29.98	7	8	16.9765	27.79	10	10	29.0994	32.39	10	14	23.7007	34.14	10	12	19.1358	27.57	8	9	19.1794	25.82
Q9BUA3	Spindlin interactor and repressor of chromatin-binding protein OS=Homo sapiens OX=9606 GN=SPINDOC PE=1 SV=3 - [SPNDC_HUMAN]	48.29	1	12	12	48	5.01704e+07	5.7625e+07	4.36678e+07	4.49505e+07	8.43515e+07	7.44601e+07	9.54849e+07	7.22758e+07	8.43807e+07	12.3165	22.83	5	5	15.528	19.69	4	4	13.9017	20.73	5	5	6.90246	15.75	3	3	15.3681	19.42	5	5	20.2845	27.03	7	8	14.7389	22.83	5	5	19.4846	20.21	5	6	14.7474	30.45
P08195-2	Isoform 2 of 4F2 cell-surface antigen heavy chain OS=Homo sapiens OX=9606 GN=SLC3A2 - [4F2_HUMAN]	48.2	4	22	22	122	4.11266e+08	4.17697e+08	2.15078e+08	3.77792e+08	4.49962e+08	2.70692e+08	5.35796e+08	3.04343e+08	3.24148e+08	38.6532	34.22	13	16	26.9967	24.95	9	11	37.0043	34.59	12	13	32.4586	26.84	11	14	40.8178	36.67	12	13	31.374	27.98	10	11	52.818	37.05	14	19	25.5074	27.6	9	11	38.2102	27.79
Q8WWI1-3	Isoform 3 of LIM domain only protein 7 OS=Homo sapiens OX=9606 GN=LMO7 - [LMO7_HUMAN]	48.11	5	55	55	323	3.92717e+08	3.31848e+08	5.13447e+08	4.98069e+08	2.36478e+08	5.26502e+08	8.6209e+08	5.62344e+08	6.83918e+08	91.8295	26.39	26	34	101.979	27.13	30	37	104.246	25.35	29	36	81.6048	23.8	21	27	115.902	26.46	29	34	115.232	29.5	28	36	123.811	34.54	34	43	105.793	30.24	28	35	117.742	30.02
P02538	Keratin, type II cytoskeletal 6A OS=Homo sapiens OX=9606 GN=KRT6A PE=1 SV=3 - [K2C6A_HUMAN]	48.05	1	5	31	239	1.40062e+09	2.5992e+09	1289867234	2114891712	1.75552e+09	1.47212e+09	1.82379e+09	2.16482e+09	1.941e+09	61.8367	32.62	18	26	88.3158	32.8	23	34	61.8759	39.01	20	27	60.6893	28.55	15	26	58.0246	32.98	16	27	61.6872	27.48	15	29	70.2801	29.61	17	29	49.2601	25.53	13	23	36.8515	21.45
Q92520	Protein FAM3C OS=Homo sapiens OX=9606 GN=FAM3C PE=1 SV=1 - [FAM3C_HUMAN]	48.02	1	10	10	36	5.04638e+07	3.22124e+07	5.24638e+07	55783116	9.31265e+07	5.58589e+07	1.00123e+08	4.00547e+07	3.87037e+07	12.4905	39.65	5	5	8.76685	19.38	4	4	18.7759	28.19	5	5	4.44408	9.69	2	3	21.9106	39.65	6	6	10.1411	16.74	2	2	14.0646	39.65	5	5	4.86948	9.69	2	2	10.3914	24.23
Q9UHB6	LIM domain and actin-binding protein 1 OS=Homo sapiens OX=9606 GN=LIMA1 PE=1 SV=1 - [LIMA1_HUMAN]	47.96	5	29	29	172	1.54213e+08	1.76114e+08	1.65211e+08	1.77173e+08	2.05405e+08	2.04368e+08	2.5528e+08	2.30469e+08	2.39557e+08	51.3595	36.89	17	22	50.8116	23.58	13	19	46.0631	23.85	14	17	46.6287	22.13	13	18	42.8437	25.3	13	18	46.9505	24.37	12	19	38.8911	29.51	15	17	51.4529	24.37	14	21	44.424	30.57
P13073	Cytochrome c oxidase subunit 4 isoform 1, mitochondrial OS=Homo sapiens OX=9606 GN=COX4I1 PE=1 SV=1 - [COX41_HUMAN]	47.93	1	11	11	55	1.58967e+08	1.11069e+08	1.07813e+08	1.17852e+08	1.5004e+08	1.50631e+08	6.85477e+07	1.53064e+07	2.80132e+07	9.78856	25.44	4	5	14.4722	22.49	4	7	20.1006	34.91	7	8	13.9642	36.69	6	7	17.6324	39.64	6	6	17.0962	35.5	7	9	19.6086	36.69	6	8	4.31803	13.61	2	2	7.4239	25.44
Q7KZF4	Staphylococcal nuclease domain-containing protein 1 OS=Homo sapiens OX=9606 GN=SND1 PE=1 SV=1 - [SND1_HUMAN]	47.91	1	37	37	173	9.10207e+07	136402286	7.2376e+07	1.21757e+08	1.44331e+08	9.38806e+07	1.58789e+08	1.27981e+08	8.30229e+07	47.4581	25.71	19	19	48.5949	25.82	16	18	40.971	24.84	14	15	56.5975	34.18	20	21	68.5087	31.65	19	22	44.5792	24.62	15	16	66.0715	29.34	18	22	64.4852	35.6	21	22	51.7826	27.14
P22695	Cytochrome b-c1 complex subunit 2, mitochondrial OS=Homo sapiens OX=9606 GN=UQCRC2 PE=1 SV=3 - [QCR2_HUMAN]	47.9	1	16	16	92	2.60337e+08	2.33552e+08	1.56189e+08	3.09836e+08	3.3399e+08	1.32796e+08	3.07617e+08	1.19585e+08	2.38601e+08	37.8151	35.32	10	12	45.2504	24.5	10	13	29.9413	21.85	9	10	38.0945	23.84	9	12	37.3756	25.17	9	11	25.3758	22.96	6	7	27.5517	20.75	9	11	19.0754	13.69	5	6	28.6418	22.52
Q96BM9	ADP-ribosylation factor-like protein 8A OS=Homo sapiens OX=9606 GN=ARL8A PE=1 SV=1 - [ARL8A_HUMAN]	47.85	1	2	6	40	7.53237e+07	9.69868e+07	5.64486e+07	6.88166e+07	9.76654e+07	8.58142e+07	1.02729e+08	4.42316e+07	4.54581e+07	8.13069	34.41	4	4	8.52382	29.57	3	3	7.65565	29.57	3	4	8.07426	31.72	4	5	11.3181	21.51	3	4	9.33705	39.25	5	5	15.6713	47.85	6	7	8.0238	34.41	4	4	9.89735	35.48
P17987	T-complex protein 1 subunit alpha OS=Homo sapiens OX=9606 GN=TCP1 PE=1 SV=1 - [TCPA_HUMAN]	47.84	1	17	17	60	7.62422e+07	7.36621e+07	8.62206e+07	1.05272e+08	1.1631e+08	7.43217e+07	1.2714e+08	9.42699e+07	9.63838e+07	18.2748	21.04	7	7	13.2568	11.69	4	4	14.5083	20.5	6	6	17.4892	12.59	5	5	20.0984	23.74	7	7	15.736	12.95	5	6	27.1781	22.84	9	10	23.4852	16.37	6	7	21.1462	16.73
P84243	Histone H3.3 OS=Homo sapiens OX=9606 GN=H3F3A PE=1 SV=2 - [H33_HUMAN]	47.79	5	1	5	67	1.28523e+09	1.19597e+09	4.17908e+08	2.56921e+09	2.61466e+09	1.88189e+09	1.23838e+09	1.64481e+09	1.27774e+09	17.7868	47.79	5	9	14.9992	14.71	2	7	11.17	47.79	5	7	17.0892	13.24	2	10	23.3182	43.38	4	11	11.8013	36.76	3	6	11.1605	24.26	4	6	9.97329	14.71	2	6	8.9557	14.71
P68431	Histone H3.1 OS=Homo sapiens OX=9606 GN=HIST1H3A PE=1 SV=2 - [H31_HUMAN]	47.79	5	1	5	65	1.26995e+09	1.19597e+09	4.17908e+08	2.56921e+09	2.59544e+09	2.78286e+09	1.26237e+09	1.64481e+09	8.62547e+08	15.3583	24.26	4	8	14.9992	14.71	2	7	8.77603	24.26	4	6	17.0892	13.24	2	10	17.2054	19.85	3	10	9.03825	13.24	2	5	14.3824	47.79	5	7	9.97329	14.71	2	6	13.8836	38.24
Q71DI3	Histone H3.2 OS=Homo sapiens OX=9606 GN=HIST2H3A PE=1 SV=3 - [H32_HUMAN]	47.79	5	1	5	70	1.26995e+09	7.97995e+08	4.17908e+08	2.56921e+09	2.59544e+09	1.86337e+09	1.23967e+09	1.14072e+09	1.27774e+09	15.3583	24.26	4	8	17.9838	38.24	3	8	8.77603	24.26	4	6	17.0892	13.24	2	10	17.2054	19.85	3	10	11.1349	36.76	3	6	17.1631	47.79	5	8	14.9732	38.24	3	8	8.9557	38.24
P84085	ADP-ribosylation factor 5 OS=Homo sapiens OX=9606 GN=ARF5 PE=1 SV=2 - [ARF5_HUMAN]	47.78	1	1	7	37	8.26683e+07	4.62679e+07	3.07942e+07	1.69685e+07	8.32266e+06	1.75251e+07	8.87013e+07	6.17336e+07	1.55957e+07	12.2709	28.89	3	3	14.0163	28.33	4	6	3.77875	11.67	1	1	17.2387	34.44	4	6	9.30087	29.44	3	3	9.39836	28.33	3	4	9.3101	35	4	4	15.7159	41.67	5	7	7.69514	28.33
O43290	U4/U6.U5 tri-snRNP-associated protein 1 OS=Homo sapiens OX=9606 GN=SART1 PE=1 SV=1 - [SNUT1_HUMAN]	47.63	1	37	37	187	1.86642e+08	2.36798e+08	2.30917e+08	2.14033e+08	1.47229e+08	1.37619e+08	3.25252e+08	2.08778e+08	2.9744e+08	70.2324	34.5	21	23	71.0465	35.38	22	24	84.6455	30	21	26	60.4092	31.25	19	21	47.7019	23	14	16	49.5099	22.63	13	15	68.0132	27.75	20	23	56.3851	30.13	17	20	54.3309	31.5
P17980	26S proteasome regulatory subunit 6A OS=Homo sapiens OX=9606 GN=PSMC3 PE=1 SV=3 - [PRS6A_HUMAN]	47.61	1	16	16	79	7.36959e+07	8.41739e+07	1.20085e+08	1.12179e+08	1.47601e+08	1.07666e+08	2.54056e+08	1.37714e+08	1.40274e+08	29.1556	24.15	8	9	18.8729	25.06	6	6	17.8586	19.59	6	7	20.4011	23.23	5	6	21.4221	25.06	7	7	23.1061	38.04	10	10	39.3706	33.26	12	13	37.215	27.79	11	13	19.2541	19.82
P46781	40S ribosomal protein S9 OS=Homo sapiens OX=9606 GN=RPS9 PE=1 SV=3 - [RS9_HUMAN]	47.42	1	16	16	96	4.38215e+08	1.33052e+08	1.87392e+08	6.01436e+08	5.71256e+08	3.42417e+08	5.73446e+08	6.02614e+08	482284637	25.2317	34.02	9	11	15.5117	32.47	8	8	16.8328	38.14	8	9	16.6668	22.68	7	10	28.3932	37.63	12	15	22.0264	37.63	10	11	17.352	39.69	11	13	16.6705	35.57	9	10	17.4481	29.9
Q5SWX8	Protein odr-4 homolog OS=Homo sapiens OX=9606 GN=ODR4 PE=1 SV=1 - [ODR4_HUMAN]	47.36	4	22	22	129	8.6058e+08	5.14879e+08	5.62636e+08	8.48247e+08	7.60582e+08	4.65329e+08	9.81501e+08	6.07728e+08	6.96598e+08	25.6411	22.69	10	13	44.6976	24.89	11	15	38.7765	24.89	10	13	48.365	29.52	14	19	35.6901	24.89	10	14	34.0672	24.01	9	12	50.9076	27.75	10	17	42.4241	32.38	12	14	28.1668	19.82
Q6P3W7	SCY1-like protein 2 OS=Homo sapiens OX=9606 GN=SCYL2 PE=1 SV=1 - [SCYL2_HUMAN]	47.36	1	40	40	265	700631577	9.15557e+08	835393141	7.44941e+08	1.02495e+09	8.65942e+08	1.18027e+09	1.14164e+09	1.06573e+09	59.3891	26.05	17	22	93.0653	31.54	24	34	85.0287	32.19	22	28	64.6286	26.91	18	23	77.9426	38.11	27	32	79.0054	34.77	23	29	80.5005	32.4	26	31	88.0349	31.43	22	34	76.2896	29.39
P04259	Keratin, type II cytoskeletal 6B OS=Homo sapiens OX=9606 GN=KRT6B PE=1 SV=5 - [K2C6B_HUMAN]	47.34	1	2	29	252	1.40062e+09	3.38294e+09	1.38003e+09	2114891712	1.75552e+09	1.47212e+09	1.82379e+09	2.19171e+09	1.941e+09	72.5374	36.7	20	30	92.7653	35.11	22	37	60.2335	33.51	17	27	59.5958	22.7	14	27	52.7071	26.24	14	27	59.1608	22.87	13	28	77.9902	31.56	18	32	51.3761	25.18	13	25	40.6072	18.44
Q01082	Spectrin beta chain, non-erythrocytic 1 OS=Homo sapiens OX=9606 GN=SPTBN1 PE=1 SV=2 - [SPTB2_HUMAN]	47.29	11	8	98	486	1.58398e+08	3.4268e+08	2.04434e+08	2.22442e+08	3.18765e+08	2.03523e+08	3.49019e+08	4.10512e+08	2.52312e+08	101.713	22.5	39	40	163.194	27.83	55	64	137.387	25.85	44	50	120.221	24.92	41	42	176.253	25.63	48	58	149.587	29.1	50	55	164.788	28.05	53	57	188.347	33.21	59	69	142.042	24.96
P46783	40S ribosomal protein S10 OS=Homo sapiens OX=9606 GN=RPS10 PE=1 SV=1 - [RS10_HUMAN]	47.27	2	12	13	83	2.17101e+08	2.53191e+08	9.30172e+07	7.24624e+07	2.08131e+08	2.27335e+08	1.78623e+08	3.60532e+08	1.85846e+08	19.4031	38.18	8	12	16.6315	36.97	7	9	13.881	32.12	5	6	20.1234	41.82	8	9	20.8074	47.27	10	12	19.5994	33.94	6	9	22.8702	47.27	7	11	14.2655	28.48	6	7	16.0753	38.18
Q86V81	THO complex subunit 4 OS=Homo sapiens OX=9606 GN=ALYREF PE=1 SV=3 - [THOC4_HUMAN]	47.08	1	8	8	52	1.5219e+08	1.83557e+08	1.94844e+08	2.29009e+08	2.38415e+08	3.21362e+08	3.01653e+08	1.9289e+08	3.61383e+08	14.327	21.4	4	5	10.1305	14.4	3	4	14.7632	28.4	5	7	11.9582	18.29	4	5	20.1135	31.52	4	5	22.9134	35.41	6	7	20.418	26.46	6	7	12.37	28.4	4	5	21.719	26.07
Q8NEY8-2	Isoform 2 of Periphilin-1 OS=Homo sapiens OX=9606 GN=PPHLN1 - [PPHLN_HUMAN]	47.06	8	15	15	80	2.04364e+08	1.26564e+08	4.28658e+08	2.05239e+08	7.99301e+07	9.70815e+07	2.25081e+08	4.23458e+07	1.35073e+08	15.5273	19.25	6	8	15.0173	24.06	6	9	29.6655	33.96	10	15	11.2544	18.72	5	6	12.5273	14.71	4	6	11.5799	18.72	5	7	10.9815	24.33	7	11	6.86038	21.12	5	6	27.3001	26.47
Q95604	HLA class I histocompatibility antigen, Cw-17 alpha chain OS=Homo sapiens OX=9606 GN=HLA-C PE=1 SV=1 - [1C17_HUMAN]	47.04	1	3	13	96	8.41167e+08	8.29398e+08	8.32554e+08	1.19155e+09	1.07341e+09	1.06086e+09	1.48661e+09	4.66358e+08	1.15004e+09	33.9747	24.46	6	9	30.9395	28.76	7	9	31.7844	30.11	7	10	47.8839	40.59	10	14	44.5344	35.75	10	12	47.1464	33.87	9	13	40.114	32.26	9	11	27.942	28.76	7	8	37.0654	31.99
Q01082-3	Isoform 2 of Spectrin beta chain, non-erythrocytic 1 OS=Homo sapiens OX=9606 GN=SPTBN1 - [SPTB2_HUMAN]	46.96	11	1	90	438	1.3682e+08	3.15779e+08	1.85447e+08	1.79633e+08	2.91675e+08	1.8219e+08	2.60465e+08	3.38966e+08	1.95245e+08	92.4931	23.11	37	37	140.403	26.64	49	56	127.406	27.15	42	47	106.005	23.81	35	36	155.518	25.43	44	52	142.06	28.96	45	51	145.32	26.82	47	51	158.568	32.06	52	60	134.217	26.03
P62330	ADP-ribosylation factor 6 OS=Homo sapiens OX=9606 GN=ARF6 PE=1 SV=2 - [ARF6_HUMAN]	46.86	4	8	8	33	1.13726e+08	8.10324e+07	1.1268e+08	1.61363e+07	7154680	4.26204e+07	1.79182e+08	1.0349e+08	1.14685e+07	5.69472	24	4	4	11.0368	20.57	4	4	8.74615	32.57	3	3	17.4645	38.86	5	6	1.84354	5.71	1	1	5.49837	14.86	2	2	13.4642	37.14	5	5	14.8429	26.86	5	5	9.35629	20.57
P11310	Medium-chain specific acyl-CoA dehydrogenase, mitochondrial OS=Homo sapiens OX=9606 GN=ACADM PE=1 SV=1 - [ACADM_HUMAN]	46.79	2	17	17	86	2.40858e+08	2.35673e+08	2.3894e+08	3.19299e+08	2.35039e+08	2.31868e+08	382964940	211289936	2.75579e+08	16.3387	17.81	5	5	31.4563	36.58	9	10	27.606	31.35	8	9	40.6854	27.32	13	14	21.3545	21.85	7	8	24.6294	26.13	9	10	35.214	21.85	7	10	24.8322	20.9	7	9	29.7373	27.08
P62979	Ubiquitin-40S ribosomal protein S27a OS=Homo sapiens OX=9606 GN=RPS27A PE=1 SV=2 - [RS27A_HUMAN]	46.79	4	9	9	48	1.04357e+08	2.10235e+08	2.61329e+08	2.39907e+08	1.44268e+08	1.81625e+08	2.66924e+08	1.6366e+08	1.84364e+08	6.91257	29.49	4	6	25.9126	37.18	7	10	17.5397	33.33	6	7	18.0016	23.08	4	6	7.68517	25.64	4	4	11.1371	28.21	4	4	9.47642	17.31	3	3	9.57291	17.31	3	4	6.75857	23.08
Q00610-2	Isoform 2 of Clathrin heavy chain 1 OS=Homo sapiens OX=9606 GN=CLTC - [CLH1_HUMAN]	46.74	2	62	73	567	1.07749e+09	9.31757e+08	9.33236e+08	1033527156	9.77294e+08	9.95471e+08	1.45712e+09	8.29991e+08	1221098359	160.608	33.74	44	60	159.535	32.95	43	55	175.185	36.67	47	66	171.231	34.11	47	60	185.423	33.37	49	62	177.467	32.15	45	60	256.534	41.06	58	79	181.772	34.96	48	61	187.924	33.56
P51659	Peroxisomal multifunctional enzyme type 2 OS=Homo sapiens OX=9606 GN=HSD17B4 PE=1 SV=3 - [DHB4_HUMAN]	46.74	4	29	29	171	1.54551e+08	4.1215e+08	1.71986e+08	1.43955e+08	1.29637e+08	1.81304e+08	2.63521e+08	1.54319e+08	1.88188e+08	53.2242	34.92	16	19	64.014	34.92	20	21	54.2195	33.42	18	20	53.1276	26.36	14	17	67.6492	27.17	18	21	57.3224	34.78	18	19	73.12	32.47	17	21	47.7189	24.18	14	16	52.7892	31.25
P38919	Eukaryotic initiation factor 4A-III OS=Homo sapiens OX=9606 GN=EIF4A3 PE=1 SV=4 - [IF4A3_HUMAN]	46.72	1	15	18	115	2.78508e+08	2.53279e+08	1.94648e+08	3.79457e+08	3.09724e+08	1.78063e+08	4.99529e+08	2.80624e+08	3.0775e+08	37.8823	31.87	11	15	31.5007	29.44	9	10	28.8067	32.12	10	10	52.6533	36.5	13	18	30.1245	33.82	9	10	40.0621	44.04	15	15	57.9066	42.34	14	18	23.9708	28.95	8	9	29.6948	28.95
P0DMV8	Heat shock 70 kDa protein 1A OS=Homo sapiens OX=9606 GN=HSPA1A PE=1 SV=1 - [HS71A_HUMAN]	46.65	2	16	26	163	9.89317e+08	1.18146e+09	1148326499	1.42857e+09	1487622884	3.44679e+08	1.7956e+09	1.1821e+09	1.281e+09	54.3165	28.39	19	21	38.4931	25.59	14	15	28.7235	18.1	9	11	36.1504	26.37	12	14	56.3096	36.66	20	22	41.3142	22.78	14	16	73.9531	34.32	18	25	50.9871	29.8	15	19	64.7006	32.76
P62241	40S ribosomal protein S8 OS=Homo sapiens OX=9606 GN=RPS8 PE=1 SV=2 - [RS8_HUMAN]	46.63	1	13	13	99	7.5499e+08	7.68353e+08	5.32046e+08	1.1121e+09	9.57972e+08	7.12691e+08	1.48052e+09	1.10819e+09	9.34523e+08	22.2853	33.65	7	7	23.5672	27.88	7	9	18.392	29.33	7	7	31.9083	34.13	9	11	32.939	34.13	10	12	28.2936	35.1	10	13	36.8278	46.63	12	14	31.0785	39.9	10	12	34.8497	35.1
P84095	Rho-related GTP-binding protein RhoG OS=Homo sapiens OX=9606 GN=RHOG PE=1 SV=1 - [RHOG_HUMAN]	46.6	1	8	8	47	1.43516e+08	2.89212e+08	3.05289e+08	3.52957e+08	3.11e+08	2.78549e+08	523410468	9.98723e+07	4.33244e+08	15.7509	26.7	5	5	15.3117	39.79	4	5	9.632	24.08	4	6	13.3789	35.6	6	6	15.9248	31.41	4	4	10.9072	19.9	3	3	20.1035	35.6	6	6	13.0389	30.37	4	4	18.155	25.65
P62753	40S ribosomal protein S6 OS=Homo sapiens OX=9606 GN=RPS6 PE=1 SV=1 - [RS6_HUMAN]	46.59	1	21	21	111	4.7595e+08	6.64535e+08	4.50312e+08	1.33705e+09	1.23547e+09	8.71465e+08	1.03186e+09	1.24102e+09	7.98305e+08	29.5526	23.29	7	11	35.7441	32.93	9	12	31.3087	23.69	9	11	36.9832	38.55	11	12	31.6416	33.33	10	11	36.6902	32.53	11	12	45.5851	36.14	13	16	47.9911	29.32	9	14	40.2506	29.32
P51114	Fragile X mental retardation syndrome-related protein 1 OS=Homo sapiens OX=9606 GN=FXR1 PE=1 SV=3 - [FXR1_HUMAN]	46.54	3	19	20	68	7.48789e+07	1.0802e+08	7.05902e+07	1.15505e+08	1.02947e+08	4.18773e+07	1.366e+08	6.21494e+07	7.51914e+07	21.5527	20.45	9	10	21.7911	18.04	9	9	17.4016	16.26	8	8	25.0267	17.71	9	10	14.5924	14.17	6	6	15.486	11.27	6	6	14.5298	15.3	7	7	7.60988	12.88	5	5	23.6448	18.36
Q15208	Serine/threonine-protein kinase 38 OS=Homo sapiens OX=9606 GN=STK38 PE=1 SV=1 - [STK38_HUMAN]	46.45	1	20	22	229	6.9165e+08	1.19741e+09	1260361449	1.39314e+09	1.69484e+09	1.17908e+09	1.7611e+09	1.49572e+09	1.52182e+09	57.5815	30.54	15	22	65.291	36.34	15	26	71.497	30.75	17	25	86.9503	30.75	16	29	78.5131	28.17	14	26	54.7835	34.84	16	19	90.4656	45.81	20	32	77.3211	37.2	18	26	73.2674	30.75
Q9NR30	Nucleolar RNA helicase 2 OS=Homo sapiens OX=9606 GN=DDX21 PE=1 SV=5 - [DDX21_HUMAN]	46.36	2	27	28	144	94696131	1.2796e+08	7.55686e+07	1.55902e+08	9.48909e+07	9.15347e+07	1.32723e+08	9.31997e+07	6.12425e+07	32.6703	23.75	13	15	49.6555	26.31	15	18	29.1579	15.58	9	10	57.7615	31.16	18	21	48.3183	18.52	14	15	44.3829	22.09	13	15	51.4726	28.86	17	19	47.1037	29.37	17	18	33.842	19.41
O60488-2	Isoform Short of Long-chain-fatty-acid--CoA ligase 4 OS=Homo sapiens OX=9606 GN=ACSL4 - [ACSL4_HUMAN]	46.27	2	28	32	196	4.99395e+08	2.42054e+08	2.68635e+08	5.91905e+08	5.35374e+08	5.20989e+08	7.76466e+08	4.1722e+08	5.21134e+08	49.2938	24.78	15	23	39.227	29.7	14	16	60.5253	35.67	17	21	56.7129	33.13	17	22	61.3067	35.67	17	25	37.6662	28.51	13	16	82.7922	41.04	23	31	56.3427	32.84	16	19	63.4019	36.12
P46459	Vesicle-fusing ATPase OS=Homo sapiens OX=9606 GN=NSF PE=1 SV=3 - [NSF_HUMAN]	46.24	2	29	29	126	1.70064e+08	1.04111e+08	1.41209e+08	1.34842e+08	9.80131e+07	1.0775e+08	1.58804e+08	8.39692e+07	9.55002e+07	42.4944	28.36	17	17	31.5933	19.35	13	13	52.6621	33.33	18	18	39.9853	28.76	15	15	38.0687	22.85	13	13	34.4521	19.22	12	12	39.4051	26.88	15	15	29.766	20.83	12	12	26.498	17.47
P61019	Ras-related protein Rab-2A OS=Homo sapiens OX=9606 GN=RAB2A PE=1 SV=1 - [RAB2A_HUMAN]	46.23	2	4	8	44	1.39057e+08	1.36866e+08	1.41432e+08	1.35048e+08	1.78175e+08	1.43446e+08	2.24648e+08	1.27487e+08	1.52847e+08	13.8288	28.77	4	4	20.5576	34.43	6	6	20.4726	33.49	6	6	14.5514	28.3	4	4	15.676	25.94	4	4	13.7305	32.08	5	5	27.2082	39.62	7	7	15.962	25.94	4	4	15.1753	25.94
Q14766-3	Isoform 3 of Latent-transforming growth factor beta-binding protein 1 OS=Homo sapiens OX=9606 GN=LTBP1 - [LTBP1_HUMAN]	46.2	1	1	40	294	5.02303e+08	3.66668e+08	7.11581e+08	7.15357e+08	5.99275e+08	5.27376e+08	8.34069e+08	5.71995e+08	8.16267e+08	94.1357	35.02	25	30	81.2301	25.71	20	26	115.379	30.18	26	37	98.9163	32.94	26	33	83.3038	27.2	24	32	105.273	34.8	28	35	93.1849	29.06	24	30	105.409	31.59	25	33	105.41	29.43
P31942-3	Isoform 3 of Heterogeneous nuclear ribonucleoprotein H3 OS=Homo sapiens OX=9606 GN=HNRNPH3 - [HNRH3_HUMAN]	46.13	13	8	8	32	6.69426e+07	6.93681e+07	8.80003e+07	5.20887e+07	6.2157e+07	1.06538e+08	5.19136e+07	5.70406e+07	8.73958e+07	9.65715	15.82	4	4	11.0773	16.5	4	4	10.65	14.48	3	3	5.81904	9.43	3	3	2.82455	6.73	2	2	19.2073	35.35	6	7	3.98042	10.77	2	2	3.98389	7.74	2	2	9.19868	26.6
O95573	Long-chain-fatty-acid--CoA ligase 3 OS=Homo sapiens OX=9606 GN=ACSL3 PE=1 SV=3 - [ACSL3_HUMAN]	46.11	1	22	27	148	6.37394e+08	3.923e+08	4.14357e+08	7.50163e+08	6.60977e+08	6.42064e+08	9.54061e+08	5.30277e+08	6.16568e+08	45.7468	28.33	14	15	45.941	32.92	15	16	37.2374	26.94	13	15	52.5707	29.86	14	18	51.8432	26.39	13	18	41.7824	23.06	12	15	48.3894	25.14	14	17	45.507	28.89	14	16	40.3409	29.31
P05388	60S acidic ribosomal protein P0 OS=Homo sapiens OX=9606 GN=RPLP0 PE=1 SV=1 - [RLA0_HUMAN]	46.06	3	13	13	75	2.13099e+08	2.59506e+08	1.69163e+08	3.39061e+08	2.45388e+08	1.96561e+08	4.09334e+08	3.30066e+08	2.7829e+08	27.6613	35.33	8	8	35.7109	31.23	9	10	28.0293	29.97	8	8	38.0172	43.53	10	11	11.789	12.3	4	4	23.6528	35.02	7	7	28.6835	42.27	8	8	30.1211	42.9	9	9	36.7137	40.69
Q14254	Flotillin-2 OS=Homo sapiens OX=9606 GN=FLOT2 PE=1 SV=2 - [FLOT2_HUMAN]	46.03	1	18	18	71	8.74499e+07	94934057	91421177	8.73296e+07	9.1018e+07	8.52927e+07	1.17615e+08	8.67974e+07	5.04434e+07	29.603	23.6	8	9	21.3764	23.36	7	7	24.2752	27.34	8	8	16.5961	23.83	6	6	18.9537	23.13	7	8	16.2924	16.36	5	5	38.9323	34.58	12	12	28.4563	27.8	9	9	23.521	20.09
P62191	26S proteasome regulatory subunit 4 OS=Homo sapiens OX=9606 GN=PSMC1 PE=1 SV=1 - [PRS4_HUMAN]	45.91	3	18	19	104	1.10479e+08	1.06654e+08	1.41259e+08	1.73203e+08	1.33186e+08	1.45574e+08	2.18842e+08	1.43393e+08	1.99416e+08	26.3551	21.82	9	9	33.211	35	10	10	35.7546	29.55	11	12	44.3063	33.64	11	13	24.4332	23.41	8	8	42.6333	34.09	14	15	32.9628	27.05	10	12	47.5271	33.64	12	14	33.0077	22.5
P13647	Keratin, type II cytoskeletal 5 OS=Homo sapiens OX=9606 GN=KRT5 PE=1 SV=3 - [K2C5_HUMAN]	45.76	1	14	27	229	1.40062e+09	2.5992e+09	1289867234	2114891712	1.75552e+09	1.47212e+09	1.82379e+09	2.16482e+09	1.941e+09	46.215	24.92	16	22	78.5826	35.59	22	34	52.2265	29.66	18	26	62.3754	25.08	16	27	42.5628	26.44	14	25	46.7893	18.47	11	24	63.2737	23.73	14	28	47.2959	22.2	12	24	38.4778	21.69
O43852-2	Isoform 2 of Calumenin OS=Homo sapiens OX=9606 GN=CALU - [CALU_HUMAN]	45.71	6	1	15	135	9.1118e+08	8.71571e+08	9.35318e+08	6.76193e+08	9.06705e+08	1.23483e+09	9.09545e+08	6.74256e+08	1.08824e+09	25.169	33.65	7	9	31.7599	44.76	11	15	53.2994	45.71	12	19	40.9967	38.41	8	13	45.2095	36.83	9	16	42.4935	45.71	13	18	49.9966	42.54	12	18	29.9178	28.57	7	9	52.0046	45.71
P33176	Kinesin-1 heavy chain OS=Homo sapiens OX=9606 GN=KIF5B PE=1 SV=1 - [KINH_HUMAN]	45.59	4	37	37	160	129617594	1.59554e+08	1.11014e+08	1.5964e+08	1.50534e+08	1.52483e+08	197361781	1.22313e+08	1.82676e+08	55.6521	30.11	19	20	39.0175	22.64	16	17	53.0313	21.5	17	18	45.9725	23.36	14	16	57.8195	28.76	18	18	57.6671	33.44	21	23	49.0728	24.4	19	19	39.3146	21.6	14	14	43.3579	19.83
Q03135	Caveolin-1 OS=Homo sapiens OX=9606 GN=CAV1 PE=1 SV=4 - [CAV1_HUMAN]	45.51	3	10	10	103	1.52499e+09	1.51842e+09	1.04601e+09	1.82809e+09	2.42269e+09	1.54983e+09	9.50717e+08	1.24129e+09	5.1674e+08	28.5914	29.21	6	12	13.9693	29.21	5	9	16.1613	29.21	3	8	25.2493	39.89	5	13	25.4401	29.21	7	14	25.2601	45.51	7	14	29.2684	35.39	6	12	19.8731	33.71	5	9	28.517	35.39
Q9ULV0	Unconventional myosin-Vb OS=Homo sapiens OX=9606 GN=MYO5B PE=1 SV=3 - [MYO5B_HUMAN]	45.45	2	33	88	587	6.61512e+08	6.71071e+08	8.77512e+08	6.28411e+08	685463768	6.98827e+08	1.1614e+09	9.71071e+08	1.03285e+09	174.572	33.12	53	66	171.708	29.65	51	64	186.212	29.98	52	64	133.075	29.65	42	54	193.436	36.04	56	71	168.061	30.57	51	61	187.922	36.09	60	75	158.653	35.66	50	68	182.51	32.31
O75489	NADH dehydrogenase [ubiquinone] iron-sulfur protein 3, mitochondrial OS=Homo sapiens OX=9606 GN=NDUFS3 PE=1 SV=1 - [NDUS3_HUMAN]	45.45	2	11	11	47	4.42959e+07	3.29087e+07	4.62771e+07	5.27424e+07	3.31624e+07	4.05427e+07	7.00466e+07	3.36505e+07	3.83222e+07	15.5343	27.27	6	6	10.9409	26.52	6	6	14.285	31.82	6	6	12.3793	25	5	5	7.3752	18.56	4	4	10.0772	21.59	5	5	20.472	34.09	6	6	11.2678	15.15	4	4	12.4275	20.83
Q14103-3	Isoform 3 of Heterogeneous nuclear ribonucleoprotein D0 OS=Homo sapiens OX=9606 GN=HNRNPD - [HNRPD_HUMAN]	45.42	4	17	19	114	3.76706e+08	3.97768e+08	514818152	647400496	6.15251e+08	5.13962e+08	7.54658e+08	4.68994e+08	5.27431e+08	36.4988	39.87	14	15	10.913	28.43	8	9	29.9863	33.99	12	14	34.9448	26.47	8	12	38.8875	30.72	10	13	31.1185	25.82	9	12	42.3861	43.46	12	15	26.7017	33.33	11	13	24.7223	39.87
P82930	28S ribosomal protein S34, mitochondrial OS=Homo sapiens OX=9606 GN=MRPS34 PE=1 SV=2 - [RT34_HUMAN]	45.41	1	6	6	25	3.34953e+07	3.36516e+07	5.12178e+07	8.71728e+07	3.22931e+07	3.46484e+07	6.20651e+07	4.48671e+07	6.59155e+07	0	16.06	3	3	4.25241	16.06	3	3	4.81672	12.84	2	2	2.68062	5.05	1	1	7.1237	35.78	4	4	9.0136	20.18	3	3	9.84523	23.39	4	4	4.83128	12.84	2	2	7.0848	21.56
Q9NX58	Cell growth-regulating nucleolar protein OS=Homo sapiens OX=9606 GN=LYAR PE=1 SV=2 - [LYAR_HUMAN]	45.38	1	18	18	92	6.51854e+07	1.57661e+08	3.81479e+07	4.65491e+07	7.36721e+07	9.26633e+07	1.6549e+08	1.1559e+08	9.14545e+07	22.1767	20.84	8	9	36.745	31.13	12	12	9.53375	14.25	3	3	24.4191	24.01	9	10	15.3152	31.4	9	9	22.7533	29.29	11	11	36.6157	42.48	14	14	41.7049	38.79	12	14	23.3724	31.66
Q9C004-2	Isoform C of Protein sprouty homolog 4 OS=Homo sapiens OX=9606 GN=SPRY4 - [SPY4_HUMAN]	45.28	2	4	4	13	8.74e+06	33337123	0	2.14209e+07	4.34984e+07	3.50623e+07	5.67023e+07	1.57387e+07	3.80776e+07	6.2463	33.96	2	2	2.68175	13.21	1	1		0			2.17536	33.96	3	3	2.09339	11.32	1	1	4.7057	24.53	2	2	2.29333	13.21	1	1	6.18297	33.02	2	2	2.74032	13.21
Q6KB66-2	Isoform 2 of Keratin, type II cytoskeletal 80 OS=Homo sapiens OX=9606 GN=KRT80 - [K2C80_HUMAN]	45.26	3	16	18	109	9.46776e+07	7.33074e+07	3.53815e+08	3.3269e+08	2.60681e+08	1.17567e+08	2.11226e+08	1.57034e+08	6.54456e+07	29.5718	29.15	11	13	25.2633	23.46	9	10	41.5273	28.2	12	16	36.7295	26.54	9	13	34.9704	23.93	9	12	27.5622	18.25	7	10	33.4472	27.49	11	13	28.0107	23.93	9	10	30.5672	27.73
P36776-2	Isoform 2 of Lon protease homolog, mitochondrial OS=Homo sapiens OX=9606 GN=LONP1 - [LONM_HUMAN]	45.25	3	27	27	157	1.42695e+08	1.32115e+08	1.90679e+08	2.67716e+08	2.26407e+08	1.59917e+08	2.02722e+08	1.11592e+08	1.66866e+08	37.5115	16.54	11	16	48.6246	18.55	14	16	60.7863	34.53	18	22	68.9232	27.82	18	21	50.5877	25.03	16	17	35.8304	21.68	17	17	61.0307	25.81	18	21	40.7771	21.45	13	13	35.675	18.77
Q9Y3E5	Peptidyl-tRNA hydrolase 2, mitochondrial OS=Homo sapiens OX=9606 GN=PTRH2 PE=1 SV=1 - [PTH2_HUMAN]	45.25	1	5	5	39	1.06471e+08	1.05047e+08	5.53297e+07	2.0964e+08	1.24856e+08	8.27633e+07	140574477	6.65012e+07	54000432	9.67216	45.25	4	4	19.632	37.43	4	5	15.7353	34.64	3	4	21.267	37.43	4	6	17.0933	29.05	4	5	13.2079	37.43	4	4	14.2255	26.82	3	4	19.2151	37.43	4	6	6.44195	16.2
Q13347	Eukaryotic translation initiation factor 3 subunit I OS=Homo sapiens OX=9606 GN=EIF3I PE=1 SV=1 - [EIF3I_HUMAN]	45.23	1	10	10	46	7.01e+07	3.63897e+07	2.75521e+07	7.32524e+07	4.77848e+07	2.10749e+07	7.7217e+07	4.75162e+07	6.81616e+07	10.3177	16	4	4	14.3769	21.54	5	5	14.4047	23.38	5	5	16.3269	21.85	5	6	16.1142	24	5	5	14.8843	18.46	5	5	15.5527	21.85	5	5	20.6672	35.08	6	6	15.4125	23.38
Q9UKM9-2	Isoform 1 of RNA-binding protein Raly OS=Homo sapiens OX=9606 GN=RALY - [RALY_HUMAN]	45.17	4	11	11	57	4.46519e+07	5.0685e+07	1.84093e+08	1.18132e+08	6.74035e+07	1.19385e+08	1.89255e+08	4.89612e+07	7.72415e+07	4.32692	23.45	4	4	11.6429	34.14	5	5	26.5062	42.41	9	9	14.2122	34.48	6	7	13.5154	27.93	3	3	22.0412	34.83	7	13	17.2091	42.07	9	9	8.33998	29.31	3	3	4.79387	31.72
P05023-3	Isoform 3 of Sodium/potassium-transporting ATPase subunit alpha-1 OS=Homo sapiens OX=9606 GN=ATP1A1 - [AT1A1_HUMAN]	44.96	9	34	45	360	1.14496e+09	9.68312e+08	1.00469e+09	1.37658e+09	9.5268e+08	9.61938e+08	1.50941e+09	8.415e+08	1.09455e+09	107.218	27.92	23	38	106.983	30.34	27	39	118.051	31.55	27	38	95.9248	33.57	29	38	114.659	39.01	28	44	105.344	27.12	25	34	131.021	38.81	33	45	114.328	34.68	27	43	98.0435	31.75
P63027	Vesicle-associated membrane protein 2 OS=Homo sapiens OX=9606 GN=VAMP2 PE=1 SV=3 - [VAMP2_HUMAN]	44.83	4	1	5	27	3.26765e+07	3.59232e+07	4.30139e+07	78131692	3.49196e+07	5.77761e+07	4.82633e+07	1.13887e+07	7.38376e+07	3.04715	7.76	1	2	11.8497	25	3	4	10.0189	25	3	4	4.72864	14.66	1	1	7.05982	25	3	3	16.1594	31.03	4	4	14.7448	38.79	4	5	4.07396	14.66	1	1	8.92367	31.03
P52597	Heterogeneous nuclear ribonucleoprotein F OS=Homo sapiens OX=9606 GN=HNRNPF PE=1 SV=3 - [HNRPF_HUMAN]	44.82	1	11	13	105	7.52372e+08	1.38862e+09	1.52131e+09	1.26842e+09	1.28908e+09	1.21202e+09	1.276e+09	1.19399e+09	1.38898e+09	19.5662	26.27	7	10	29.4376	34.46	9	10	28.6568	32.53	9	11	47.7733	40.48	10	15	28.2462	26.02	7	11	27.0597	23.13	8	12	30.5738	35.66	10	13	30.1879	33.25	9	11	24.6956	33.25
P30508	HLA class I histocompatibility antigen, Cw-12 alpha chain OS=Homo sapiens OX=9606 GN=HLA-C PE=1 SV=2 - [1C12_HUMAN]	44.81	12	0	13	79	6.42483e+08	6.15091e+08	8.32554e+08	9.51611e+08	8.58495e+08	8.40753e+08	1.21986e+09	3.40005e+08	908310550	29.0384	24.04	6	7	24.0485	24.59	6	7	22.2439	22.68	5	6	32.7212	26.23	6	9	46.7265	35.79	11	13	35.9573	26.5	7	10	36.7496	29.78	8	10	26.0907	27.87	7	7	38.0036	34.15
P20339-2	Isoform 2 of Ras-related protein Rab-5A OS=Homo sapiens OX=9606 GN=RAB5A - [RAB5A_HUMAN]	44.78	2	4	6	42	6.11185e+07	6.75166e+07	3.73554e+07	5.21037e+07	3.32607e+07	5.32789e+07	4.99642e+07	3.23517e+07	3.48275e+07	17.7013	26.87	4	6	19.2386	33.33	4	7	13.0572	21.39	3	5	17.6913	32.84	5	7	7.03779	19.9	3	3	5.91854	11.94	2	3	8.0363	19.9	3	3	8.38386	19.9	3	3	11.5573	26.87
P42766	60S ribosomal protein L35 OS=Homo sapiens OX=9606 GN=RPL35 PE=1 SV=2 - [RL35_HUMAN]	44.72	1	9	9	76	4.56334e+08	6.62372e+08	3.4051e+08	4.59509e+08	5.19393e+08	4.48573e+08	6.36544e+08	4.06859e+08	3.86151e+08	20.7599	30.08	6	8	20.7992	30.89	6	9	24.6046	30.89	6	9	23.2619	30.89	5	8	25.3314	36.59	7	9	14.9308	38.21	6	7	23.2174	36.59	7	10	19.4869	30.89	5	7	23.5562	30.89
P62879	Guanine nucleotide-binding protein G(I)/G(S)/G(T) subunit beta-2 OS=Homo sapiens OX=9606 GN=GNB2 PE=1 SV=3 - [GBB2_HUMAN]	44.71	3	6	11	76	3.34583e+08	2.42611e+08	3.3832e+08	2.03877e+08	2.65412e+08	2.61578e+08	3.71834e+08	2.6226e+08	3.50287e+08	20.1901	31.18	8	11	16.4952	25.29	5	8	26.1538	38.53	9	10	15.6922	26.47	6	7	18.0055	16.76	4	8	28.3074	34.41	7	10	11.2794	20.59	4	5	18.3749	31.18	6	8	25.344	30.29
Q6NUK1	Calcium-binding mitochondrial carrier protein SCaMC-1 OS=Homo sapiens OX=9606 GN=SLC25A24 PE=1 SV=2 - [SCMC1_HUMAN]	44.65	2	20	20	94	7.25436e+07	2.61501e+07	1.30041e+08	1.66967e+08	1.16614e+08	1.40045e+08	1.71472e+08	1.05962e+08	1.12185e+08	24.7252	24.32	11	12	8.4975	9.85	3	3	24.1134	23.27	9	11	24.8274	23.9	9	11	21.4381	21.8	9	11	30.0291	23.9	9	12	30.9047	23.9	9	11	27.2636	34.38	12	14	24.9397	19.29
P31937	3-hydroxyisobutyrate dehydrogenase, mitochondrial OS=Homo sapiens OX=9606 GN=HIBADH PE=1 SV=2 - [3HIDH_HUMAN]	44.64	1	9	9	51	5.35204e+07	5.63506e+07	3.83721e+07	5.48034e+07	6.94842e+07	7.03993e+07	9.86368e+07	4.59089e+07	4.92301e+07	10.5872	15.77	3	3	13.9323	21.13	4	4	15.5139	20.54	4	4	22.3986	26.19	6	6	25.1343	29.17	6	7	20.6796	28.27	6	6	24.0618	34.52	7	8	23.7539	28.57	7	7	20.4744	20.24
P62899-3	Isoform 3 of 60S ribosomal protein L31 OS=Homo sapiens OX=9606 GN=RPL31 - [RL31_HUMAN]	44.63	3	6	6	29	2.9038e+08	2.32458e+08	9.02874e+07	1.04493e+08	4.89818e+07	1.64892e+08	1.36345e+08	4.27679e+07	1.98417e+08	8.79441	33.88	4	4	11.9073	43.8	5	5	4.82685	14.88	2	2	11.5427	27.27	4	4	5.75659	28.93	3	3	8.3377	36.36	4	4	10.4853	36.36	4	4	3.21237	19.83	2	2	2.9582	19.01
P08559-3	Isoform 3 of Pyruvate dehydrogenase E1 component subunit alpha, somatic form, mitochondrial OS=Homo sapiens OX=9606 GN=PDHA1 - [ODPA_HUMAN]	44.57	5	19	19	102	1.73726e+08	1.84862e+08	2.17226e+08	2.8049e+08	1.8842e+08	2.6897e+08	2.90154e+08	1.96817e+08	2.35525e+08	24.3887	29.53	8	10	29.9442	32.87	9	11	36.0118	24.79	10	13	26.1232	27.3	8	10	31.297	36.49	10	11	28.494	28.69	7	11	30.6769	29.53	11	13	32.0663	35.1	12	12	31.9266	21.45
P23458	Tyrosine-protein kinase JAK1 OS=Homo sapiens OX=9606 GN=JAK1 PE=1 SV=2 - [JAK1_HUMAN]	44.54	2	48	48	278	3.64889e+08	4.46008e+08	4.82932e+08	3.27341e+08	4.83398e+08	419095627	4.14201e+08	4.0838e+08	4.2974e+08	65.3523	26.6	26	30	76.259	32.15	29	34	95.7051	35.44	34	37	72.4926	25.74	25	29	72.4358	25.04	25	29	71.2835	20.54	21	27	84.456	24.96	23	31	63.4931	29.03	24	28	82.4678	32.24
P40616-2	Isoform 2 of ADP-ribosylation factor-like protein 1 OS=Homo sapiens OX=9606 GN=ARL1 - [ARL1_HUMAN]	44.51	2	6	6	28	1.95665e+07	3.21617e+07	4.25553e+07	4.20332e+07	4.98953e+07	3.86876e+07	3.53745e+07	2.92289e+07	1.9898e+07	6.08481	18.29	2	2	8.645	18.29	2	3	7.69977	18.29	2	2	19.6956	41.46	5	5	7.42633	24.39	4	4	9.84908	18.29	2	3	12.9391	21.34	3	4	10.3328	18.29	2	3	6.15929	21.34
P10301	Ras-related protein R-Ras OS=Homo sapiens OX=9606 GN=RRAS PE=1 SV=1 - [RRAS_HUMAN]	44.5	1	6	9	37	1.45137e+08	1.28846e+08	1.35825e+08	1.14529e+08	9.94265e+07	1.1217e+08	1.14446e+08	1.05109e+08	1.04485e+08	11.5579	34.4	5	5	12.3383	25.69	4	4	18.6943	34.86	5	6	17.6034	29.82	4	5	9.76192	18.81	3	3	17.2379	27.98	6	6	7.58347	13.76	2	2	4.29007	7.34	1	1	15.8416	25.23
Q14847	LIM and SH3 domain protein 1 OS=Homo sapiens OX=9606 GN=LASP1 PE=1 SV=2 - [LASP1_HUMAN]	44.44	3	7	7	32	42868855	5.75458e+07	2.90454e+06	7.5913e+07	5.13885e+07	6.6563e+07	7.34456e+07	2.51797e+07	4.88662e+07	4.31495	5.75	1	1	7.18324	17.24	3	3	0	4.6	1	1	11.2006	11.11	3	3	15.841	10.34	3	5	13.3483	21.84	5	5	14.3137	21.46	5	6	5.78502	10.34	3	3	15.3306	32.57
Q96L21	60S ribosomal protein L10-like OS=Homo sapiens OX=9606 GN=RPL10L PE=1 SV=3 - [RL10L_HUMAN]	44.39	1	2	13	74	147242118	2.59378e+08	1.5934e+08	1.88098e+08	2.17765e+08	1.65491e+08	2.84958e+08	1.917e+08	1.79251e+08	15.5511	16.36	5	10	12.5597	18.22	5	7	14.8181	16.36	5	7	13.4354	13.55	5	7	12.8035	12.62	4	6	10.7981	17.29	5	6	20.0671	38.79	9	16	10.3614	13.55	3	4	16.456	18.22
P49755	Transmembrane emp24 domain-containing protein 10 OS=Homo sapiens OX=9606 GN=TMED10 PE=1 SV=2 - [TMEDA_HUMAN]	44.29	1	12	12	116	3.90773e+08	3.2142e+08	3.24311e+08	4.79698e+08	4.37844e+08	4.21028e+08	6.49376e+08	2.33318e+08	3.67878e+08	34.1837	32.42	9	14	44.2073	32.42	10	16	36.1948	27.4	8	13	46.6053	43.84	11	17	39.9247	43.84	10	14	26.9712	26.94	7	11	46.0358	32.42	10	16	12.3704	18.72	5	6	28.2401	38.36
P00338	L-lactate dehydrogenase A chain OS=Homo sapiens OX=9606 GN=LDHA PE=1 SV=2 - [LDHA_HUMAN]	44.28	7	13	15	81	2.71581e+08	2.6033e+08	1.93184e+08	1.86756e+08	3.60739e+08	1.58312e+08	5.09203e+08	2.65374e+08	3.16466e+08	29.0874	31.33	10	11	24.7056	29.22	10	11	16.6058	18.98	6	6	26.4691	21.69	8	9	26.1561	34.64	11	11	15.0129	16.27	6	6	27.3557	28.92	10	11	15.6555	23.49	8	8	22.1467	18.98
P48735	Isocitrate dehydrogenase [NADP], mitochondrial OS=Homo sapiens OX=9606 GN=IDH2 PE=1 SV=2 - [IDHP_HUMAN]	44.25	2	17	17	58	1.19983e+08	1.29213e+08	117832762	1.03148e+08	1.46389e+08	1.66215e+08	1.92851e+08	1.28448e+08	1.04668e+08	18.7962	21.46	7	8	11.7367	18.36	7	7	18.7929	19.47	7	8	14.1789	18.81	6	6	8.77959	21.02	7	7	15.361	15.71	7	7	14.004	11.73	4	4	14.8801	13.72	5	5	11.2248	20.35
P62333	26S proteasome regulatory subunit 10B OS=Homo sapiens OX=9606 GN=PSMC6 PE=1 SV=1 - [PRS10_HUMAN]	44.22	1	14	14	76	7.18317e+07	6.80919e+07	1.01728e+08	9.35895e+07	5.70144e+07	1.1292e+08	1.76298e+08	1.14788e+08	1.22636e+08	24.7546	31.11	9	9	18.9688	19.02	6	7	28.6004	25.96	8	10	23.3304	21.34	7	9	13.6021	15.42	5	5	27.8983	26.22	8	10	25.8397	29.31	8	8	25.8273	30.59	8	8	28.6266	23.65
P04844	Dolichyl-diphosphooligosaccharide--protein glycosyltransferase subunit 2 OS=Homo sapiens OX=9606 GN=RPN2 PE=1 SV=3 - [RPN2_HUMAN]	44.22	2	24	24	122	4.38552e+08	383416653	3.08135e+08	4.5203e+08	196846622	3.50866e+08	6.2269e+08	2.68719e+08	3.26584e+08	45.0554	30.59	11	13	53.0994	36.93	15	17	64.3852	37.24	17	18	62.5746	28.37	14	17	28.2285	26.62	10	11	38.8701	28.37	10	10	55.3016	31.54	12	15	33.8991	22.82	10	11	33.5496	29.16
Q9Y3D9	28S ribosomal protein S23, mitochondrial OS=Homo sapiens OX=9606 GN=MRPS23 PE=1 SV=2 - [RT23_HUMAN]	44.21	1	8	8	37	3.68022e+07	2.97981e+07	4.94068e+07	5.71963e+07	1.80704e+07	5.31783e+07	5.06375e+07	3.01954e+07	3.76771e+07	13.4224	26.32	6	6	10.228	25.26	4	4	9.35335	22.63	4	4	16.2941	35.26	6	6	5.33363	12.11	3	3	9.55574	22.11	4	4	9.60312	17.37	4	4	6.9146	17.37	3	3	6.85947	11.05
P24844	Myosin regulatory light polypeptide 9 OS=Homo sapiens OX=9606 GN=MYL9 PE=1 SV=4 - [MYL9_HUMAN]	44.19	2	1	6	20	0	1.03261e+08	8.0857e+07	152064021	1.06587e+08	7.62776e+07	1.3446e+07	4.93354e+07	1.88506e+08		0			8.89168	27.33	3	3	4.03359	10.47	1	1	7.21967	16.86	2	2	6.28792	17.44	3	3	8.86717	32.56	4	4	2.62774	10.47	1	1	6.95589	31.98	4	4	5.49764	11.63
O75396	Vesicle-trafficking protein SEC22b OS=Homo sapiens OX=9606 GN=SEC22B PE=1 SV=4 - [SC22B_HUMAN]	44.19	1	9	9	34	1.01399e+08	1.40522e+08	1.42975e+08	1.54985e+08	1.63335e+08	1.35978e+08	1.70728e+08	1.02923e+08	1.14143e+08	6.04265	24.19	3	3	13.0079	26.51	5	5	20.0101	26.05	5	5	7.57345	12.09	2	2	14.1521	16.74	3	3	5.2453	10.23	2	2	24.4562	34.88	6	6	17.8447	25.58	4	5	10.7501	30.23
O95168-2	Isoform 2 of NADH dehydrogenase [ubiquinone] 1 beta subcomplex subunit 4 OS=Homo sapiens OX=9606 GN=NDUFB4 - [NDUB4_HUMAN]	44.17	2	4	4	15	4.05774e+07	5.24658e+07	29718425	3.46705e+07	28343863	3.21732e+07	68918176	37795552	2.49321e+07	5.1984	33.33	3	3	8.03259	33.33	3	3	2.49344	15	1	1	2.39551	25.83	2	2	3.14141	15	1	1	2.5431	19.17	2	2	2.6812	15	1	1	2.68416	15	1	1	2.59898	15
P37108	Signal recognition particle 14 kDa protein OS=Homo sapiens OX=9606 GN=SRP14 PE=1 SV=2 - [SRP14_HUMAN]	44.12	1	4	4	8	6.31276e+06	38742297	0	4.55026e+07	9.52799e+06	0	0	27360274	0	0	5.15	1	1	6.57676	21.32	1	2		0			7.91176	38.97	3	3	2.46627	10.29	1	1						0			4.88819	21.32	1	1		0
P23284	Peptidyl-prolyl cis-trans isomerase B OS=Homo sapiens OX=9606 GN=PPIB PE=1 SV=2 - [PPIB_HUMAN]	43.98	2	8	9	35	2.31165e+07	2.06952e+07	3.71685e+07	1.36952e+08	1.51236e+08	4.65488e+07	4.09587e+07	4.47879e+07	7.53447e+07	2.50671	6.48	1	1	5.97595	12.5	2	2	5.49896	13.43	3	3	13.1187	30.56	6	6	11.3376	35.19	7	7	11.6193	27.78	5	5	8.38179	15.28	3	3	3.44628	15.28	3	3	9.52536	27.31
Q16718	NADH dehydrogenase [ubiquinone] 1 alpha subcomplex subunit 5 OS=Homo sapiens OX=9606 GN=NDUFA5 PE=1 SV=3 - [NDUA5_HUMAN]	43.97	2	3	3	17	23847552	1.60313e+07	2.42185e+07	2.7499e+07	3.06962e+07	4.72857e+07	51186455	2.12666e+07	2.18519e+07	1.768	8.62	1	1	4.50157	21.55	2	2	6.56265	31.03	2	2	6.73186	31.03	2	2	6.5943	31.03	2	2	9.68379	31.03	2	3	6.17877	31.03	2	2	2.04279	8.62	1	1	4.92427	31.03
P04181	Ornithine aminotransferase, mitochondrial OS=Homo sapiens OX=9606 GN=OAT PE=1 SV=1 - [OAT_HUMAN]	43.96	2	16	17	86	4.78538e+07	1.06003e+08	7.56613e+07	1.27652e+08	1.61212e+08	1.45772e+08	1.19922e+08	1.19906e+08	1.24712e+08	13.9898	10.48	4	4	20.3456	19.82	7	8	26.9891	19.59	8	9	28.6057	22.78	9	11	37.8297	31.89	10	11	24.7471	25.97	8	8	39.0766	32.12	11	14	28.2932	38.5	12	12	23.5593	25.74
Q16629-3	Isoform 3 of Serine/arginine-rich splicing factor 7 OS=Homo sapiens OX=9606 GN=SRSF7 - [SRSF7_HUMAN]	43.94	4	4	4	30	1.99232e+07	4.66855e+07	6.45724e+07	5.40329e+07	5.98042e+07	7.53059e+07	8.49995e+07	5.31849e+07	9.33318e+07	7.118	28.03	3	3	9.70707	28.03	3	4	4.88808	35.61	3	3	7.10667	43.94	4	4	4.17041	19.7	2	2	5.74666	19.7	2	2	8.44967	35.61	3	4	4.14118	31.06	3	3	6.78993	43.94
P38117	Electron transfer flavoprotein subunit beta OS=Homo sapiens OX=9606 GN=ETFB PE=1 SV=3 - [ETFB_HUMAN]	43.92	2	14	14	111	1.73358e+08	1.6045e+08	161651708	2.00598e+08	2.25189e+08	1.729e+08	2.77152e+08	1.30031e+08	1.65461e+08	27.2873	39.61	10	11	20.2872	35.29	9	11	28.6138	39.61	9	11	38.3781	38.43	10	17	40.6538	43.92	13	16	28.9906	34.12	9	11	34.1732	43.14	11	13	23.7535	29.41	7	9	33.7081	39.22
Q14257	Reticulocalbin-2 OS=Homo sapiens OX=9606 GN=RCN2 PE=1 SV=1 - [RCN2_HUMAN]	43.85	2	13	13	63	3.08506e+08	3.01646e+08	3.35093e+08	9.87792e+07	2.78064e+08	200390787	3.47085e+08	1.62185e+08	3.17852e+08	31.2122	39.75	9	10	18.1446	18.3	5	5	32.9646	33.12	8	9	15.7887	13.88	4	4	24.1499	29.34	7	7	28.0978	27.76	8	9	25.3582	28.71	6	6	23.6079	24.92	7	7	23.7396	29.02
P12956	X-ray repair cross-complementing protein 6 OS=Homo sapiens OX=9606 GN=XRCC6 PE=1 SV=2 - [XRCC6_HUMAN]	43.68	2	26	26	160	318909309	1.48964e+08	2.45484e+08	3.67296e+08	2.03337e+08	2.78742e+08	4.23431e+08	2.09832e+08	348858900	52.4779	39.57	18	21	32.5592	32.18	13	15	46.2717	26.77	14	17	43.6298	28.41	15	19	43.0865	24.63	11	14	41.6634	30.54	13	14	54.6204	34.81	17	21	50.5385	28.41	14	17	56.5399	30.87
Q13151	Heterogeneous nuclear ribonucleoprotein A0 OS=Homo sapiens OX=9606 GN=HNRNPA0 PE=1 SV=1 - [ROA0_HUMAN]	43.61	1	12	14	57	7.55111e+07	1.05662e+08	163399553	2.94693e+08	2.46883e+08	1.51274e+08	2.70507e+08	1.77783e+08	7.41666e+07	10.5469	20.98	5	7	14.2501	28.85	5	5	18.2284	25.9	6	7	19.9402	34.75	7	7	11.5429	27.54	5	6	19.0568	33.44	7	8	21.7786	31.48	9	9	6.96746	11.8	2	2	10.8446	23.28
P62750	60S ribosomal protein L23a OS=Homo sapiens OX=9606 GN=RPL23A PE=1 SV=1 - [RL23A_HUMAN]	43.59	1	14	14	80	4.82563e+08	6.61367e+08	1.89778e+08	782454958	7.71824e+08	4.3094e+08	8.12078e+08	7.63138e+08	591969899	20.9559	43.59	10	11	15.3336	29.49	7	9	11.6177	28.21	5	5	27.2271	37.18	7	10	16.6754	38.46	7	8	17.428	39.74	8	9	21.6142	39.74	9	10	15.1272	30.77	8	8	22.1929	37.18
Q9Y2H1	Serine/threonine-protein kinase 38-like OS=Homo sapiens OX=9606 GN=STK38L PE=1 SV=3 - [ST38L_HUMAN]	43.53	2	14	17	93	2.01776e+08	1.34019e+08	2.53655e+08	2.91153e+08	3.58482e+08	185099125	2.3599e+08	2.0906e+08	2.8159e+08	24.9577	21.55	9	10	25.0126	26.94	9	10	22.6509	23.92	8	10	29.9104	24.14	9	11	20.8238	17.89	7	8	31.3878	32.54	11	12	31.28	28.45	12	13	19.6655	23.28	9	9	28.0137	26.29
Q99873-2	Isoform 2 of Protein arginine N-methyltransferase 1 OS=Homo sapiens OX=9606 GN=PRMT1 - [ANM1_HUMAN]	43.52	6	14	14	93	1.40582e+08	2.70731e+08	2.69899e+08	4.00145e+08	354634027	2.15629e+08	5.57082e+08	1.38163e+08	4.34715e+08	16.1886	19.88	6	7	31.6265	32.28	8	10	27.6276	29.68	9	11	37.6039	35.45	10	11	40.7186	39.19	11	14	21.2322	16.43	5	8	38.7916	35.45	10	13	24.8795	30.84	7	8	32.9282	33.14
P15924	Desmoplakin OS=Homo sapiens OX=9606 GN=DSP PE=1 SV=3 - [DESP_HUMAN]	43.43	3	110	111	487	2.17069e+08	3.27626e+08	1.41638e+08	260624203	2.9284e+08	2.24604e+08	2.884e+08	275579125	2.70259e+08	102.649	17.8	41	45	164.039	25.25	55	64	117.857	19.78	42	45	149.457	23.16	49	56	153.511	27.1	59	65	146.651	24.52	59	65	135.295	22.15	46	54	143.123	21.56	49	54	107.103	17.69
P29692	Elongation factor 1-delta OS=Homo sapiens OX=9606 GN=EEF1D PE=1 SV=5 - [EF1D_HUMAN]	43.42	3	2	13	91	5.70589e+08	5.51831e+08	1.4191e+08	4.39742e+08	7.48871e+08	6.3241e+08	1.2591e+09	8.86579e+08	8.01876e+08	32.4028	37.72	10	12	25.0609	34.52	8	9	15.6143	22.06	7	7	16.0311	22.78	8	8	25.2543	37.72	9	9	27.846	37.37	9	10	36.4964	36.65	10	13	27.9751	34.16	8	10	31.8791	36.65
P82650	28S ribosomal protein S22, mitochondrial OS=Homo sapiens OX=9606 GN=MRPS22 PE=1 SV=1 - [RT22_HUMAN]	43.33	2	10	10	31	1.38121e+07	0	2.31351e+07	3.347e+07	34819049	2.07111e+07	5.27114e+07	1.83047e+07	2.40023e+07	4.70202	9.17	3	3		0			5.60825	8.89	2	2	6.66216	8.89	2	2	7.12857	22.22	5	5	9.90793	17.5	4	4	12.5888	32.78	7	7	5.42448	11.11	3	3	13.4361	16.67
Q15370	Elongin-B OS=Homo sapiens OX=9606 GN=ELOB PE=1 SV=1 - [ELOB_HUMAN]	43.22	2	2	2	2	0	0	0	2.57901e+07	0	0	0	0	0		0								0			3.4288	31.36	1	1		0				0				0				0			0	11.86
P35613-3	Isoform 3 of Basigin OS=Homo sapiens OX=9606 GN=BSG - [BASI_HUMAN]	43.18	4	5	5	66	8.14646e+08	7.26202e+08	7.67988e+08	8.82477e+08	7.53453e+08	4.69442e+08	1.13297e+09	6.2789e+08	7.90037e+08	20.2345	27.27	3	6	19.8339	27.27	3	6	20.1728	27.27	3	6	31.213	32.95	4	9	26.7247	25	3	8	21.3146	32.95	4	7	29.0334	43.18	5	8	26.2152	27.27	3	8	26.4746	32.95
Q00839-2	Isoform 2 of Heterogeneous nuclear ribonucleoprotein U OS=Homo sapiens OX=9606 GN=HNRNPU - [HNRPU_HUMAN]	43.18	2	30	30	174	8.54345e+08	6.55168e+08	8.3856e+08	1.01504e+09	1.08727e+09	1.00324e+09	1.44009e+09	9.05739e+08	1.12139e+09	45.4448	23.7	14	19	33.395	26.92	14	19	51.5352	31.89	15	20	42.8942	23.57	14	19	61.5846	32.26	18	21	34.4343	25.56	15	20	55.3578	29.16	17	21	30.1302	26.05	13	18	50.508	27.54
P45880-2	Isoform 2 of Voltage-dependent anion-selective channel protein 2 OS=Homo sapiens OX=9606 GN=VDAC2 - [VDAC2_HUMAN]	43.11	3	10	10	92	528989904	4.32695e+08	5.66446e+08	6.76912e+08	5.59386e+08	4.97983e+08	9.31942e+08	4.132e+08	6.45895e+08	44.3959	39.22	9	13	25.8964	26.86	6	9	34.6714	39.22	9	12	28.5948	39.22	8	9	29.7259	32.51	8	11	24.2685	34.98	7	9	34.3171	39.22	8	12	15.8217	26.5	6	6	30.709	36.4
P46777	60S ribosomal protein L5 OS=Homo sapiens OX=9606 GN=RPL5 PE=1 SV=3 - [RL5_HUMAN]	43.1	1	14	14	88	1.05058e+08	1.72304e+08	1.03938e+08	1.8441e+08	2.01529e+08	1.3783e+08	1.7879e+08	1.6718e+08	8.56463e+07	26.8451	27.61	7	9	13.9236	27.61	6	7	14.6958	23.57	5	8	31.1233	29.63	6	11	40.6474	40.74	13	16	22.7722	32.32	7	9	30.0964	38.72	10	12	26.0633	25.93	7	9	21.2102	28.62
P51572	B-cell receptor-associated protein 31 OS=Homo sapiens OX=9606 GN=BCAP31 PE=1 SV=3 - [BAP31_HUMAN]	43.09	2	14	14	78	9.85453e+08	4.20801e+08	3.41964e+08	412051608	3.70925e+08	5.34143e+08	4.42543e+08	1.89893e+08	2.33829e+08	32.5457	32.93	8	13	28.1731	23.58	7	9	30.021	36.59	12	13	11.8624	9.35	3	3	28.0866	32.93	9	9	31.2646	31.71	8	10	29.6187	24.39	7	9	17.1215	15.04	4	6	14.2385	29.67
P13674-2	Isoform 2 of Prolyl 4-hydroxylase subunit alpha-1 OS=Homo sapiens OX=9606 GN=P4HA1 - [P4HA1_HUMAN]	43.07	3	16	16	74	7.55264e+07	3.70151e+07	6.0563e+07	5.61577e+07	4.89069e+07	7.23719e+07	3.76292e+07	3.54127e+07	5.80028e+07	20.8814	17.6	7	8	25.6656	26.97	9	10	28.784	25.09	9	11	7.08679	14.23	5	6	15.2822	15.92	6	7	27.6957	24.34	11	12	25.694	22.1	7	8	11.5142	16.48	6	6	14.2588	15.54
Q04760	Lactoylglutathione lyase OS=Homo sapiens OX=9606 GN=GLO1 PE=1 SV=4 - [LGUL_HUMAN]	42.93	2	5	5	9	0	7.41751e+06	6.49147e+07	0	0	2.02341e+07	0	6.79365e+07	4.01404e+07		0			1.67434	3.8	1	1	5.32419	28.26	3	3		0			0	3.8	1	1	0	3.8	1	1		0			7.07169	26.09	2	2	3.87988	10.87
P39656-3	Isoform 3 of Dolichyl-diphosphooligosaccharide--protein glycosyltransferase 48 kDa subunit OS=Homo sapiens OX=9606 GN=DDOST - [OST48_HUMAN]	42.92	3	14	14	104	3.41848e+08	3.06476e+08	3.49534e+08	2.70499e+08	3.7052e+08	3.57392e+08	5.03888e+08	2.38954e+08	3.65808e+08	32.1838	32.19	11	13	24.2791	22.15	9	10	31.0398	22.15	9	12	23.6956	22.15	9	10	37.9545	31.74	11	15	28.6578	26.94	10	12	20.6117	20.32	8	10	27.2041	26.71	9	11	23.0507	28.54
P67809	Nuclease-sensitive element-binding protein 1 OS=Homo sapiens OX=9606 GN=YBX1 PE=1 SV=3 - [YBOX1_HUMAN]	42.9	2	4	10	85	2.79244e+08	1.65353e+08	1.47947e+08	3.82067e+08	503584663	3.24254e+08	2.98365e+08	4.50499e+08	1.8069e+08	23.1931	22.84	6	8	23.5675	31.79	7	10	14.9248	20.06	3	7	26.3883	40.43	8	8	28.3864	35.19	7	11	29.1615	31.48	5	9	29.8668	22.53	7	11	22.5213	35.19	6	12	21.2474	35.19
O95994	Anterior gradient protein 2 homolog OS=Homo sapiens OX=9606 GN=AGR2 PE=1 SV=1 - [AGR2_HUMAN]	42.86	2	4	4	16	73496045	7.81861e+07	5.9312e+07	6.74169e+07	1.10084e+08	1.79441e+08	6.35868e+07	1.385e+08	6.96135e+07	2.82008	10.29	1	1	6.95761	20.57	2	2	4.99828	20.57	2	2	3.74596	10.29	1	1	11.876	36.57	3	3	3.39906	10.29	1	1	7.81692	20.57	2	2	8.39624	20.57	2	2	5.49808	16.57
P60866	40S ribosomal protein S20 OS=Homo sapiens OX=9606 GN=RPS20 PE=1 SV=1 - [RS20_HUMAN]	42.86	2	7	8	73	5.13833e+08	1.17598e+09	6.31327e+08	1.43704e+09	1.1953e+09	9.55858e+08	1.5124e+09	7.61828e+08	1.20821e+09	15.4101	42.86	7	7	21.36	23.53	4	8	10.6779	36.13	4	5	16.9076	36.13	5	9	16.2025	34.45	5	6	15.3065	42.02	6	8	21.523	36.13	6	12	11.3935	36.13	5	6	25.3013	36.97
Q9P2E9	Ribosome-binding protein 1 OS=Homo sapiens OX=9606 GN=RRBP1 PE=1 SV=5 - [RRBP1_HUMAN]	42.84	2	57	57	337	2.68534e+08	3.95813e+08	2.63294e+08	3.24527e+08	3.8362e+08	2.65246e+08	5.2678e+08	3.7533e+08	3.20267e+08	145.086	30.71	37	45	117.329	27.66	31	38	103.29	25.04	28	36	123.045	28.16	30	36	132.29	32.34	34	40	110.734	21.49	27	34	142.092	32.13	35	44	88.61	26.95	26	30	104.163	27.09
P10319	HLA class I histocompatibility antigen, B-58 alpha chain OS=Homo sapiens OX=9606 GN=HLA-B PE=1 SV=1 - [1B58_HUMAN]	42.82	5	0	10	82	3.5006e+08	3.48283e+08	4.059e+08	3.86538e+08	3.8349e+08	2.98528e+08	5.60828e+08	3.2547e+08	4.08961e+08	16.7539	21.82	6	10	15.2711	29.83	7	8	21.4129	27.35	7	8	29.5481	40.33	9	15	22.023	24.31	7	8	11.8442	23.2	5	7	13.5482	22.65	6	10	14.3712	21.82	5	8	22.7491	22.93
Q92643	GPI-anchor transamidase OS=Homo sapiens OX=9606 GN=PIGK PE=1 SV=2 - [GPI8_HUMAN]	42.78	2	9	9	29	2.88615e+07	2.96188e+07	2.45416e+07	33453775	2.65276e+07	4.52136e+07	5.26414e+07	2.70729e+07	4.62555e+07	5.30344	14.18	3	3	4.72472	5.82	2	2	4.44926	6.84	2	2	6.93084	8.35	2	2	13.0043	16.71	4	4	12.8305	16.71	4	4	9.66019	14.18	3	3	5.32055	22.78	4	4	13.0437	22.03
P36542-2	Isoform Heart of ATP synthase subunit gamma, mitochondrial OS=Homo sapiens OX=9606 GN=ATP5F1C - [ATPG_HUMAN]	42.76	2	11	11	71	4.23936e+08	3.45593e+08	4.66259e+08	5.95923e+08	7.14216e+08	4.99867e+08	6.88172e+08	3.67078e+08	4.18028e+08	21.1641	28.62	8	9	14.6663	17.17	5	6	24.474	23.91	6	9	20.3209	23.91	7	8	25.3186	37.71	9	10	23.1223	29.63	8	9	20.6722	28.28	8	8	11.838	18.52	6	6	13.8609	14.48
P84103-2	Isoform 2 of Serine/arginine-rich splicing factor 3 OS=Homo sapiens OX=9606 GN=SRSF3 - [SRSF3_HUMAN]	42.74	2	4	4	26	2.34701e+08	9.30243e+07	1.90391e+08	336889656	2.31796e+08	208877748	2.00728e+08	6.43328e+07	3.73785e+08	10.6875	37.9	3	4	4.59205	20.97	2	2	10.9858	37.9	3	4	4.20874	13.71	1	2	8.66829	20.97	2	3	6.21011	20.97	2	3	6.01632	37.1	3	4	6.23181	20.97	2	2	7.12709	13.71
Q9NZ45	CDGSH iron-sulfur domain-containing protein 1 OS=Homo sapiens OX=9606 GN=CISD1 PE=1 SV=1 - [CISD1_HUMAN]	42.59	1	4	4	15	9.05758e+06	2.96845e+07	40926322	4.36678e+07	52101036	5.13557e+07	6.63143e+07	27906803	3.9571e+07	0	8.33	1	1	4.64871	13.89	1	1	7.59695	30.56	2	2	10.9942	42.59	3	3	5.36216	13.89	1	1	5.67806	13.89	1	1	6.34815	30.56	2	2	3.62258	28.7	2	2	9.34027	30.56
P05026	Sodium/potassium-transporting ATPase subunit beta-1 OS=Homo sapiens OX=9606 GN=ATP1B1 PE=1 SV=1 - [AT1B1_HUMAN]	42.57	2	13	13	40	1.36609e+08	1.56488e+08	1.36658e+08	2.09184e+08	1.04056e+08	1.20728e+08	1.9611e+08	3.95965e+07	1.30291e+08	17.8039	32.01	8	9	10.9722	18.48	5	5	6.02848	13.86	3	4	5.82825	28.05	4	5	7.94937	10.23	3	3	7.04559	11.88	3	3	10.5589	16.17	5	5	2.87027	5.61	1	1	14.556	22.11
P06753-3	Isoform 3 of Tropomyosin alpha-3 chain OS=Homo sapiens OX=9606 GN=TPM3 - [TPM3_HUMAN]	42.51	21	10	10	28	6.40877e+07	6.19217e+07	6.79427e+07	6.17491e+07	7.97256e+07	35948216	1.42403e+07	3.06222e+07	3.86928e+07	2.97658	6.07	1	1	16.7296	27.13	6	6	3.71813	6.07	1	1	10.4196	26.72	4	4	6.52384	20.24	3	3	11.0861	24.7	5	5	4.22267	9.72	2	2	7.54216	14.57	3	3	9.86342	15.38
Q8IXB1	DnaJ homolog subfamily C member 10 OS=Homo sapiens OX=9606 GN=DNAJC10 PE=1 SV=2 - [DJC10_HUMAN]	42.5	3	31	31	174	2.11505e+08	2.15128e+08	2.20398e+08	1.97467e+08	2.53003e+08	2.19245e+08	2.64493e+08	1.9954e+08	2.70894e+08	44.4066	25.85	15	15	43.8683	27.49	18	18	47.0982	28.25	20	20	41.9432	24.34	17	18	59.1517	31.15	20	24	43.6813	25.6	20	22	42.5902	28.63	17	18	49.764	29.89	18	20	46.3945	25.6
P02786	Transferrin receptor protein 1 OS=Homo sapiens OX=9606 GN=TFRC PE=1 SV=2 - [TFR1_HUMAN]	42.5	1	30	30	163	2.74434e+08	2.93293e+08	3.29878e+08	4.07712e+08	3.50878e+08	338082666	401482284	2.16523e+08	3.52329e+08	52.4955	24.08	15	19	44.3949	31.84	17	19	51.2888	30.53	19	21	51.0586	28.82	16	19	66.3205	26.97	18	23	48.1594	24.74	14	16	50.0544	27.89	16	17	29.5614	14.61	9	11	44.2049	27.5
Q9NYF8-2	Isoform 2 of Bcl-2-associated transcription factor 1 OS=Homo sapiens OX=9606 GN=BCLAF1 - [BCLF1_HUMAN]	42.48	3	4	44	226	3.83155e+08	3.60202e+08	5.875e+08	4.09227e+08	2.92181e+08	6.53532e+08	628169027	1.7646e+08	5.05668e+08	57.8355	22.11	20	24	31.0945	14.38	13	14	50.8604	19.93	22	26	63.596	24.84	26	33	31.9689	17.65	15	17	81.9305	34.86	29	37	54.1863	21.13	22	26	31.2635	19.39	15	19	70.5813	22.88
Q9Y2Q3	Glutathione S-transferase kappa 1 OS=Homo sapiens OX=9606 GN=GSTK1 PE=1 SV=3 - [GSTK1_HUMAN]	42.48	4	7	7	31	5.38451e+08	6.64464e+07	8.75748e+07	143834456	6.41009e+07	8.98846e+07	8.23341e+07	116628199	1.51794e+08	21.0248	26.99	5	7	10.778	18.14	3	4	9.89179	25.22	4	4	3.39531	6.19	1	1	12.6638	18.58	4	4	11.539	18.58	3	4	14.846	27.88	4	5	2.13327	6.19	1	1	2.28608	6.19
Q13438-4	Isoform 4 of Protein OS-9 OS=Homo sapiens OX=9606 GN=OS9 - [OS9_HUMAN]	42.48	8	15	15	48	7.21442e+07	5.96937e+07	1.44611e+08	1.19104e+08	1.13438e+08	1.02271e+08	9.65564e+07	6.8021e+07	1.25895e+08	4.52044	2.61	2	2	6.0282	6.6	4	4	12.8117	13.19	5	5	23.2561	24.69	8	8	21.3526	19.02	8	8	13.9489	16.26	6	6	21.4874	19.17	7	7	10.0121	7.67	3	3	16.799	16.56
O15523-2	Isoform 2 of ATP-dependent RNA helicase DDX3Y OS=Homo sapiens OX=9606 GN=DDX3Y - [DDX3Y_HUMAN]	42.47	7	1	29	181	4.36673e+08	5.22691e+08	3.80591e+08	2.2932e+08	3.32889e+08	3.15367e+08	6.30284e+08	5.65448e+08	659449404	66.865	30.14	21	25	60.759	23.59	16	19	58.315	28.61	18	21	45.0204	22.83	13	15	68.7584	25.88	18	25	53.7373	26.48	18	20	58.4936	25.57	19	22	46.148	26.48	15	17	45.3548	23.29
P29692-3	Isoform 3 of Elongation factor 1-delta OS=Homo sapiens OX=9606 GN=EEF1D - [EF1D_HUMAN]	42.41	1	1	12	81	2.55229e+08	274803659	1.12739e+08	4.39742e+08	3.84993e+08	3.31424e+08	6.74406e+08	4.50512e+08	418792195	26.5569	36.19	9	11	20.7931	32.68	7	8	12.7656	20.23	6	6	16.0311	24.9	8	8	23.3574	36.19	8	8	24.1501	35.8	8	9	27.5704	30.74	9	11	23.6011	28.02	7	9	21.2643	30.74
P49368	T-complex protein 1 subunit gamma OS=Homo sapiens OX=9606 GN=CCT3 PE=1 SV=4 - [TCPG_HUMAN]	42.39	4	20	20	106	1.91986e+08	1.78901e+08	1.49272e+08	2.61029e+08	2.185e+08	1.4707e+08	2.10723e+08	2.00043e+08	2.44471e+08	31.06	34.86	13	14	30.4292	29.54	11	12	26.5977	24.4	11	11	33.242	31.38	13	14	19.5268	27.16	10	10	14.9187	16.88	8	8	32.3329	25.32	11	12	24.8227	27.34	10	10	35.3742	37.25
Q16555	Dihydropyrimidinase-related protein 2 OS=Homo sapiens OX=9606 GN=DPYSL2 PE=1 SV=1 - [DPYL2_HUMAN]	42.31	6	16	16	87	1.70727e+08	8.60864e+07	3.19721e+07	1.24276e+08	2.38212e+08	7.55036e+07	3.15927e+08	1.90896e+08	177956280	23.5769	20.28	7	8	27.9496	26.92	9	10	10.2333	7.52	4	4	37.9482	23.6	10	11	37.1796	30.94	11	11	26.6173	16.78	7	8	37.3584	29.55	11	12	44.0276	27.27	10	13	34.2612	27.97
Q16795	NADH dehydrogenase [ubiquinone] 1 alpha subcomplex subunit 9, mitochondrial OS=Homo sapiens OX=9606 GN=NDUFA9 PE=1 SV=2 - [NDUA9_HUMAN]	42.18	1	13	13	70	6.75882e+07	1.0121e+08	1.21074e+08	1.63477e+08	1.19595e+08	1.05791e+08	145485546	111526246	9.90425e+07	10.5247	16.45	5	5	17.5764	28.65	8	8	18.7489	33.16	9	9	19.1678	29.71	8	8	12.6877	17.51	4	4	28.2049	33.69	10	11	25.7807	32.1	9	10	20.4761	23.34	7	8	16.2255	22.81
Q9Y3I0	tRNA-splicing ligase RtcB homolog OS=Homo sapiens OX=9606 GN=RTCB PE=1 SV=1 - [RTCB_HUMAN]	42.18	1	15	15	76	8.11459e+07	1.24699e+08	6.77383e+07	1.15395e+08	1.2003e+08	6.90351e+07	1.77759e+08	1.63445e+08	1.37286e+08	11.3872	25.15	7	8	14.5304	16.83	6	6	14.8733	23.96	7	7	31.4665	30.1	11	12	29.167	28.32	9	10	17.3857	16.24	6	6	29.1979	23.76	8	9	19.9211	26.53	8	9	22.6013	23.17
Q07020-2	Isoform 2 of 60S ribosomal protein L18 OS=Homo sapiens OX=9606 GN=RPL18 - [RL18_HUMAN]	42.14	2	10	10	64	4.03625e+08	5.16156e+08	2.67388e+08	3.09853e+08	4.39944e+08	3.88379e+08	6.14162e+08	4.04553e+08	2.89886e+08	22.8514	33.33	6	7	17.0277	28.93	5	6	15.2833	22.01	3	5	20.4217	42.14	7	8	19.4282	41.51	6	8	18.4794	41.51	6	8	29.4103	35.22	7	12	15.8974	25.79	5	5	12.6184	34.59
P08865	40S ribosomal protein SA OS=Homo sapiens OX=9606 GN=RPSA PE=1 SV=4 - [RSSA_HUMAN]	42.03	1	8	8	19	4.8498e+07	1.06957e+08	5.61101e+07	8.28386e+07	1.60329e+08	6.4634e+07	98330829	1.31611e+08	1.23196e+08	5.18157	10.51	2	2	11.5643	15.25	3	3	4.63173	5.76	1	1	8.24728	10.17	2	2	18.2281	23.39	4	4	7.48344	10.17	2	2	4.41708	8.47	2	2	8.30858	15.59	2	2	4.59699	5.76
Q15717	ELAV-like protein 1 OS=Homo sapiens OX=9606 GN=ELAVL1 PE=1 SV=2 - [ELAV1_HUMAN]	42.02	2	11	11	59	2.05404e+08	1.82746e+08	1.28224e+08	2.5131e+08	178169021	2.24711e+08	3.75853e+08	1.09511e+08	2.6837e+08	15.7609	24.23	5	5	12.2411	14.42	3	4	16.4984	22.39	7	7	22.0584	28.22	6	7	18.1208	25.46	6	6	26.3321	33.13	9	10	26.4302	37.42	8	9	8.58785	13.8	3	3	17.2183	36.81
P30491	HLA class I histocompatibility antigen, B-53 alpha chain OS=Homo sapiens OX=9606 GN=HLA-B PE=1 SV=1 - [1B53_HUMAN]	41.99	9	0	10	79	3.5006e+08	2.67388e+08	4.059e+08	3.86538e+08	3.8349e+08	2.98528e+08	5.60828e+08	3.2547e+08	4.08961e+08	16.7539	21.82	6	10	10.3999	25.14	6	7	15.7089	22.65	6	7	23.943	35.64	8	14	16.4279	19.61	6	7	11.8442	23.2	5	7	17.0994	26.52	7	11	14.3712	21.82	5	8	21.5107	22.1
Q9BRK5	45 kDa calcium-binding protein OS=Homo sapiens OX=9606 GN=SDF4 PE=1 SV=1 - [CAB45_HUMAN]	41.99	6	10	10	66	9.80241e+07	5.25824e+07	83415277	85176216	1.36773e+08	2.80005e+07	8.84609e+07	7.45558e+07	7.9705e+07	17.3213	16.57	4	7	12.5154	29.01	7	8	22.0226	28.73	7	9	5.78317	14.09	3	3	28.5132	29.01	8	10	22.7797	24.59	5	7	21.6377	21.27	7	8	22.1813	18.51	5	7	19.1162	21.27
P43243	Matrin-3 OS=Homo sapiens OX=9606 GN=MATR3 PE=1 SV=2 - [MATR3_HUMAN]	41.91	2	33	33	185	2.51605e+08	2.79906e+08	2.94877e+08	4.11298e+08	3.17172e+08	3.16539e+08	4.1165e+08	2.72221e+08	4.08045e+08	53.6927	28.45	18	23	46.6698	31.29	19	25	44.2236	24.09	14	17	46.9867	24.91	16	21	59.5896	27.27	19	24	57.9721	27.63	16	19	61.9202	31.29	18	20	53.8971	25.74	15	19	43.4458	20.31
P08133	Annexin A6 OS=Homo sapiens OX=9606 GN=ANXA6 PE=1 SV=3 - [ANXA6_HUMAN]	41.9	2	25	25	126	1.33416e+08	1.01763e+08	1.28657e+08	1.52935e+08	1.21252e+08	1.61568e+08	1.62085e+08	6.61599e+07	1.41241e+08	44.2134	28.83	14	17	30.056	21.1	11	13	47.8374	23.92	13	15	36.9949	24.37	12	14	30.486	15.16	10	13	45.7402	22.88	13	18	51.2771	22.14	12	16	15.7243	16.05	7	8	33.1986	26
Q9P0U1	Mitochondrial import receptor subunit TOM7 homolog OS=Homo sapiens OX=9606 GN=TOMM7 PE=1 SV=1 - [TOM7_HUMAN]	41.82	1	2	2	2	1.06623e+07	0	0	0	0	1.38437e+07	0	0	0	2.73707	30.91	1	1		0				0								0			0	10.91	1	1
Q70UQ0	Inhibitor of nuclear factor kappa-B kinase-interacting protein OS=Homo sapiens OX=9606 GN=IKBIP PE=1 SV=1 - [IKIP_HUMAN]	41.71	2	11	15	43	7.27224e+07	7.18354e+07	6.16329e+07	8.3601e+07	9.23836e+07	6.94009e+07	2.40666e+07	3.704e+07	4.58465e+07	14.1898	20.86	7	7	9.30408	10.29	4	4	12.0374	16.57	6	6	11.1438	11.14	4	4	9.28489	15.43	4	4	7.97773	13.14	5	5	14.422	23.71	6	6	7.30521	8.29	3	3	6.75613	11.14
P62826	GTP-binding nuclear protein Ran OS=Homo sapiens OX=9606 GN=RAN PE=1 SV=3 - [RAN_HUMAN]	41.67	1	11	11	49	2.90774e+08	3.47117e+08	2.89141e+08	8.86347e+07	5.14623e+08	2.45974e+08	7.01414e+08	2.05479e+08	2.96469e+08	12.113	23.61	5	5	9.91494	23.15	4	4	14.8779	23.15	4	5	17.6849	31.02	6	7	16.7228	23.15	4	6	17.4174	24.07	4	6	21.3647	24.07	5	7	8.50542	25	4	5	7.89729	16.67
P42677	40S ribosomal protein S27 OS=Homo sapiens OX=9606 GN=RPS27 PE=1 SV=3 - [RS27_HUMAN]	41.67	1	3	5	18	7.85905e+07	1.75269e+08	54461437	7.39708e+07	1.65967e+08	1.74661e+08	1.1331e+08	9.88327e+06	5.74369e+07	5.65487	15.48	2	2	4.79949	14.29	2	2	3.42278	15.48	1	1	7.27898	15.48	2	2	5.49545	14.29	2	2	6.70295	15.48	2	2	10.6739	41.67	4	4	3.62618	15.48	1	1	7.31552	29.76
Q71UM5	40S ribosomal protein S27-like OS=Homo sapiens OX=9606 GN=RPS27L PE=1 SV=3 - [RS27L_HUMAN]	41.67	1	3	5	10	0	1.23984e+07	0	0	2.64657e+08	2.38718e+08	1.42723e+07	29278779	1.90136e+07					2.81365	14.29	1	1		0				0			3.49657	15.48	1	1	3.08704	15.48	1	1	7.26799	39.29	3	3	2.14361	13.1	1	1	10.1097	30.95
P40227	T-complex protein 1 subunit zeta OS=Homo sapiens OX=9606 GN=CCT6A PE=1 SV=3 - [TCPZ_HUMAN]	41.62	2	15	18	87	7.83506e+07	5.84604e+07	5.63928e+07	1.63761e+08	1.47169e+08	1.36757e+08	2.16368e+08	1.44514e+08	1.56291e+08	23.1822	16.76	7	8	20.1554	16.76	6	6	22.0871	17.33	6	6	38.0124	31.26	11	14	37.5104	32.58	11	12	34.6647	28.25	11	12	24.9885	23.35	10	11	27.8848	22.41	8	9	23.7543	22.79
Q00325-2	Isoform B of Phosphate carrier protein, mitochondrial OS=Homo sapiens OX=9606 GN=SLC25A3 - [MPCP_HUMAN]	41.55	2	20	20	161	3.13351e+09	4.43394e+08	8.8584e+08	3.81911e+09	5.66718e+08	3.12317e+09	4341439212	1.57801e+09	2.19776e+09	40.7042	28.25	13	17	29.6654	26.87	10	14	41.4853	37.67	15	19	41.5081	37.4	16	22	31.9293	29.36	11	15	51.7844	30.75	15	21	54.4447	32.13	14	22	25.4855	20.22	10	14	28.0857	27.15
P61586	Transforming protein RhoA OS=Homo sapiens OX=9606 GN=RHOA PE=1 SV=1 - [RHOA_HUMAN]	41.45	1	4	7	52	1.70785e+08	2.03239e+08	8.51355e+07	2.26394e+08	2.28622e+08	1.83241e+08	2.69295e+08	1.3814e+08	1.62626e+08	10.7269	19.69	4	5	20.1623	29.02	5	8	16.2809	20.21	4	5	16.8273	41.45	6	7	17.0167	22.8	4	6	14.7536	29.02	5	6	8.55062	20.73	3	3	18.99	32.64	6	6	13.6715	29.02
Q96KK5	Histone H2A type 1-H OS=Homo sapiens OX=9606 GN=HIST1H2AH PE=1 SV=3 - [H2A1H_HUMAN]	41.41	9	2	8	88	2.26543e+09	4.33107e+09	2.2187e+09	4.98242e+09	4.84376e+09	3.61115e+09	3.41978e+09	5.0417e+09	3.17414e+09	19.3509	35.94	4	6	30.0865	36.72	7	10	25.9828	36.72	7	9	21.7584	35.94	6	8	45.4974	41.41	8	14	25.8129	36.72	7	10	20.7235	36.72	6	8	33.0924	36.72	7	12	32.989	36.72
Q9NR31	GTP-binding protein SAR1a OS=Homo sapiens OX=9606 GN=SAR1A PE=1 SV=1 - [SAR1A_HUMAN]	41.41	3	4	4	11	5.08542e+07	3.61765e+07	3.66641e+07	56207466	2.8856e+07	36948276	0	43328446	1.59816e+07	5.80261	11.11	2	2	2.43832	5.56	1	1	6.6593	22.73	2	2	2.34882	5.56	1	1	2.66809	11.11	2	2	2.22496	5.56	1	1		0			2.24612	5.56	1	1	2.45678	13.13
P27824	Calnexin OS=Homo sapiens OX=9606 GN=CANX PE=1 SV=2 - [CALX_HUMAN]	41.39	3	30	31	263	2.08414e+09	1.96669e+09	2.31219e+09	2.47611e+09	2.25809e+09	2.57301e+09	2.84371e+09	1.64256e+09	1.8424e+09	71.8421	32.43	22	32	62.4903	29.73	18	24	73.9416	31.76	19	28	71.7433	35.47	21	29	77.2523	39.86	20	29	76.4235	26.18	21	28	89.3004	34.63	20	33	72.2731	36.32	17	27	78.5865	41.39
O43390	Heterogeneous nuclear ribonucleoprotein R OS=Homo sapiens OX=9606 GN=HNRNPR PE=1 SV=1 - [HNRPR_HUMAN]	41.39	4	21	27	169	2.66454e+08	1.42423e+08	2.13901e+08	4.21302e+08	2.28712e+08	3.7298e+08	3.25773e+08	2.48631e+08	3.86414e+08	40.2665	28.28	15	16	47.1672	27.65	14	17	43.5709	27.01	14	16	53.3345	28.12	15	21	44.4118	29.38	16	19	64.1407	34.44	17	23	50.9908	26.54	14	19	53.2745	28.75	15	19	55.8301	30.17
Q9Y224	RNA transcription, translation and transport factor protein OS=Homo sapiens OX=9606 GN=RTRAF PE=1 SV=1 - [RTRAF_HUMAN]	41.39	1	8	8	29	2.01111e+07	3.36831e+07	3.29014e+07	2.05439e+07	4.57499e+07	3.33696e+07	4.91119e+07	1.86084e+07	2.4885e+07	3.17017	17.21	3	3	4.0623	16.8	3	3	5.88515	15.98	2	3	0	3.28	1	1	6.96556	21.72	3	3	11.1491	21.72	4	5	10.456	21.72	4	4	12.1539	21.72	4	4	6.63252	18.03
P21333-2	Isoform 2 of Filamin-A OS=Homo sapiens OX=9606 GN=FLNA - [FLNA_HUMAN]	41.38	2	80	87	525	3.82854e+08	5.52223e+08	1.109e+09	1.09818e+09	6.80712e+08	1.11988e+09	8.65164e+08	6.69475e+08	7.78782e+08	125.279	24.37	43	55	156.033	25.69	49	56	140.644	24.21	43	55	168.176	25.88	50	57	178.142	25.81	45	59	149.639	25.05	46	54	177.019	24.74	50	62	178.891	27.47	51	66	178.943	28.61
Q99714	3-hydroxyacyl-CoA dehydrogenase type-2 OS=Homo sapiens OX=9606 GN=HSD17B10 PE=1 SV=3 - [HCD2_HUMAN]	41.38	2	6	6	29	1.29598e+07	1.54201e+07	1.99964e+07	2.34475e+07	3.77529e+07	1.97519e+07	0	2.97003e+07	4.64591e+07	3.48137	8.81	1	1	7.79962	14.18	2	2	12.9173	22.61	4	4	12.0692	22.61	4	4	17.6299	33.72	5	6	9.75878	19.54	3	3	2.90529	8.81	1	1	12.4557	26.05	4	4	14.0951	26.05
P18465	HLA class I histocompatibility antigen, B-57 alpha chain OS=Homo sapiens OX=9606 GN=HLA-B PE=1 SV=1 - [1B57_HUMAN]	41.16	5	0	10	85	3.5006e+08	3.48283e+08	4.059e+08	3.86538e+08	3.8349e+08	3.15913e+08	5.60828e+08	3.2547e+08	4.08961e+08	17.3949	24.59	6	11	17.2474	28.18	7	9	19.6759	25.69	7	8	28.5094	38.67	8	13	20.1736	27.07	8	8	18.0989	24.59	5	8	19.9872	20.99	6	11	12.0084	24.59	6	9	20.5627	24.31
Q9UHA4	Ragulator complex protein LAMTOR3 OS=Homo sapiens OX=9606 GN=LAMTOR3 PE=1 SV=1 - [LTOR3_HUMAN]	41.13	2	2	2	2	0	0	9.93218e+07	0	69904953	0	0	0	0		0							0	22.58	1	1		0			2.75497	18.55	1	1		0								0				0
P35580	Myosin-10 OS=Homo sapiens OX=9606 GN=MYH10 PE=1 SV=3 - [MYH10_HUMAN]	40.94	5	54	72	322	3.38488e+08	5.10386e+08	3.61946e+08	3.04583e+08	4.76048e+08	3.83518e+08	5.53526e+08	5.12056e+08	4.83944e+08	68.8173	14.98	24	28	138.256	26.67	40	48	61.6453	18.22	26	28	56.6101	14.63	21	23	125.905	24.44	37	43	74.8007	18.32	27	31	117.178	22.32	36	42	148.222	26.62	42	49	87.6901	17.86
P30460	HLA class I histocompatibility antigen, B-8 alpha chain OS=Homo sapiens OX=9606 GN=HLA-B PE=1 SV=1 - [1B08_HUMAN]	40.88	8	2	13	96	2.82689e+08	2.67388e+08	2.75032e+08	2.4372e+08	2.79278e+08	1.22357e+08	4.7031e+08	2.21964e+08	3.2074e+08	28.2346	33.43	8	14	15.7665	28.45	7	9	19.3919	22.65	6	8	26.3325	27.07	7	11	25.3971	31.49	10	10	17.7894	24.03	5	8	35.6998	34.53	10	15	15.0126	27.9	7	10	30.7115	32.32
Q9HDC9	Adipocyte plasma membrane-associated protein OS=Homo sapiens OX=9606 GN=APMAP PE=1 SV=2 - [APMAP_HUMAN]	40.87	2	11	11	67	1.23104e+08	7.46356e+07	1.20178e+08	9.75595e+07	1.08715e+08	7.93518e+07	2.01041e+08	6.20547e+07	1.18834e+08	9.63701	19.23	5	7	15.4001	18.75	5	6	17.105	27.64	7	9	17.5159	22.36	5	6	13.3578	11.54	4	5	22.1787	19.71	6	7	28.4706	37.98	9	11	18.8755	16.83	5	7	23.387	22.12
P12429	Annexin A3 OS=Homo sapiens OX=9606 GN=ANXA3 PE=1 SV=3 - [ANXA3_HUMAN]	40.87	1	13	13	52	61373939	1.12078e+08	2.01683e+07	9.16302e+07	6.60877e+07	91690681	6.37261e+07	5.07497e+07	9.54233e+07	9.65842	19.81	5	5	26.3018	28.79	9	9	10.4286	11.15	3	3	14.8469	24.77	7	7	12.7395	18.27	5	6	17.574	23.53	7	7	10.4799	12.69	4	5	9.95177	10.53	3	4	17.4824	20.12
Q9Y2W1	Thyroid hormone receptor-associated protein 3 OS=Homo sapiens OX=9606 GN=THRAP3 PE=1 SV=2 - [TR150_HUMAN]	40.84	1	56	57	513	2.6564e+09	2.16973e+09	3.8831e+09	3.89273e+09	1.73122e+09	4.66257e+09	3.66466e+09	2.38972e+09	4.51452e+09	123.323	31.73	29	42	108.268	29.63	28	51	161.832	30.26	36	61	179.503	29.21	30	61	150.492	28.27	29	51	186.516	34.14	39	80	153.88	31.1	32	72	123.76	25.24	23	41	153.964	33.72
O75964	ATP synthase subunit g, mitochondrial OS=Homo sapiens OX=9606 GN=ATP5MG PE=1 SV=3 - [ATP5L_HUMAN]	40.78	1	4	4	16	0	35257361	1.05197e+08	1.56055e+08	0	1.03586e+08	272953322	1.77178e+08	1.07819e+08	4.58658	14.56	1	1	5.29488	23.3	2	2	11.1227	35.92	3	4	4.2812	21.36	2	2		0			6.21635	35.92	3	3	2.34086	12.62	1	1	2.84875	12.62	1	1	6.03615	32.04
P42166	Lamina-associated polypeptide 2, isoform alpha OS=Homo sapiens OX=9606 GN=TMPO PE=1 SV=2 - [LAP2A_HUMAN]	40.78	1	8	23	166	6.12598e+08	6.0354e+08	7.51794e+08	6.58405e+08	5.90712e+08	775666918	8.36961e+08	6.49337e+08	7.89043e+08	44.2115	24.35	11	17	49.3632	27.23	13	19	50.4587	22.91	10	15	44.3267	19.88	10	15	64.2692	21.47	12	19	58.8522	28.24	14	21	65.9329	23.78	13	18	60.8663	23.49	12	19	79.8482	32.56
P04908	Histone H2A type 1-B/E OS=Homo sapiens OX=9606 GN=HIST1H2AB PE=1 SV=2 - [H2A1B_HUMAN]	40.77	4	2	8	85	5.81675e+09	4.16744e+09	1.90721e+09	4.24597e+09	4.84376e+09	3.21933e+09	3.03444e+09	4.57058e+09	2.84633e+09	10.113	35.38	5	6	27.5499	36.15	7	11	20.8586	36.15	6	9	19.7086	35.38	6	9	36.8625	40.77	8	13	21.627	36.15	7	9	19.7558	36.15	7	8	27.9449	36.15	7	11	23.7381	36.15
O75477	Erlin-1 OS=Homo sapiens OX=9606 GN=ERLIN1 PE=1 SV=1 - [ERLN1_HUMAN]	40.75	3	13	16	71	2.25499e+08	2.06159e+08	2.55587e+08	1.8642e+08	1.87813e+08	1.874e+08	3.32808e+08	1.47293e+08	7.4622e+07	16.4563	21.39	7	7	10.66	12.43	4	4	12.234	19.65	6	6	29.9359	28.61	11	11	17.6645	30.06	7	8	30.3239	33.82	10	10	32.109	27.46	10	12	22.8937	30.06	8	9	9.58958	13.29
P32322	Pyrroline-5-carboxylate reductase 1, mitochondrial OS=Homo sapiens OX=9606 GN=PYCR1 PE=1 SV=2 - [P5CR1_HUMAN]	40.75	3	9	9	58	1.08044e+08	8.81655e+07	9.1742e+07	1.58389e+08	1.26158e+08	9.29617e+07	9.60816e+07	1.08745e+08	7.6827e+07	23.0061	25.71	6	7	21.7744	27.9	7	9	17.8871	22.57	5	6	19.4774	24.14	6	9	20.6262	20.69	5	7	9.15282	15.05	4	5	16.889	20.69	5	6	7.92513	20.69	4	5	10.4258	20.69
Q9NYF8-3	Isoform 3 of Bcl-2-associated transcription factor 1 OS=Homo sapiens OX=9606 GN=BCLAF1 - [BCLF1_HUMAN]	40.74	1	1	40	204	3.43618e+08	3.21367e+08	4.9006e+08	3.13969e+08	2.63615e+08	5.91021e+08	628169027	1.3978e+08	5.05668e+08	48.1469	17.38	17	21	26.7058	13.58	12	13	45.0362	19.45	20	24	57.3083	24.51	23	29	29.3847	16.92	14	16	71.1527	33.37	26	33	53.0988	22.21	21	25	28.376	17.03	13	16	64.8985	20.71
Q15691	Microtubule-associated protein RP/EB family member 1 OS=Homo sapiens OX=9606 GN=MAPRE1 PE=1 SV=3 - [MARE1_HUMAN]	40.67	1	8	8	17	5.563e+07	0	0	4.61321e+07	0	1.76145e+07	4.04265e+07	1.29423e+07	3.79649e+07	19.4896	35.07	6	6						0			7.15675	10.45	2	2		0			3.0217	6.72	1	1	10.6374	20.9	4	4	3.50828	10.45	2	2	2.82794	10.07
P35998	26S proteasome regulatory subunit 7 OS=Homo sapiens OX=9606 GN=PSMC2 PE=1 SV=3 - [PRS7_HUMAN]	40.65	2	15	15	91	6.17068e+07	7.80191e+07	9.5991e+07	1.51116e+08	1.33544e+08	133588926	1.59353e+08	6.36884e+07	1.98076e+08	12.7733	12.47	4	4	19.5924	17.09	6	6	12.1637	23.56	6	6	31.541	26.79	11	11	29.2368	24.94	9	10	34.1162	33.95	12	15	34.907	31.18	12	12	28.9764	28.64	10	13	41.8648	30.48
P04899	Guanine nucleotide-binding protein G(i) subunit alpha-2 OS=Homo sapiens OX=9606 GN=GNAI2 PE=1 SV=3 - [GNAI2_HUMAN]	40.56	12	10	15	84	556108612	5.17912e+08	3.80119e+08	3.90233e+08	7.26004e+08	3.81868e+08	7.45287e+08	3.83661e+08	5.72808e+08	28.7005	25.35	8	10	29.9941	27.61	8	9	34.607	26.2	9	12	24.9052	29.58	9	10	35.0558	31.27	11	13	15.0638	21.13	5	6	29.4553	27.89	8	10	22.4127	21.13	6	7	16.2912	21.41
O95793-2	Isoform Short of Double-stranded RNA-binding protein Staufen homolog 1 OS=Homo sapiens OX=9606 GN=STAU1 - [STAU1_HUMAN]	40.52	3	13	13	59	3.86376e+07	5.76563e+07	2.33828e+07	6.84108e+07	8.49228e+07	5.76937e+07	1.06342e+08	8.13168e+07	7.51986e+07	12.8057	16.73	5	5	11.5016	10.48	4	4	13.4413	13.71	4	4	19.1228	18.95	6	7	22.9927	20.77	7	7	24.8958	24.4	8	8	14.4413	22.18	6	6	30.3361	24.19	8	9	28.5617	22.18
O60506	Heterogeneous nuclear ribonucleoprotein Q OS=Homo sapiens OX=9606 GN=SYNCRIP PE=1 SV=2 - [HNRPQ_HUMAN]	40.45	5	14	20	107	2.10023e+08	1.54469e+08	1.55233e+08	2.13311e+08	1.67987e+08	2.66443e+08	2.37876e+08	1.8504e+08	2.08558e+08	20.2828	16.69	9	10	30.6483	24.08	10	10	24.7613	19.42	9	10	18.5217	12.52	7	8	23.0602	15.25	8	11	29.8544	21.03	10	13	31.468	28.41	12	14	40.7714	35.15	15	17	35.5828	24.72
Q96CW1-2	Isoform 2 of AP-2 complex subunit mu OS=Homo sapiens OX=9606 GN=AP2M1 - [AP2M1_HUMAN]	40.42	2	18	18	83	8.82896e+07	8.87321e+07	1.04758e+08	4.43562e+07	1.32224e+08	6.7215e+07	1.35439e+08	1.1109e+08	1.08804e+08	20.0923	19.86	7	8	19.1013	23.33	7	7	25.6397	22.63	10	12	7.99558	11.32	4	5	22.0106	21.71	9	10	17.1587	16.4	7	8	28.0047	27.71	11	12	17.6225	23.09	10	10	24.6162	23.33
P08238	Heat shock protein HSP 90-beta OS=Homo sapiens OX=9606 GN=HSP90AB1 PE=1 SV=4 - [HS90B_HUMAN]	40.33	7	19	36	227	7.56273e+08	570907044	6.07506e+08	8.09523e+08	646627938	5.48479e+08	1.16224e+09	6.92448e+08	7.01079e+08	79.67	31.35	22	32	58.5536	32.73	20	24	60.8515	30.94	21	26	71.3991	28.04	19	22	71.7765	32.6	23	25	74.0047	30.66	20	24	89.0329	30.66	25	30	70.6274	28.59	20	25	56.7993	25.69
Q7Z7H5-3	Isoform 3 of Transmembrane emp24 domain-containing protein 4 OS=Homo sapiens OX=9606 GN=TMED4 - [TMED4_HUMAN]	40.32	3	6	7	32	7.42569e+07	7.17057e+07	3.8983e+07	8.35005e+07	8.40417e+07	9.89155e+07	1.03064e+08	5.59955e+07	119910381	5.66496	18.28	3	3	15.4227	24.19	5	6	10.5297	22.58	3	4	12.5153	34.95	4	4	10.8405	27.42	4	4	9.40759	25.81	3	3	8.93726	23.12	3	3	7.79511	23.12	3	3	5.40624	13.98
P35625	Metalloproteinase inhibitor 3 OS=Homo sapiens OX=9606 GN=TIMP3 PE=1 SV=2 - [TIMP3_HUMAN]	40.28	1	7	7	22	4.96119e+07	4.05425e+07	0	4.91343e+07	7.4816e+07	5.17029e+07	7.66965e+07	5.17704e+06	0	15.9101	30.81	5	6	8.60162	20.85	3	3		0			5.63131	15.17	2	2	7.15207	13.74	3	3	3.50698	9.48	2	2	9.29592	19.43	3	3	6.06628	9.48	1	2	2.36158	9.48
Q14126	Desmoglein-2 OS=Homo sapiens OX=9606 GN=DSG2 PE=1 SV=2 - [DSG2_HUMAN]	40.25	1	31	31	146	1.73766e+08	242964743	1.51181e+08	8.59808e+07	1.67062e+08	1.06677e+08	1.70021e+08	1.55177e+08	1.63614e+08	46.1867	18.96	13	15	65.3952	30.41	20	21	54.6254	22.54	17	18	43.5373	18.52	14	14	43.851	17.89	14	15	58.1653	23.08	16	17	55.7342	25.31	18	19	41.4209	15.92	12	14	48.7419	21.02
P40926	Malate dehydrogenase, mitochondrial OS=Homo sapiens OX=9606 GN=MDH2 PE=1 SV=3 - [MDHM_HUMAN]	40.24	2	11	11	52	207603118	2.37124e+08	1.75975e+08	3.40008e+08	2.83412e+08	215809929	2.64597e+08	1.9707e+08	2.7499e+08	19.4285	25.44	7	7	22.421	26.33	6	8	9.49199	15.68	3	3	26.1455	29.88	7	8	22.379	31.66	7	7	9.32417	18.34	4	4	10.0545	18.34	4	4	19.5332	26.33	6	7	8.10962	12.72
Q9BUP3-3	Isoform 3 of Oxidoreductase HTATIP2 OS=Homo sapiens OX=9606 GN=HTATIP2 - [HTAI2_HUMAN]	40.22	3	12	12	43	8.47538e+07	9.16879e+07	82312944	5.58564e+07	9.4372e+07	1.08776e+08	6.66628e+07	2.79735e+07	3.57559e+07	10.9082	31.16	7	7	9.00935	23.19	5	5	5.91691	11.59	2	2	17.0005	24.28	5	6	10.6719	22.83	5	5	10.3921	22.83	5	6	10.2807	15.58	4	5	6.99735	15.22	3	3	8.1007	18.48
P60903	Protein S100-A10 OS=Homo sapiens OX=9606 GN=S100A10 PE=1 SV=2 - [S10AA_HUMAN]	40.21	1	5	5	54	1.72956e+08	2.2301e+08	2.17507e+08	238900087	5.69145e+08	4.03669e+08	620456580	6.25534e+08	4.02715e+08	15.3081	35.05	4	6	12.2072	40.21	4	5	12.6369	40.21	4	5	16.0605	40.21	4	5	13.3869	40.21	4	7	11.6602	40.21	4	4	12.6974	40.21	4	6	18.5211	40.21	4	9	12.9222	40.21
Q9UJS0	Calcium-binding mitochondrial carrier protein Aralar2 OS=Homo sapiens OX=9606 GN=SLC25A13 PE=1 SV=2 - [CMC2_HUMAN]	40.15	2	18	23	96	2.75215e+08	2.44216e+08	2.35383e+08	2.30114e+08	1.98387e+08	1.79669e+08	3.1533e+08	1.63272e+08	221498249	34.9129	26.96	15	15	31.6494	21.48	12	12	42.5143	25.48	13	15	33.4906	18.22	11	11	28.966	16.89	8	9	32.7125	20.59	10	11	19.0399	17.48	8	8	14.2852	10.37	5	5	24.1332	20.44
P38159	RNA-binding motif protein, X chromosome OS=Homo sapiens OX=9606 GN=RBMX PE=1 SV=3 - [RBMX_HUMAN]	40.15	5	4	16	75	1.73194e+08	1.44896e+08	3.06628e+08	1.75784e+08	1.3077e+08	1.9034e+08	2.17186e+08	9.06311e+07	1.45355e+08	18.5227	31.46	9	10	16.9715	26.09	7	7	33.9859	28.64	10	11	22.4957	21.74	8	8	18.6876	9.21	4	5	16.282	28.64	8	8	22.0628	29.16	10	11	15.136	15.6	4	5	31.2656	24.81
O60716-21	Isoform 3A of Catenin delta-1 OS=Homo sapiens OX=9606 GN=CTNND1 - [CTND1_HUMAN]	40.14	32	26	26	135	1.00239e+08	1.0961e+08	9.53389e+07	7.85449e+07	1.36008e+08	7.54452e+07	1.40739e+08	1.06714e+08	7.80931e+07	33.6495	19.23	11	12	53.5247	31.13	16	18	37.5327	21.63	12	13	40.9715	22.6	12	15	53.2409	29.09	16	19	26.2602	26.44	13	13	47.9954	30.77	17	18	55.1525	29.81	16	19	23.1471	15.26
O76031	ATP-dependent Clp protease ATP-binding subunit clpX-like, mitochondrial OS=Homo sapiens OX=9606 GN=CLPX PE=1 SV=2 - [CLPX_HUMAN]	40.13	1	20	20	103	1.08823e+08	9.07619e+07	1.17444e+08	1.71042e+08	1.04559e+08	1.07121e+08	1.91118e+08	1.02621e+08	135595176	23.8636	19.43	9	10	18.0077	12.95	7	8	14.7303	20.7	8	8	24.9603	23.06	11	13	27.1814	26.07	11	12	21.9206	23.38	9	10	38.7889	26.54	12	15	36.3981	20.22	10	13	29.0638	21.64
O43143	Pre-mRNA-splicing factor ATP-dependent RNA helicase DHX15 OS=Homo sapiens OX=9606 GN=DHX15 PE=1 SV=2 - [DHX15_HUMAN]	40.13	2	25	26	117	8.95717e+07	7.26109e+07	7.1067e+07	1.07012e+08	1.11547e+08	8.09257e+07	1.34064e+08	7.23398e+07	1.07471e+08	19.6823	14.21	10	10	14.9394	15.22	9	9	25.2591	22.64	15	15	28.4158	25.53	16	17	21.3868	13.71	10	10	24.3348	16.6	12	13	39.2201	27.55	16	16	23.101	20.13	13	13	32.8459	22.26
Q5T9A4	ATPase family AAA domain-containing protein 3B OS=Homo sapiens OX=9606 GN=ATAD3B PE=1 SV=1 - [ATD3B_HUMAN]	40.12	3	3	26	201	5.09379e+08	3.39666e+08	4.26924e+08	6.07333e+08	5.78467e+08	4.59525e+08	7.2011e+08	3.99637e+08	4.12158e+08	67.8446	37.5	20	24	66.6121	36.11	20	24	58.2703	26.39	17	20	57.0614	24.69	16	21	60.3039	24.54	16	21	67.2542	29.94	19	23	76.071	37.65	20	26	53.0092	24.07	15	19	70.684	31.48
P01889	HLA class I histocompatibility antigen, B-7 alpha chain OS=Homo sapiens OX=9606 GN=HLA-B PE=1 SV=3 - [1B07_HUMAN]	40.06	5	1	12	87	2.82689e+08	2.67388e+08	2.56519e+08	259476675	2.79278e+08	1.58041e+08	4.7031e+08	2.21964e+08	3.2074e+08	20.9629	27.9	7	12	12.1632	22.93	6	8	10.4882	17.13	5	6	23.2743	24.03	6	10	19.5605	25.97	9	9	22.0047	29.56	6	9	23.2395	28.18	8	12	17.8714	30.11	7	12	23.0349	26.8
P07900	Heat shock protein HSP 90-alpha OS=Homo sapiens OX=9606 GN=HSP90AA1 PE=1 SV=5 - [HS90A_HUMAN]	40.03	8	19	34	212	7.1085e+08	538235983	5.67954e+08	7.77495e+08	555916574	5.35142e+08	1.07302e+09	6.3151e+08	6.8024e+08	76.1892	29.64	22	30	66.5184	30.87	21	27	53.1723	29.37	21	26	61.889	27.19	18	20	55.0013	30.05	21	22	60.2016	30.87	20	22	63.0008	26.91	18	23	57.7025	26.5	17	20	67.4362	30.05
P49257	Protein ERGIC-53 OS=Homo sapiens OX=9606 GN=LMAN1 PE=1 SV=2 - [LMAN1_HUMAN]	40	1	15	16	73	7.41296e+07	1.0405e+08	1.63593e+08	2.227e+08	1.34177e+08	2.42112e+08	2.75053e+08	9.32039e+07	1.44889e+08	18.4121	19.02	7	8	11.8752	15.1	5	5	22.832	28.63	9	9	26.4045	24.71	8	10	21.1368	19.61	7	7	26.7239	36.08	11	13	34.6376	27.65	9	11	10.8527	8.04	3	4	19.311	15.69
P61224-3	Isoform 3 of Ras-related protein Rap-1b OS=Homo sapiens OX=9606 GN=RAP1B - [RAP1B_HUMAN]	40	6	7	7	55	2.67348e+08	3.13714e+08	4.33445e+08	4.83143e+08	5.03533e+08	4.30583e+08	5.09789e+08	3.57944e+08	3.79385e+08	13.7981	30.91	5	5	11.942	21.21	4	5	19.6757	30.91	6	7	15.5148	30.91	5	5	28.5698	40	7	9	23.0403	30.91	6	8	19.2566	30.91	5	6	15.9974	24.24	4	5	14.8564	21.21
Q6P1L8	39S ribosomal protein L14, mitochondrial OS=Homo sapiens OX=9606 GN=MRPL14 PE=1 SV=1 - [RM14_HUMAN]	40	1	6	6	35	3.67008e+07	5.30989e+07	3.80454e+07	3.94693e+07	3.02016e+07	3.86756e+07	5.18282e+07	4.56372e+07	4.65301e+07	8.47459	36.55	4	5	8.06215	36.55	4	4	10.5241	17.93	3	4	18.776	37.93	4	6	7.19611	24.83	3	3	8.77674	22.07	3	3	8.15742	29.66	3	3	5.82685	20	2	2	13.6045	40
P62854	40S ribosomal protein S26 OS=Homo sapiens OX=9606 GN=RPS26 PE=1 SV=3 - [RS26_HUMAN]	40	2	4	4	35	3.22499e+08	428555659	1.52484e+08	5.17017e+08	2.84718e+08	2.91051e+08	2.27171e+08	1.06333e+09	1.91189e+08	3.24195	26.09	2	4	7.64795	32.17	3	5	5.52663	26.09	2	3	9.77321	32.17	3	6	0	13.04	1	2	14.2634	33.91	3	6	1.87866	20.87	2	3	2.32999	13.04	1	3	2.51363	13.04
P26641	Elongation factor 1-gamma OS=Homo sapiens OX=9606 GN=EEF1G PE=1 SV=3 - [EF1G_HUMAN]	39.82	2	14	14	117	2.54803e+08	1.73343e+08	1.5166e+08	2.41162e+08	1.87566e+08	2.2956e+08	3.21542e+08	1.78247e+08	2.85622e+08	25.6767	18.76	7	10	24.093	18.76	8	10	16.2407	16.48	7	10	29.0706	21.28	10	15	17.9897	18.76	8	11	25.1636	23.8	10	14	45.811	35.47	12	19	25.6989	24.94	9	14	37.7832	22.65
P53396	ATP-citrate synthase OS=Homo sapiens OX=9606 GN=ACLY PE=1 SV=3 - [ACLY_HUMAN]	39.69	3	33	33	180	1.04256e+08	1.24419e+08	9.37446e+07	1.36908e+08	1.28636e+08	8.45881e+07	2.08117e+08	1.25961e+08	142079138	40.4396	22.34	16	17	51.2037	24.89	19	23	56.1252	26.52	22	23	59.0437	24.7	20	24	45.3462	24.16	19	21	38.6982	21.44	19	19	49.2111	23.98	19	22	33.404	20.53	15	16	39.7245	19.26
O43291	Kunitz-type protease inhibitor 2 OS=Homo sapiens OX=9606 GN=SPINT2 PE=1 SV=2 - [SPIT2_HUMAN]	39.68	2	8	8	42	1.28972e+08	127965723	1.55137e+08	7.85437e+07	1.54265e+08	1.69119e+08	7.80826e+07	7.31119e+07	6.67794e+07	16.4679	23.81	5	6	16.6228	34.52	6	7	9.23069	14.29	3	3	10.0972	17.06	4	4	11.932	21.83	5	5	11.5286	17.06	4	4	12.7624	17.06	4	5	7.19696	11.51	3	4	10.5691	17.86
A0FGR8-2	Isoform 2 of Extended synaptotagmin-2 OS=Homo sapiens OX=9606 GN=ESYT2 - [ESYT2_HUMAN]	39.64	5	31	31	175	1.77027e+08	1.82741e+08	1.96958e+08	2.53153e+08	2.24874e+08	1.51392e+08	3.02415e+08	1.54583e+08	2.24184e+08	64.7896	28.67	18	23	43.2868	26.54	16	17	52.4102	25.64	17	19	67.6686	30.35	18	23	50.0666	25.98	16	19	38.615	19.26	13	14	57.512	26.43	17	20	49.9514	29.68	17	19	53.1925	26.88
P49327	Fatty acid synthase OS=Homo sapiens OX=9606 GN=FASN PE=1 SV=3 - [FAS_HUMAN]	39.63	1	71	72	410	2.98958e+08	2.60447e+08	3.20615e+08	3.94899e+08	3.40496e+08	3.17356e+08	4.1706e+08	3.67437e+08	2.96372e+08	104.245	22.58	39	43	100.445	19.04	33	40	119.134	22.14	39	45	139.034	26.32	42	48	128.774	25.85	44	51	106.136	20.67	35	39	135.828	26.76	46	51	140.683	28.55	45	53	104.4	22.82
O75083	WD repeat-containing protein 1 OS=Homo sapiens OX=9606 GN=WDR1 PE=1 SV=4 - [WDR1_HUMAN]	39.6	2	18	18	102	1.44631e+08	1.40141e+08	1.23064e+08	1.64569e+08	1.76287e+08	1.53791e+08	2.02441e+08	1.32557e+08	1.2594e+08	33.0297	26.24	11	12	29.8494	18.98	9	12	33.7337	29.7	11	13	28.0048	26.9	11	11	31.0344	28.05	10	10	38.8351	25.08	11	14	37.5273	27.39	11	14	19.8	16.01	6	7	26.6813	20.13
Q92499	ATP-dependent RNA helicase DDX1 OS=Homo sapiens OX=9606 GN=DDX1 PE=1 SV=2 - [DDX1_HUMAN]	39.59	3	19	19	101	8.18199e+07	8.9516e+07	6.53475e+07	1.04219e+08	7.34226e+07	6.09057e+07	1.08384e+08	9.32478e+07	7.67625e+07	25.9095	18.38	9	9	29.0823	24.86	10	10	24.5037	21.49	10	10	34.2874	24.86	12	12	29.2933	21.35	9	10	30.2412	20.81	10	10	47.0047	31.62	15	16	45.8176	29.05	13	14	25.419	22.7
Q9Y277	Voltage-dependent anion-selective channel protein 3 OS=Homo sapiens OX=9606 GN=VDAC3 PE=1 SV=1 - [VDAC3_HUMAN]	39.58	2	9	10	50	8.09428e+07	8.16871e+07	1.25508e+08	1.57699e+08	8.17717e+07	1.05063e+08	1.55046e+08	3.63954e+07	7.39753e+07	17.0418	25.8	6	6	14.9394	20.85	5	5	8.52698	10.95	4	4	15.965	28.27	6	6	16.8809	21.2	5	6	15.2296	20.14	5	6	19.8072	22.97	7	7	7.25436	19.08	5	5	11.6976	21.2
Q9BVK6	Transmembrane emp24 domain-containing protein 9 OS=Homo sapiens OX=9606 GN=TMED9 PE=1 SV=2 - [TMED9_HUMAN]	39.57	1	10	11	49	1.82411e+08	1.71911e+08	1.23241e+08	2.18216e+08	4.40411e+07	1.74176e+08	2.46122e+08	1.59294e+08	17002547	25.1064	31.91	6	7	19.0262	30.21	6	6	25.2744	27.23	6	7	18.2018	19.57	5	6	7.66294	17.45	3	3	18.7392	23.4	5	6	18.2091	28.51	6	6	11.2659	29.79	5	5	9.80663	15.32
P50395	Rab GDP dissociation inhibitor beta OS=Homo sapiens OX=9606 GN=GDI2 PE=1 SV=2 - [GDIB_HUMAN]	39.55	3	12	12	66	7.99974e+07	8.87062e+07	3.76732e+07	6.15641e+07	1.28115e+08	1.16786e+08	4.73581e+07	9.07807e+07	1.19194e+08	21.4532	26.74	7	10	23.2609	19.78	7	9	9.68755	11.69	3	3	16.435	16.4	5	6	31.932	31.24	8	10	27.5156	31.01	8	10	14.9627	14.61	5	6	14.5633	13.71	4	5	18.6832	13.93
Q03252	Lamin-B2 OS=Homo sapiens OX=9606 GN=LMNB2 PE=1 SV=4 - [LMNB2_HUMAN]	39.52	1	19	23	101	9.50831e+07	7.92522e+07	1.15105e+08	6.38195e+07	1.14782e+08	1.15744e+08	1.34134e+08	7.30466e+07	9.51397e+07	11.9127	10	6	7	26.3876	18.39	10	11	20.0907	17.1	9	9	13.6141	12.58	7	8	13.6563	20.97	11	12	34.2416	23.71	13	14	35.6122	25	14	17	23.586	17.9	10	11	31.3343	17.42
Q13813-3	Isoform 3 of Spectrin alpha chain, non-erythrocytic 1 OS=Homo sapiens OX=9606 GN=SPTAN1 - [SPTN1_HUMAN]	39.48	1	1	80	331	1.65184e+08	3.43296e+08	1.52482e+08	146655320	2.42618e+08	1.17319e+08	339436519	4.26874e+08	2.3105e+08	72.4998	18.76	29	31	123.417	21.9	39	44	81.1648	16.84	30	31	91.2968	16.64	32	33	78.9183	13.58	28	30	81.6745	18.07	31	35	138.013	23.65	39	47	158.91	27.61	46	52	78.7896	16.72
P18085	ADP-ribosylation factor 4 OS=Homo sapiens OX=9606 GN=ARF4 PE=1 SV=3 - [ARF4_HUMAN]	39.44	1	2	7	43	1.89807e+08	1.68696e+08	1.18321e+08	1.40783e+08	3.92264e+07	1.01512e+08	3.63736e+08	1.01008e+08	9.47886e+07	14.6418	34.44	4	4	16.1623	32.22	5	7	8.94444	21.11	3	4	19.5659	38.33	5	7	8.83686	27.78	3	3	11.3434	32.22	4	5	9.31776	22.78	3	3	12.3848	29.44	4	6	8.98793	32.22
P84090	Enhancer of rudimentary homolog OS=Homo sapiens OX=9606 GN=ERH PE=1 SV=1 - [ERH_HUMAN]	39.42	1	6	6	42	5.63753e+07	3.66634e+07	2.63172e+08	2.83098e+08	7.40728e+07	3.81845e+08	55139435	1.56844e+08	1.66902e+08	11.0997	39.42	5	6	5.01965	23.08	2	2	6.13675	23.08	4	4	12.8312	23.08	5	7	8.94505	39.42	4	5	14.8864	32.69	3	5	7.58998	23.08	4	4	7.45976	16.35	2	4	11.7862	23.08
Q13561	Dynactin subunit 2 OS=Homo sapiens OX=9606 GN=DCTN2 PE=1 SV=4 - [DCTN2_HUMAN]	39.4	3	10	10	39	2.63849e+07	1.48326e+07	2.53777e+07	4.49328e+07	4.74614e+07	3.23222e+07	8.35134e+07	4.2288e+07	3.95033e+07	15.5313	15.71	5	5	6.83957	9.98	3	3	12.6322	11.22	4	4	16.3859	19.95	6	6	11.482	26.93	5	5	9.49817	9.48	3	3	16.6681	18.45	5	5	13.4578	15.71	4	4	13.5753	13.47
Q04695	Keratin, type I cytoskeletal 17 OS=Homo sapiens OX=9606 GN=KRT17 PE=1 SV=2 - [K1C17_HUMAN]	39.35	10	6	19	120	5.67465e+08	3248381174	1.91973e+09	9.47512e+08	2.20434e+09	2.00975e+09	2.51018e+09	7.60968e+08	7.31926e+08	16.0323	16.9	7	10	40.3275	31.48	15	23	34.758	22.45	10	16	17.8031	19.68	8	12	22.8528	20.14	7	16	26.7045	16.9	9	15	24.0168	15.74	8	12	23.3114	19.21	9	11	9.88549	8.56
Q96FJ2	Dynein light chain 2, cytoplasmic OS=Homo sapiens OX=9606 GN=DYNLL2 PE=1 SV=1 - [DYL2_HUMAN]	39.33	1	1	3	22	3.50857e+07	8.29642e+07	1.08624e+08	3.70859e+07	5.81528e+07	9.37545e+07	1.0538e+08	111628931	3.29584e+07	6.50244	24.72	2	3	4.67331	12.36	1	2	2.65489	12.36	1	1	7.56787	26.97	2	3	8.3098	26.97	2	3	8.65532	26.97	2	3	4.67468	12.36	1	2	5.34076	26.97	2	2	8.02422	26.97
P63167	Dynein light chain 1, cytoplasmic OS=Homo sapiens OX=9606 GN=DYNLL1 PE=1 SV=1 - [DYL1_HUMAN]	39.33	1	2	4	22	3.50857e+07	8.29642e+07	5.78706e+07	4.75845e+07	8.90617e+07	101224326	1.0538e+08	111628931	5.61742e+07	6.50244	24.72	2	3	4.67331	12.36	1	2	2.65489	26.97	2	2	4.90765	25.84	2	3	5.06261	12.36	1	2	5.23885	25.84	2	3	4.67468	12.36	1	2	2.2982	12.36	1	1	9.73699	26.97
Q14766	Latent-transforming growth factor beta-binding protein 1 OS=Homo sapiens OX=9606 GN=LTBP1 PE=1 SV=4 - [LTBP1_HUMAN]	39.28	4	4	43	316	5.02303e+08	3.66668e+08	7.11581e+08	7.15357e+08	5.99275e+08	5.27376e+08	8.34069e+08	5.71995e+08	8.16267e+08	102.519	29.63	27	32	83.815	21.15	21	27	127.84	26.79	29	40	98.3732	26.38	27	34	92.8132	23.13	26	35	115.178	30.39	31	38	108.26	25.68	27	34	112.489	26.55	27	35	116.036	25.33
P46782	40S ribosomal protein S5 OS=Homo sapiens OX=9606 GN=RPS5 PE=1 SV=4 - [RS5_HUMAN]	39.22	1	10	10	50	2.41176e+07	1.11571e+08	7.20745e+07	1.3977e+08	4.85652e+07	4.92061e+07	1.61723e+08	1.40567e+08	1.06731e+08	3.61091	8.82	2	2	17.8348	16.18	5	5	16.4417	28.92	4	4	18.4938	34.8	6	6	20.4575	29.9	7	7	25.4784	34.8	8	8	26.5991	33.82	6	7	17.987	33.33	5	5	20.0511	33.33
P50995-2	Isoform 2 of Annexin A11 OS=Homo sapiens OX=9606 GN=ANXA11 - [ANX11_HUMAN]	39.19	2	17	17	108	3.64103e+08	3.54373e+08	3.64488e+08	3.22315e+08	3.87451e+08	3.26286e+08	5.44914e+08	2.37169e+08	3.05397e+08	35.6496	29.87	12	13	37.3524	26.69	10	13	36.7941	27.33	12	13	39.9148	30.51	11	14	34.3535	22.88	10	14	27.3337	21.82	9	11	29.0031	24.15	9	11	23.6587	22.46	8	9	22.6014	20.76
Q9NWU5-2	Isoform 2 of 39S ribosomal protein L22, mitochondrial OS=Homo sapiens OX=9606 GN=MRPL22 - [RM22_HUMAN]	39.17	3	3	3	5	0	0	6.66808e+06	1.18939e+07	0	4.10039e+06	0	0	1.00107e+07		0				0			2.1472	10	1	1	2.25209	10	1	1	2.16572	12.5	1	1	2.63236	12.5	1	1		0				0			2.38329	16.67
O95425-2	Isoform 2 of Supervillin OS=Homo sapiens OX=9606 GN=SVIL - [SVIL_HUMAN]	38.98	4	53	53	207	5.82469e+07	1.9985e+08	1.18569e+08	1.16441e+08	1.2131e+08	1.15511e+08	1.2318e+08	1.22045e+08	1.49303e+08	54.0262	15.04	17	18	79.3069	21.42	27	27	43.4622	14.82	16	17	50.288	13.76	17	17	64.725	15.77	21	23	56.1728	16.83	23	23	73.1056	18.12	25	27	77.3462	22.65	26	29	64.7945	21.64
O95249-2	Isoform 2 of Golgi SNAP receptor complex member 1 OS=Homo sapiens OX=9606 GN=GOSR1 - [GOSR1_HUMAN]	38.92	2	5	5	25	2.46798e+07	2.48333e+06	7179250	4.54135e+07	2.84942e+07	2.90715e+07	5.12668e+07	0	4.93194e+07	6.01637	27.57	3	3	5.02035	24.32	3	3	7.65065	27.57	3	3	2.67657	19.46	2	3	8.52308	20.54	2	2	6.89932	27.57	3	3	11.444	38.92	5	5	3.77898	12.43	1	1	6.66958	20
P40429	60S ribosomal protein L13a OS=Homo sapiens OX=9606 GN=RPL13A PE=1 SV=2 - [RL13A_HUMAN]	38.92	2	14	14	97	4.90871e+08	8.52039e+08	2.02204e+08	6.08666e+08	2.50745e+08	6.10083e+08	3.63437e+08	6.25987e+08	5.50022e+08	14.4198	24.14	8	10	20.3961	30.54	8	11	15.4972	31.53	7	8	18.0834	30.54	7	9	20.6457	26.6	6	10	34.2813	34.48	11	17	20.6654	32.51	10	14	14.4183	27.59	6	9	20.3926	28.57
Q13501	Sequestosome-1 OS=Homo sapiens OX=9606 GN=SQSTM1 PE=1 SV=1 - [SQSTM_HUMAN]	38.86	2	9	9	60	2.36126e+08	3.04163e+08	2.14907e+08	3.08502e+08	4.73794e+08	2.51865e+08	3.74698e+08	4.3322e+08	3.01384e+08	18.6226	24.55	7	8	15.8495	23.86	5	8	24.1936	20.91	5	7	14.1832	22.27	4	5	30.1197	20.91	5	8	19.9595	28.18	6	7	23.3523	20.91	5	6	16.9625	29.32	5	6	18.9657	18.41
Q13813	Spectrin alpha chain, non-erythrocytic 1 OS=Homo sapiens OX=9606 GN=SPTAN1 PE=1 SV=3 - [SPTN1_HUMAN]	38.83	2	1	80	332	1.65184e+08	3.43296e+08	1.52482e+08	146655320	2.42618e+08	1.17319e+08	339436519	4.26874e+08	2.3105e+08	72.4998	18.61	29	31	123.417	21.72	39	44	81.1648	16.71	30	31	91.2968	16.5	32	33	82.6733	14.36	29	31	81.6745	17.92	31	35	134.926	22.25	38	46	162.238	27.75	47	53	78.7896	16.59
Q9ULV4	Coronin-1C OS=Homo sapiens OX=9606 GN=CORO1C PE=1 SV=1 - [COR1C_HUMAN]	38.82	8	15	15	104	6.15561e+08	5.60429e+08	467603482	9.24359e+08	6.17101e+08	8.31828e+08	1.32165e+09	6.29428e+08	5.91597e+08	41.1677	18.78	9	14	32.8335	21.52	10	13	40.766	25.53	10	14	35.674	16.88	7	10	37.0203	25.74	9	12	32.2916	20.04	8	11	31.5089	19.2	9	10	28.8977	23	8	9	32.2357	27.22
Q9BTV4	Transmembrane protein 43 OS=Homo sapiens OX=9606 GN=TMEM43 PE=1 SV=1 - [TMM43_HUMAN]	38.75	1	9	9	30	24032564	1.80458e+07	5.82943e+07	2.71863e+07	21053459	4.2668e+07	2.03322e+07	2.92039e+07	2.49366e+07	6.18554	8.5	2	2	10.4021	16.5	5	5	13.1131	17.25	4	4	4.1388	8.75	3	3	4.76677	9.5	3	3	11.1074	19.5	5	5	2.27751	5.75	2	2	6.56633	12.25	3	3	9.38573	12.25
P55036	26S proteasome non-ATPase regulatory subunit 4 OS=Homo sapiens OX=9606 GN=PSMD4 PE=1 SV=1 - [PSMD4_HUMAN]	38.73	2	16	16	79	1.62706e+08	3.06512e+08	4.06748e+08	1.61103e+08	4.56786e+08	2.9588e+08	2.31785e+08	4.38393e+08	5.12973e+08	24.9729	27.85	8	8	21.4873	24.14	7	7	44.4583	32.1	12	12	21.3062	21.49	6	7	32.5853	24.93	8	10	36.435	29.71	9	11	31.158	25.2	7	9	22.8379	24.4	6	7	24.5993	25.99
P61313	60S ribosomal protein L15 OS=Homo sapiens OX=9606 GN=RPL15 PE=1 SV=2 - [RL15_HUMAN]	38.73	2	9	9	67	1.92904e+08	4.91127e+08	2.87039e+08	3.56343e+08	7.53832e+08	3.8175e+08	898460175	1.13293e+08	4.06023e+08	13.8063	16.18	3	5	21.83	38.73	8	10	22.9788	30.88	6	9	15.0618	24.02	4	6	18.2583	34.31	7	9	18.1335	30.88	6	8	23.6231	28.43	6	9	9.80334	19.61	4	4	14.5279	30.88
Q9Y6N5	Sulfide:quinone oxidoreductase, mitochondrial OS=Homo sapiens OX=9606 GN=SQOR PE=1 SV=1 - [SQOR_HUMAN]	38.67	1	15	15	51	7.97019e+07	1.16358e+08	1.36569e+08	1.58468e+08	97323964	1.23743e+08	2.42508e+08	8.05178e+07	1.56315e+08	15.1739	10	3	4	20.4105	12.44	5	6	26.2228	18.22	6	7	22.6649	13.56	4	6	11.4353	17.56	4	4	20.4176	15.56	4	5	29.0282	27.11	8	8	17.1469	16.44	5	5	16.5734	22.67
Q6DD88	Atlastin-3 OS=Homo sapiens OX=9606 GN=ATL3 PE=1 SV=1 - [ATLA3_HUMAN]	38.63	1	12	12	55	1.29595e+08	1.10493e+08	9.64043e+07	1.14207e+08	1.2487e+08	6.00918e+07	1.32151e+08	6.58383e+07	6.56311e+07	26.2133	21.07	8	10	12.5645	23.84	7	7	7.77629	10.35	4	5	10.1828	14.42	4	5	15.018	17.19	6	8	7.13528	10.35	4	4	22.3082	23.84	7	9	4.7559	7.21	3	3	8.06213	9.98
Q9Y608-4	Isoform 4 of Leucine-rich repeat flightless-interacting protein 2 OS=Homo sapiens OX=9606 GN=LRRFIP2 - [LRRF2_HUMAN]	38.44	5	9	9	21	1.63121e+07	2.94237e+07	2.02977e+07	1.4076e+07	3.6489e+07	21390510	7.9692e+06	2.44364e+07	2.559e+07	3.11388	3.07	1	1	11.0047	12.03	3	3	2.97291	3.07	1	1	6.15161	13.92	2	2	6.26689	8.02	2	2	1.96065	3.07	1	1	4.46297	15.33	3	3	11.3639	17.92	5	5	10.688	13.68
Q969X5-2	Isoform 2 of Endoplasmic reticulum-Golgi intermediate compartment protein 1 OS=Homo sapiens OX=9606 GN=ERGIC1 - [ERGI1_HUMAN]	38.38	2	5	5	13	4.42782e+07	38507440	3.30591e+07	0	5.05404e+07	2.59487e+07	6.16421e+07	36131584	0	8.18028	23.74	3	3	2.61518	7.07	1	1	2.99524	7.07	1	1	2.10213	10.1	1	1	4.71512	11.62	2	2	8.48178	19.19	2	2	9.01031	19.19	2	2	3.14483	7.07	1	1		0
O94905	Erlin-2 OS=Homo sapiens OX=9606 GN=ERLIN2 PE=1 SV=1 - [ERLN2_HUMAN]	38.35	3	11	14	54	2.03641e+08	1.27567e+08	2.00189e+08	1.61911e+08	1.74903e+08	1.74792e+08	3.14237e+08	1.43589e+08	5.72361e+07	16.3109	19.17	6	6	11.2605	15.04	4	4	20.2371	27.43	8	8	18.5886	19.47	6	8	14.3427	18.88	6	6	15.3626	17.11	6	6	20.4732	20.65	7	7	9.41641	14.16	4	4	13.4755	18.88
Q9BSJ8	Extended synaptotagmin-1 OS=Homo sapiens OX=9606 GN=ESYT1 PE=1 SV=1 - [ESYT1_HUMAN]	38.32	2	35	35	204	3.4725e+08	3.54827e+08	4.23224e+08	4.45188e+08	4.50212e+08	3.89069e+08	5.93882e+08	2.84245e+08	4.51086e+08	64.0623	19.66	17	21	58.8266	26.9	21	22	70.9795	28.53	21	25	65.5396	23.55	20	23	63.1681	23.73	19	22	69.863	27.99	23	25	78.543	23.73	21	26	57.3798	20.65	16	19	65.2199	22.37
P48681	Nestin OS=Homo sapiens OX=9606 GN=NES PE=1 SV=2 - [NEST_HUMAN]	38.31	1	45	45	174	1.76832e+08	2.04863e+08	1.84283e+08	159563432	2.54156e+08	2.22494e+08	2.51766e+08	2.1128e+08	2.2858e+08	68.533	16.53	21	22	64.0479	16.9	20	21	40.9423	11.41	12	14	47.7945	13.51	13	16	59.6169	14.62	17	20	74.5362	21.16	23	24	75.7214	21.53	21	23	49.6121	14.93	16	16	48.0728	14.99
P19367	Hexokinase-1 OS=Homo sapiens OX=9606 GN=HK1 PE=1 SV=3 - [HXK1_HUMAN]	38.28	7	32	36	168	3.47153e+08	2.71901e+08	2.56091e+08	3.9332e+08	2.92423e+08	2.36819e+08	5.42966e+08	2.69399e+08	3.65635e+08	46.377	23.56	19	20	37.3543	19.41	16	17	42.5998	17.45	16	18	38.8473	20.39	17	18	31.1108	14.29	13	13	37.1736	18.65	17	17	65.147	27.15	25	28	38.1412	16.68	16	18	47.2035	20.83
P14923	Junction plakoglobin OS=Homo sapiens OX=9606 GN=JUP PE=1 SV=3 - [PLAK_HUMAN]	38.26	1	18	21	81	5.64748e+07	5.72639e+07	6.41354e+07	1.18439e+08	50830926	7.32805e+07	1.15879e+08	7.46709e+07	6.78063e+07	15.5619	12.35	7	7	30.3914	20	11	12	15.7427	10.87	7	7	22.5052	16.24	9	9	18.5099	11.68	7	7	14.8279	11.81	7	7	51.1274	26.85	14	17	15.4613	10.47	7	7	18.3675	13.02
Q6NZI2	Caveolae-associated protein 1 OS=Homo sapiens OX=9606 GN=CAVIN1 PE=1 SV=1 - [CAVN1_HUMAN]	38.21	3	20	20	139	5.83588e+08	5.21275e+08	4.7595e+08	8.83028e+08	6.97343e+08	5.20288e+08	9.03254e+08	4.34066e+08	5.16e+08	49.1034	35.38	12	16	50.4466	33.59	13	18	32.9769	30.26	11	12	45.2056	35.38	13	21	36.988	27.69	10	16	35.3951	31.54	12	14	46.5627	28.21	9	15	28.4333	23.59	9	12	42.2659	32.31
P04075	Fructose-bisphosphate aldolase A OS=Homo sapiens OX=9606 GN=ALDOA PE=1 SV=2 - [ALDOA_HUMAN]	38.19	2	7	9	45	5.14189e+07	1.00315e+08	9.32517e+07	1.84837e+08	5.96924e+07	3.74595e+07	8.08619e+07	8.1566e+07	115239452	10.2636	23.35	5	6	18.9359	32.97	6	6	9.72829	15.11	3	4	2.84489	3.3	1	2	23.3331	28.02	6	7	12.4777	24.18	4	4	16.7664	17.31	4	5	22.3494	25.27	5	7	10.625	7.42
P19338	Nucleolin OS=Homo sapiens OX=9606 GN=NCL PE=1 SV=3 - [NUCL_HUMAN]	38.17	1	28	28	175	8.20585e+07	2.80451e+08	9.69871e+07	2.95195e+08	3.06407e+08	3.0051e+08	2.71837e+08	2.28367e+08	2.31831e+08	41.9345	20.14	11	15	55.9482	30.85	19	22	24.8553	19.44	11	11	66.9461	30	20	25	62.8693	32.39	20	23	54.3444	31.13	18	19	47.8127	29.44	16	18	46.2369	29.44	18	19	51.9319	31.27
P51571	Translocon-associated protein subunit delta OS=Homo sapiens OX=9606 GN=SSR4 PE=1 SV=1 - [SSRD_HUMAN]	38.15	1	7	7	71	3.44365e+08	2.912e+08	3.17811e+08	3.61472e+08	2.01955e+08	2.91145e+08	2.64034e+08	2.54541e+08	2.78084e+08	27.5838	32.37	6	10	21.4498	31.79	5	9	24.1693	32.37	6	9	22.0815	26.59	5	6	12.0276	25.43	4	8	21.8167	31.79	5	9	22.6437	21.39	4	8	18.6112	32.37	5	8	14.3265	26.59
Q96A33-2	Isoform 2 of Coiled-coil domain-containing protein 47 OS=Homo sapiens OX=9606 GN=CCDC47 - [CCD47_HUMAN]	38.13	2	15	15	59	1.16837e+08	8.49169e+07	1.38301e+08	1.56069e+08	1.16336e+08	125933397	1.85483e+08	9.30906e+07	9.63496e+07	20.5483	23.75	7	8	14.1207	13.75	5	5	16.4273	22.08	7	7	12.8882	12.71	4	4	13.886	19.79	6	6	22.6112	28.33	8	8	20.5862	30.63	10	10	17.5503	25	6	6	13.0177	17.71
Q99832	T-complex protein 1 subunit eta OS=Homo sapiens OX=9606 GN=CCT7 PE=1 SV=2 - [TCPH_HUMAN]	38.12	4	17	17	79	9.94755e+07	1.00536e+08	1.11343e+08	7.7049e+07	9.73289e+07	1.05594e+08	1.41168e+08	3.26755e+07	6.62849e+07	13.446	15.65	8	8	21.5458	24.49	8	9	19.2753	13.08	7	9	21.133	23.2	10	10	25.618	15.65	8	9	14.0857	12.15	7	8	35.4526	22.84	10	12	11.0657	14.18	5	5	22.9289	17.31
Q96AG4	Leucine-rich repeat-containing protein 59 OS=Homo sapiens OX=9606 GN=LRRC59 PE=1 SV=1 - [LRC59_HUMAN]	38.11	1	13	13	90	1.75355e+08	5.34952e+08	693700708	8.40169e+08	562217491	6.77184e+08	3.70859e+08	5.76351e+08	8.42462e+08	26.8173	35.18	9	10	23.0184	26.06	7	9	38.8214	36.16	9	13	38.9687	33.88	9	12	28.9067	27.36	7	9	37.7675	33.88	10	11	28.8316	26.38	6	7	24.119	27.36	7	8	32.9596	33.88
P61160	Actin-related protein 2 OS=Homo sapiens OX=9606 GN=ACTR2 PE=1 SV=1 - [ARP2_HUMAN]	38.07	2	13	14	36	3.80638e+07	5.25055e+07	5.45396e+07	6.84136e+07	3.01056e+07	5.86542e+07	8.09489e+07	89426005	0	7.71464	8.88	3	3	12.7526	14.47	5	5	9.74814	9.64	4	4	8.50546	15.74	5	5	0	1.52	1	1	8.38035	11.68	4	4	14.1394	15.99	5	5	20.2286	27.66	8	8	3.66217	3.81
P78332	RNA-binding protein 6 OS=Homo sapiens OX=9606 GN=RBM6 PE=1 SV=5 - [RBM6_HUMAN]	38.02	3	32	33	146	2.278e+08	1.20331e+08	2.25099e+08	2.41419e+08	194995426	1.72094e+08	410346337	7.56324e+07	2.16267e+08	37.9425	17.28	15	17	18.8227	10.06	8	8	39.3542	16.74	16	18	31.3047	13.8	12	15	39.2353	12.73	14	16	51.5077	24.84	19	23	38.1083	17.63	15	17	24.5337	15.58	10	11	57.4413	22.8
Q9Y2R9	28S ribosomal protein S7, mitochondrial OS=Homo sapiens OX=9606 GN=MRPS7 PE=1 SV=2 - [RT07_HUMAN]	38.02	1	7	7	33	2.32762e+07	45959205	8.85402e+07	1.57488e+08	4.36999e+07	8.05699e+07	5.42762e+07	7.38014e+07	1.09436e+08	5.61718	11.16	2	2	4.54247	5.79	1	1	12.7913	27.69	4	4	19.9391	32.64	6	6	10.2161	21.9	4	4	15.0389	31.4	5	5	5.8358	16.94	3	3	9.11742	22.73	4	4	12.7023	22.73
Q6NYC8	Phostensin OS=Homo sapiens OX=9606 GN=PPP1R18 PE=1 SV=1 - [PPR18_HUMAN]	38.01	4	17	17	79	2.13053e+08	3.21727e+08	208703292	1.5864e+08	3.3067e+08	2.60176e+08	3.75113e+08	3.29558e+08	3.13722e+08	14.1512	21.37	10	10	21.0858	26.1	7	7	18.6081	22.02	7	8	10.4029	14.85	5	5	28.0055	28.87	10	11	28.2039	28.38	11	11	24.5268	24.14	11	12	14.453	16.15	6	8	19.8954	18.11
P61026	Ras-related protein Rab-10 OS=Homo sapiens OX=9606 GN=RAB10 PE=1 SV=1 - [RAB10_HUMAN]	38	9	4	7	56	6.12959e+08	634835019	2.29426e+08	5.39468e+08	7.57087e+08	4.25998e+08	3.22724e+08	1.26099e+08	4.67641e+08	17.1606	34.5	6	8	18.1881	22.5	5	8	13.7615	17	4	5	14.9915	22.5	5	6	10.0625	11	2	4	16.1061	17.5	4	6	14.4289	15.5	4	6	13.1677	22.5	5	5	16.2312	29.5
Q9BV40	Vesicle-associated membrane protein 8 OS=Homo sapiens OX=9606 GN=VAMP8 PE=1 SV=1 - [VAMP8_HUMAN]	38	1	6	6	21	6.80538e+07	3.42452e+08	2.78479e+08	8.74186e+07	285256108	4.78123e+08	1.93116e+08	0	1.03098e+08	9.08192	19	3	3	7.77227	33	3	3	8.39168	33	3	3	6.01833	19	2	2	7.58858	19	2	3	2.69452	14	1	1	8.31923	33	3	3	2.45519	10	1	1	7.51351	33
Q96I24	Far upstream element-binding protein 3 OS=Homo sapiens OX=9606 GN=FUBP3 PE=1 SV=2 - [FUBP3_HUMAN]	37.94	2	15	17	109	2.16618e+08	2.03322e+08	1.52677e+08	1.98587e+08	1.92433e+08	1.39096e+08	2.00808e+08	1.88945e+08	1.91672e+08	27.0332	18.36	8	10	31.9984	26.05	11	13	33.2649	24.83	11	13	33.3097	26.75	10	12	34.763	23.95	10	13	26.5811	25.52	11	12	32.0856	26.4	11	12	25.2219	28.32	10	12	29.4843	26.57
Q9HAT0-2	Isoform 2 of Ropporin-1A OS=Homo sapiens OX=9606 GN=ROPN1 - [ROP1A_HUMAN]	37.93	1	1	1	1	0	0	0	0	0	0	0	0	0						0			0	37.93	1	1		0								0
P11940	Polyadenylate-binding protein 1 OS=Homo sapiens OX=9606 GN=PABPC1 PE=1 SV=2 - [PABP1_HUMAN]	37.89	7	14	20	91	5.86668e+07	1.08437e+08	2.80441e+07	1.12547e+08	9.58153e+07	1.02484e+08	1.23368e+08	9.5881e+07	150310950	22.0618	22.96	10	10	27.2441	19.18	10	10	22.0216	12.42	7	7	29.0683	23.74	12	12	27.2619	16.82	10	10	27.7904	13.99	9	9	25.9074	21.86	10	10	19.7327	12.26	7	8	33.7511	26.42
P62906	60S ribosomal protein L10a OS=Homo sapiens OX=9606 GN=RPL10A PE=1 SV=2 - [RL10A_HUMAN]	37.79	3	12	12	144	5.94106e+08	8.42363e+08	4.65639e+08	873783283	8.98369e+08	6.94741e+08	1.16118e+09	923134110	7.45156e+08	33.4037	31.34	9	15	42.2699	29.03	8	18	31.3448	23.04	7	15	25.9192	25.35	6	16	30.3309	29.03	7	13	37.3997	27.19	8	18	44.0066	29.03	9	16	34.2531	25.35	6	15	38.6891	28.57
Q99798	Aconitate hydratase, mitochondrial OS=Homo sapiens OX=9606 GN=ACO2 PE=1 SV=2 - [ACON_HUMAN]	37.69	1	20	20	82	9.74345e+07	1.44593e+08	85539580	1.28207e+08	1.36849e+08	9.45295e+07	176791645	1.16813e+08	1.53705e+08	28.7612	15.26	8	9	26.6223	17.05	8	8	30.3026	16.79	8	9	31.7737	22.56	11	12	22.6913	18.21	9	9	17.2359	9.36	5	6	32.2868	22.69	10	10	23.4212	18.72	9	9	32.628	23.21
Q15365	Poly(rC)-binding protein 1 OS=Homo sapiens OX=9606 GN=PCBP1 PE=1 SV=2 - [PCBP1_HUMAN]	37.64	6	4	8	35	1.11992e+08	1.2173e+08	3.13937e+08	3.36793e+07	2.907e+07	2.91386e+08	2.76861e+08	6.96931e+07	1.97002e+08	9.48947	18.54	5	6	16.3711	18.26	3	5	14.382	16.01	3	4	12.8823	18.26	3	4	5.10352	7.02	2	2	7.88997	5.62	1	2	15.222	12.08	2	4	17.003	24.72	4	5	10.6427	12.08
P62140	Serine/threonine-protein phosphatase PP1-beta catalytic subunit OS=Homo sapiens OX=9606 GN=PPP1CB PE=1 SV=3 - [PP1B_HUMAN]	37.61	1	3	9	58	5.61201e+07	5.84563e+07	1.22431e+08	1.40937e+08	1.71181e+08	7.68378e+07	1.91382e+08	1.34657e+08	1.23229e+08	16.3409	13.15	4	5	17.2928	13.15	4	5	14.3688	18.04	5	5	18.6289	21.41	6	6	21.9608	18.35	6	6	21.5498	23.55	6	9	13.3736	17.43	4	5	27.8186	34.25	8	11	17.4108	18.04
Q9NPA0	ER membrane protein complex subunit 7 OS=Homo sapiens OX=9606 GN=EMC7 PE=1 SV=1 - [EMC7_HUMAN]	37.6	1	6	6	27	83800859	4.78103e+07	6.71697e+07	4.49111e+07	8.81867e+07	7.75394e+07	1.05852e+08	6.65399e+07	49885338	2.37836	5.37	1	1	5.8048	18.6	3	3	11.1856	23.14	4	4	10.646	23.55	4	4	11.1661	28.93	4	4	4.92126	15.29	2	2	14.3004	33.47	5	5	2.99236	5.37	1	1	8.6052	23.55
Q9ULC3	Ras-related protein Rab-23 OS=Homo sapiens OX=9606 GN=RAB23 PE=1 SV=1 - [RAB23_HUMAN]	37.55	1	5	5	33	5.42376e+07	3.77855e+07	3.95342e+07	5.73772e+06	2.74223e+07	3.05737e+07	4.23751e+07	5.15518e+07	6.36368e+07	17.918	17.3	3	5	10.786	13.5	2	3	14.2117	24.47	4	5	1.81207	11.39	2	2	13.6111	17.3	3	4	13.9407	13.5	2	4	12.6467	17.3	3	4	8.08589	30.38	4	4	4.65913	9.7
Q12929	Epidermal growth factor receptor kinase substrate 8 OS=Homo sapiens OX=9606 GN=EPS8 PE=1 SV=1 - [EPS8_HUMAN]	37.47	2	22	22	81	8.62965e+07	5.91633e+07	8.75149e+07	5.96629e+07	9.23994e+07	5.1981e+07	1.56062e+08	4.52848e+07	8.24492e+07	38.5739	24.45	12	12	21.362	9.25	6	6	24.6008	14.36	7	8	25.6066	15.45	7	8	36.9618	22.99	11	12	22.113	12.17	6	6	39.3145	27.62	12	12	25.3352	17.76	8	8	31.1606	18.37
Q9BS26	Endoplasmic reticulum resident protein 44 OS=Homo sapiens OX=9606 GN=ERP44 PE=1 SV=1 - [ERP44_HUMAN]	37.44	1	11	12	33	3.74419e+07	7.35034e+07	3.01655e+07	5.06614e+07	1.47851e+07	14010980	178126826	5.21982e+06	1.35501e+08	12.8967	22.66	5	5	19.2149	15.27	4	5	8.79604	9.61	2	3	18.158	25.86	6	6	8.34619	14.29	3	3	9.77223	13.3	3	3	4.06481	5.67	1	1	0	10.34	2	2	15.0731	24.88
P51991-2	Isoform 2 of Heterogeneous nuclear ribonucleoprotein A3 OS=Homo sapiens OX=9606 GN=HNRNPA3 - [ROA3_HUMAN]	37.36	1	1	10	48	8.80168e+07	1.0419e+08	8.44653e+07	1.1173e+08	1.42572e+08	9.13699e+07	1.16673e+08	4.16317e+07	1.19963e+08	12.0229	20.22	4	5	13.4537	26.12	5	6	10.2109	21.07	6	6	17.8044	28.09	6	6	10.81	21.35	5	6	11.9742	31.46	8	8	9.4294	11.8	3	3	3.24309	8.43	2	2	10.0411	22.19
P62873	Guanine nucleotide-binding protein G(I)/G(S)/G(T) subunit beta-1 OS=Homo sapiens OX=9606 GN=GNB1 PE=1 SV=3 - [GBB1_HUMAN]	37.35	2	4	9	70	2.92196e+08	3.24767e+08	2.872e+08	1.54379e+08	2.65412e+08	2.19832e+08	3.1087e+08	2.19815e+08	2.92762e+08	19.0892	30.88	7	9	11.9665	15.59	3	6	23.9612	30.88	7	8	26.7586	32.35	7	8	23.5316	25	5	9	27.5595	34.41	7	10	14.7926	14.41	4	5	14.5934	20.88	4	6	26.186	30.29
Q9UL25	Ras-related protein Rab-21 OS=Homo sapiens OX=9606 GN=RAB21 PE=1 SV=3 - [RAB21_HUMAN]	37.33	1	8	8	53	3.23223e+08	1.62455e+08	2.29625e+08	1.41272e+08	194074569	1.60351e+08	2.69859e+08	1.21135e+08	4.27294e+07	19.065	30.67	5	7	17.0044	31.11	5	5	25.6164	32	7	7	25.3723	27.56	6	6	24.2082	27.56	5	6	22.0659	36.89	6	7	27.8807	23.11	5	6	21.6156	26.22	4	5	19.4033	23.11
Q9BY44-3	Isoform 3 of Eukaryotic translation initiation factor 2A OS=Homo sapiens OX=9606 GN=EIF2A - [EIF2A_HUMAN]	37.32	4	14	14	71	7.07618e+07	1.04089e+08	4.16443e+07	5.6299e+07	9.72728e+07	4.27576e+07	131646884	1.02926e+08	7.20813e+07	10.9998	13.57	5	6	27.2308	21.79	8	9	9.99246	10.18	4	5	14.4581	23.39	8	10	24.6564	20.89	8	9	15.0015	16.61	6	6	24.3379	24.46	9	9	20.2017	20.71	7	9	26.4287	18.75
Q86UE4	Protein LYRIC OS=Homo sapiens OX=9606 GN=MTDH PE=1 SV=2 - [LYRIC_HUMAN]	37.29	1	13	13	69	9.49423e+07	1.17218e+08	1.04784e+08	1.49991e+08	1.25884e+08	107958895	1.90806e+08	7.90816e+07	1.13969e+08	27.2827	25.43	9	9	19.5054	13.06	5	6	12.034	9.28	4	4	34.4113	24.57	9	11	19.8761	11.86	5	6	24.481	17.87	7	8	28.6106	18.04	7	8	23.4733	19.07	8	8	25.0911	19.76
P51970	NADH dehydrogenase [ubiquinone] 1 alpha subcomplex subunit 8 OS=Homo sapiens OX=9606 GN=NDUFA8 PE=1 SV=3 - [NDUA8_HUMAN]	37.21	1	4	4	10	0	0	1.10879e+06	1.83651e+07	5.83657e+07	1.3499e+07	0	3.17839e+07	1.93765e+07		0				0			3.1462	12.79	1	1	2.24539	7.56	1	1	0	24.42	2	2	0	7.56	1	1	2.35065	7.56	1	1	2.25231	19.77	2	2	4.29961	12.21
Q92930	Ras-related protein Rab-8B OS=Homo sapiens OX=9606 GN=RAB8B PE=1 SV=2 - [RAB8B_HUMAN]	37.2	9	3	7	65	6.00733e+08	6.336e+08	2.30528e+08	5.31354e+08	5.39351e+08	4.13577e+08	3.24157e+08	1.23009e+08	4.54269e+08	18.5985	22.22	5	8	19.4704	22.22	5	8	20.0498	22.22	5	7	16.9865	22.22	5	6	14.1925	17.39	3	5	20.3167	31.4	6	8	20.2601	21.26	5	8	16.1353	22.22	5	6	23.8509	22.22
Q8TAT6	Nuclear protein localization protein 4 homolog OS=Homo sapiens OX=9606 GN=NPLOC4 PE=1 SV=3 - [NPL4_HUMAN]	37.17	3	21	21	98	1.2204e+08	9.99449e+07	7.181e+07	1.81728e+08	1.62088e+08	9.1143e+07	2.25691e+08	1.33254e+08	1.17246e+08	24.458	12.01	8	9	26.1907	17.76	10	10	29.9247	20.07	11	11	40.5846	19.57	11	13	16.5215	13.65	7	7	24.339	18.09	8	9	50.5011	28.45	13	16	31.3759	20.07	11	12	35.3527	16.45
Q13185	Chromobox protein homolog 3 OS=Homo sapiens OX=9606 GN=CBX3 PE=1 SV=4 - [CBX3_HUMAN]	37.16	1	6	7	43	3.99504e+06	7.72635e+07	4.30108e+07	7.18155e+07	7.4874e+07	5.05168e+07	6.09883e+07	6.27665e+07	9.23077e+07	2.38923	7.1	1	1	13.7622	23.5	3	5	8.67872	15.85	3	4	7.92703	21.86	4	5	12.4407	29.51	4	5	7.24751	21.86	3	4	10.3387	28.42	4	4	14.0183	29.51	4	7	17.9665	37.16
P30044-2	Isoform Cytoplasmic+peroxisomal of Peroxiredoxin-5, mitochondrial OS=Homo sapiens OX=9606 GN=PRDX5 - [PRDX5_HUMAN]	37.04	4	3	3	3	0	2.80374e+07	1.89274e+06	0	0	0	0	0	0		0			5.05476	22.84	2	2	0	14.2	1	1						0				0				0				0				0
O95292	Vesicle-associated membrane protein-associated protein B/C OS=Homo sapiens OX=9606 GN=VAPB PE=1 SV=3 - [VAPB_HUMAN]	37.04	2	5	7	38	1.24965e+07	6.32201e+07	8.02122e+07	7.31999e+07	9.20835e+07	8.18243e+07	9.40773e+07	4.78977e+07	6.49438e+07	3.56051	4.94	1	1	6.88519	10.29	2	2	10.4567	22.63	4	4	12.9988	22.63	4	6	14.2651	23.05	4	6	9.80012	22.63	4	4	22.9128	37.04	7	8	10.1418	17.28	3	4	9.41873	16.87
Q99470	Stromal cell-derived factor 2 OS=Homo sapiens OX=9606 GN=SDF2 PE=1 SV=2 - [SDF2_HUMAN]	36.97	1	5	5	39	6.48893e+07	7.47071e+07	9.03271e+07	8.38598e+07	8.94764e+07	7.29092e+07	6.9799e+07	7.44081e+07	1.10243e+08	18.7983	36.02	4	6	12.5191	36.97	4	5	9.74377	25.12	3	3	17.1399	36.02	4	5	17.0387	36.97	4	6	11.4629	28.91	3	3	15.9739	29.86	4	4	17.2401	36.02	4	5	4.45465	13.74
Q6UXV4	MICOS complex subunit MIC27 OS=Homo sapiens OX=9606 GN=APOOL PE=1 SV=1 - [MIC27_HUMAN]	36.94	1	8	8	47	3.73637e+07	2.24672e+07	5.35043e+07	3.90805e+07	2.98238e+07	4.92644e+07	3.33925e+07	2.0225e+07	4.02635e+07	7.54314	11.94	3	3	12.0613	17.54	4	5	13.8867	24.63	5	6	19.2033	23.51	5	7	5.19192	12.31	2	2	14.5411	17.54	4	6	13.78	17.16	4	6	12.5298	19.03	3	5	16.0985	23.88
Q5TA77	Late cornified envelope protein 3B OS=Homo sapiens OX=9606 GN=LCE3B PE=1 SV=1 - [LCE3B_HUMAN]	36.84	1	1	1	1	0	0	0	0	0	0	0	0	0						0																				0							0	36.84
P62851	40S ribosomal protein S25 OS=Homo sapiens OX=9606 GN=RPS25 PE=1 SV=1 - [RS25_HUMAN]	36.8	1	9	9	72	1.72802e+08	4.11345e+08	2.14523e+08	5.76593e+08	5.24164e+08	3.01732e+08	654898445	6.01305e+08	2.78636e+08	14.1247	28	3	5	26.8398	29.6	7	10	19.0013	29.6	5	7	25.8043	29.6	7	9	26.5098	36.8	8	11	20.0149	29.6	6	7	25.5297	35.2	8	10	16.4354	29.6	5	7	16.1626	28
Q9NXW2	DnaJ homolog subfamily B member 12 OS=Homo sapiens OX=9606 GN=DNAJB12 PE=1 SV=5 - [DJB12_HUMAN]	36.8	2	9	9	40	1.89425e+07	3.87163e+07	1.71217e+07	5.62926e+07	2.0129e+07	1.45726e+07	4.04077e+07	3.3384e+07	68375962	11.7473	16.8	4	5	9.41543	24.8	5	6	11.6083	16.53	4	5	2.47175	10.93	3	3	4.16989	5.6	2	2	4.46556	5.6	2	3	8.32628	13.6	4	4	10.8244	22.4	6	6	11.1278	25.87
O00268	Transcription initiation factor TFIID subunit 4 OS=Homo sapiens OX=9606 GN=TAF4 PE=1 SV=2 - [TAF4_HUMAN]	36.77	2	25	25	124	3.34332e+08	2.0625e+08	2.02875e+08	2.97836e+08	1.60545e+08	4.48003e+08	3.84511e+08	1.58755e+08	3.59937e+08	48.3506	23.13	14	15	47.8861	24.42	15	16	25.1278	12.07	8	8	47.3123	22.49	13	13	34.5409	20.18	13	14	50.3765	27.28	16	17	43.3597	18.62	15	15	48.2907	20.74	13	15	35.6623	13.82
O75306-2	Isoform 2 of NADH dehydrogenase [ubiquinone] iron-sulfur protein 2, mitochondrial OS=Homo sapiens OX=9606 GN=NDUFS2 - [NDUS2_HUMAN]	36.76	2	10	10	36	1.97323e+07	2.02029e+07	3.03032e+07	26171198	2.45882e+07	3.16505e+07	3.9988e+07	1.56451e+07	4.29403e+07	8.01767	15.54	4	4	6.24289	5.47	2	2	2.32627	10.28	3	3	6.31669	6.78	2	3	7.03126	10.94	3	3	9.86153	16.85	5	6	14.3973	20.79	5	6	12.1025	10.94	3	5	11.4999	13.57
Q15233	Non-POU domain-containing octamer-binding protein OS=Homo sapiens OX=9606 GN=NONO PE=1 SV=4 - [NONO_HUMAN]	36.73	2	14	15	99	2.15162e+08	2.07206e+08	1.27343e+08	1.52291e+08	2.52672e+08	6.44747e+07	2.36765e+08	1.30135e+08	240275886	41.1289	21.23	7	15	37.3097	29.51	10	14	23.2218	22.08	7	8	29.0306	16.35	6	8	32.3129	20.81	7	11	28.3721	26.33	9	12	37.984	24.2	9	12	24.8851	15.92	5	8	33.0266	26.11
P22692-2	Isoform 2 of Insulin-like growth factor-binding protein 4 OS=Homo sapiens OX=9606 GN=IGFBP4 - [IBP4_HUMAN]	36.71	2	4	4	20	1.89124e+07	2.82816e+07	11433198	2.53586e+07	27148512	3.48037e+07	4.13573e+07	3.9215e+07	3.23338e+07	2.62178	19.62	2	2	4.90541	16.46	2	2	7.84521	18.35	2	3	2.36771	7.59	1	1	4.41987	27.22	3	3	0	27.22	3	3	5.34156	18.35	2	2	2.3577	16.46	2	2	5.14058	18.35
P61163	Alpha-centractin OS=Homo sapiens OX=9606 GN=ACTR1A PE=1 SV=1 - [ACTZ_HUMAN]	36.7	2	10	11	48	1.34981e+08	9.84752e+06	6.09309e+06	2.65675e+07	1.89632e+07	5.69679e+07	1.61183e+08	6.31877e+07	3.80935e+06	8.09783	21.54	5	5	4.32869	9.57	2	2	3.99409	20.21	4	7	5.94388	15.96	4	4	12.0412	23.94	6	7	11.7131	18.35	5	5	12.6896	29.79	6	7	14.0389	27.39	7	10	0	1.86
Q9UM54-6	Isoform 6 of Unconventional myosin-VI OS=Homo sapiens OX=9606 GN=MYO6 - [MYO6_HUMAN]	36.65	6	39	39	197	9.93095e+07	1.58315e+08	1.4808e+08	1.16729e+08	1.29138e+08	1.48782e+08	1.71037e+08	1.29871e+08	1.35555e+08	50.7761	18.83	17	19	62.2179	22.96	23	25	39.8489	13.07	13	15	48.3422	16.11	14	18	50.047	20.23	15	16	67.1914	20.08	22	25	65.5003	21.25	18	20	77.4067	31.36	29	34	64.1588	24.36
Q9NYL9	Tropomodulin-3 OS=Homo sapiens OX=9606 GN=TMOD3 PE=1 SV=1 - [TMOD3_HUMAN]	36.65	1	8	8	34	5.16326e+07	1.13799e+08	1.59398e+08	6.86984e+07	1.13674e+08	1.23149e+08	3.82633e+07	8.87995e+07	1.16366e+08	13.4689	21.31	5	5	10.2735	17.05	3	3	2.9161	5.68	1	1	11.8259	17.61	4	4	14.9389	22.73	5	5	9.74927	14.77	3	3	10.9186	17.05	3	3	19.502	30.97	7	7	8.75835	14.77
P26447	Protein S100-A4 OS=Homo sapiens OX=9606 GN=S100A4 PE=1 SV=1 - [S10A4_HUMAN]	36.63	1	5	5	36	5.97169e+07	8.22746e+07	6.73853e+07	4.87708e+07	1.21923e+08	63717926	1.32022e+08	1.0267e+08	7.31686e+07	8.7751	36.63	5	5	3.81418	18.81	2	2	6.48674	18.81	2	3	4.96569	28.71	3	4	8.57535	28.71	4	6	5.05667	19.8	2	2	6.59565	28.71	4	5	10.3254	28.71	4	6	3.84855	27.72
P63244	Receptor of activated protein C kinase 1 OS=Homo sapiens OX=9606 GN=RACK1 PE=1 SV=3 - [RACK1_HUMAN]	36.59	1	11	11	61	7.05803e+07	7.73798e+07	2.53819e+07	9.01598e+07	7.4637e+07	2.7311e+07	1.15938e+08	1.00805e+08	7.36224e+07	17.1445	17.03	6	7	18.8914	27.76	7	7	9.23491	8.52	3	4	18.3223	17.35	6	7	21.9472	23.34	6	7	8.50561	13.56	3	3	22.4067	26.81	7	7	30.6157	29.02	8	11	23.8793	26.81
P17655	Calpain-2 catalytic subunit OS=Homo sapiens OX=9606 GN=CAPN2 PE=1 SV=6 - [CAN2_HUMAN]	36.57	2	18	18	100	1.00997e+08	1.12487e+08	7.51052e+07	227727005	1.44162e+08	8.33975e+07	1.92341e+08	1.71117e+08	1.9253e+08	24.4797	17.43	8	9	22.693	18.57	8	9	29.2855	19.57	8	10	37.2969	31	11	14	34.3613	16.57	8	11	17.6263	18.29	7	8	36.7496	24.86	11	16	40.3294	22.29	10	13	27.1486	15.57
P18031	Tyrosine-protein phosphatase non-receptor type 1 OS=Homo sapiens OX=9606 GN=PTPN1 PE=1 SV=1 - [PTN1_HUMAN]	36.55	1	13	13	82	2.1187e+08	9.07545e+07	7.43468e+07	1.20406e+08	1.0281e+08	1.10403e+08	1.59441e+08	9.1297e+07	1.44096e+08	22.496	21.15	8	9	19.3446	21.15	8	10	22.3742	16.55	6	8	22.6653	24.37	8	9	22.4398	20	8	11	25.1362	20.23	8	11	13.4276	12.87	5	6	24.8608	16.55	6	9	26.9883	19.54
O60664-4	Isoform 4 of Perilipin-3 OS=Homo sapiens OX=9606 GN=PLIN3 - [PLIN3_HUMAN]	36.49	4	8	8	26	0	1.54703e+07	1.35914e+07	2.83466e+07	2.46193e+07	1.11665e+07	2.17136e+07	1.63665e+07	2.71671e+07	2.56954	4.27	1	1	3.37052	7.58	2	2	3.22143	9.95	2	2	15.6801	19.19	5	5	13.9838	22.27	5	5	8.15897	14.22	3	3	11.0108	11.85	3	3	13.5018	14.22	4	4	4.44978	4.03
O15061	Synemin OS=Homo sapiens OX=9606 GN=SYNM PE=1 SV=2 - [SYNEM_HUMAN]	36.49	3	48	48	203	1.08362e+08	1.26892e+08	1.28063e+08	1.14804e+08	1.43885e+08	169522881	1.74352e+08	1.45706e+08	176576667	48.5338	15.59	19	20	42.4692	13.87	16	17	46.5105	14.25	17	17	56.6544	15.91	19	21	67.5387	15.78	23	24	60.4312	17.44	21	21	91.4085	22.81	30	31	74.3998	19.04	24	25	68.1394	18.66
P09543-2	Isoform CNPI of 2',3'-cyclic-nucleotide 3'-phosphodiesterase OS=Homo sapiens OX=9606 GN=CNP - [CN37_HUMAN]	36.41	2	15	15	62	1.68407e+08	6.42465e+07	7.78835e+07	2.02539e+08	162550195	6.74119e+07	1.06919e+08	4.5328e+07	4.43464e+07	24.975	26.68	8	10	11.3212	15.21	5	5	19.3332	18.2	8	8	19.2425	22.69	7	7	12.869	11.97	3	5	9.11472	12.22	4	4	15.7509	18.95	7	7	20.5992	23.69	8	9	11.0634	12.22
P35813	Protein phosphatase 1A OS=Homo sapiens OX=9606 GN=PPM1A PE=1 SV=1 - [PPM1A_HUMAN]	36.39	3	8	12	104	1.17076e+09	1.14157e+09	1.18345e+09	8.29062e+08	7.27093e+08	1.62045e+09	1.76764e+09	8.22245e+08	7.43478e+08	22.6053	23.82	7	9	31.4047	20.16	7	11	31.2076	19.11	6	11	27.6929	20.42	7	12	37.56	20.94	7	13	35.9467	17.8	7	12	44.0814	24.87	8	15	24.5045	19.11	7	9	31.5895	21.2
P09525	Annexin A4 OS=Homo sapiens OX=9606 GN=ANXA4 PE=1 SV=4 - [ANXA4_HUMAN]	36.36	2	13	13	73	6.51092e+07	6.44736e+07	7.33715e+07	8.5052e+07	3.97338e+07	6.82455e+07	7.18389e+07	7.26199e+07	4.78146e+07	16.7261	32.92	8	9	14.8441	24.76	7	7	19.5844	22.26	6	7	25.7754	36.05	11	12	14.9815	25.39	7	8	19.1032	17.87	6	6	15.61	24.14	7	8	12.0209	28.53	7	7	17.9975	28.53
Q13217	DnaJ homolog subfamily C member 3 OS=Homo sapiens OX=9606 GN=DNAJC3 PE=1 SV=1 - [DNJC3_HUMAN]	36.31	1	11	11	41	5.10725e+07	3.71843e+07	4.04331e+07	2.74702e+07	4.36699e+07	6.13612e+07	2.56586e+07	6.22903e+07	3.47222e+07	7.84793	17.86	4	4	7.91024	12.9	3	3	11.6813	9.72	3	4	11.0263	14.88	4	5	9.92899	10.12	3	5	6.64187	13.69	4	5	3.50749	9.33	4	4	15.4973	18.25	6	7	6.41609	11.51
O43169	Cytochrome b5 type B OS=Homo sapiens OX=9606 GN=CYB5B PE=1 SV=2 - [CYB5B_HUMAN]	36.3	1	3	3	9	0	4.02325e+08	0	1.03068e+07	0	4.69758e+08	6.18903e+06	5.33473e+06	5.91069e+06		0			6.03406	23.29	1	1					3.3341	8.9	1	1	2.65333	8.9	1	1	5.05225	23.29	1	1	2.69781	8.9	1	1	0	8.9	1	1	8.2755	36.3
Q14764	Major vault protein OS=Homo sapiens OX=9606 GN=MVP PE=1 SV=4 - [MVP_HUMAN]	36.28	1	23	23	66	4.42856e+07	6.52347e+07	6.91482e+07	7.47932e+07	6.85153e+07	8.67312e+07	5.45505e+07	4.02796e+07	4.72905e+07	11.3027	11.53	7	7	19.8282	10.97	7	7	14.8665	10.3	6	6	29.0341	17.47	7	8	26.9626	16.01	9	9	27.0463	18.7	8	8	18.0076	14.33	7	7	23.002	13.33	8	8	17.6551	11.65
P42704	Leucine-rich PPR motif-containing protein, mitochondrial OS=Homo sapiens OX=9606 GN=LRPPRC PE=1 SV=3 - [LPPRC_HUMAN]	36.23	1	47	47	169	9.21878e+07	1.06932e+08	1.08087e+08	1.69795e+08	1.22639e+08	1.25106e+08	1.75876e+08	1.05095e+08	1.07491e+08	53.1837	21.52	24	26	26.3015	13.27	13	13	37.4285	15.93	16	16	64.5223	22.17	23	24	56.6703	13.63	16	19	45.4949	17.5	22	22	56.8192	17.5	20	21	43.4135	15.21	16	17	32.8448	11.98
P62857	40S ribosomal protein S28 OS=Homo sapiens OX=9606 GN=RPS28 PE=1 SV=1 - [RS28_HUMAN]	36.23	1	3	3	4	0	0	0	0	2.35658e+07	0	0	1.71717e+07	0										0			2.201	17.39	1	1	1.6509	13.04	1	1	2.52933	23.19	1	1		0			2.79352	17.39	1	1		0
P50402	Emerin OS=Homo sapiens OX=9606 GN=EMD PE=1 SV=1 - [EMD_HUMAN]	36.22	1	7	7	46	1.34194e+08	1.28026e+08	1.46767e+08	1.56858e+08	5.07505e+07	1.18721e+08	3.326e+08	115796455	2.99376e+08	15.637	28.35	6	9	17.107	22.83	5	6	9.54282	9.06	3	4	9.05071	12.99	2	3	6.62444	20.08	3	3	14.6913	14.96	4	5	14.5379	18.9	4	7	8.15787	12.2	3	4	8.1814	12.2
P18669	Phosphoglycerate mutase 1 OS=Homo sapiens OX=9606 GN=PGAM1 PE=1 SV=2 - [PGAM1_HUMAN]	36.22	3	7	7	17	1.48417e+07	1.67827e+07	9.83118e+06	3.72366e+07	1.51583e+07	2.58554e+07	16963423	3.40797e+07	1.15725e+07	5.23679	14.17	3	3	5.76481	11.42	2	2	2.3616	11.42	2	2	2.59887	5.51	1	1	4.76259	12.6	2	2	5.97854	17.32	3	3	4.70378	7.48	1	1	6.43463	7.48	2	2	4.06544	6.3
P55265-5	Isoform 5 of Double-stranded RNA-specific adenosine deaminase OS=Homo sapiens OX=9606 GN=ADAR - [DSRAD_HUMAN]	36.2	5	23	23	90	1.38652e+08	1.34269e+08	1.73749e+08	9.21314e+07	1.46111e+08	1.51638e+08	2.51813e+08	179002229	1.26241e+08	39.4524	21.16	15	16	37.2148	17.08	10	11	32.2067	14.5	10	10	18.0172	10.31	6	6	20.1615	9.45	6	6	21.7424	15.68	8	8	35.0651	23.2	13	13	32.6334	15.36	9	9	31.3883	14.72
Q13435	Splicing factor 3B subunit 2 OS=Homo sapiens OX=9606 GN=SF3B2 PE=1 SV=2 - [SF3B2_HUMAN]	36.2	1	24	24	125	7.30253e+07	8.50849e+07	7.57863e+07	1.48399e+08	9.35513e+07	123223099	1.31229e+08	9.34626e+07	1.50913e+08	24.63	17.99	12	12	32.3894	18.1	11	11	34.4067	23.8	13	14	41.9979	22.46	14	15	27.4552	17.88	10	10	46.8505	21.79	15	17	50.2531	20	13	18	37.4478	18.66	12	14	38.2608	23.91
Q12797	Aspartyl/asparaginyl beta-hydroxylase OS=Homo sapiens OX=9606 GN=ASPH PE=1 SV=3 - [ASPH_HUMAN]	36.15	12	28	28	150	1.72907e+08	1.55519e+08	1.99606e+08	1.79514e+08	2.02879e+08	1.88226e+08	2.42258e+08	1.07096e+08	1.69741e+08	38.0917	26.65	18	18	39.6962	21.24	15	17	45.7838	22.56	16	18	38.8426	25.46	13	15	48.6447	21.9	15	17	41.8987	24.8	15	18	40.7853	21.5	15	17	32.7107	18.21	12	14	48.0116	21.37
P78406	mRNA export factor OS=Homo sapiens OX=9606 GN=RAE1 PE=1 SV=1 - [RAE1L_HUMAN]	36.14	1	9	9	35	4.50684e+07	6.49661e+07	3.45315e+07	5.74153e+07	4.54835e+07	5.31712e+07	5.00301e+07	3.80738e+07	4.59536e+07	7.18258	7.61	2	2	12.263	17.12	4	4	9.76944	16.58	3	3	17.2591	25.27	5	5	16.066	17.39	5	5	11.098	18.75	5	5	11.6058	11.68	4	4	9.65392	15.76	4	4	9.53099	12.23
P16615	Sarcoplasmic/endoplasmic reticulum calcium ATPase 2 OS=Homo sapiens OX=9606 GN=ATP2A2 PE=1 SV=1 - [AT2A2_HUMAN]	35.99	8	31	35	249	3.98715e+08	424172240	3.69022e+08	6.64051e+08	5.4839e+08	5.2471e+08	7.28911e+08	3.45998e+08	5.30206e+08	86.198	24.47	21	28	78.0006	21.5	17	24	78.0529	24.95	19	27	111.164	27.93	24	31	94.5744	25.05	22	27	112.193	28.79	25	32	130.454	33.49	29	39	66.5695	17.95	17	20	76.8921	17.56
P51991	Heterogeneous nuclear ribonucleoprotein A3 OS=Homo sapiens OX=9606 GN=HNRNPA3 PE=1 SV=2 - [ROA3_HUMAN]	35.98	1	2	11	55	8.80168e+07	1.0419e+08	1.31633e+08	1.5998e+08	1.79295e+08	1.35411e+08	1.64708e+08	5.88297e+07	1.48293e+08	12.0229	19.05	4	5	13.4537	24.6	5	6	10.2109	24.34	7	7	17.8044	30.95	8	8	10.81	20.9	6	7	11.9742	30.42	8	8	9.4294	15.34	4	4	3.24309	12.43	3	3	10.0411	25.13
Q9H4M9	EH domain-containing protein 1 OS=Homo sapiens OX=9606 GN=EHD1 PE=1 SV=2 - [EHD1_HUMAN]	35.96	1	13	14	50	5.78777e+07	4.33568e+07	4.81243e+07	3.65124e+07	9.29745e+07	4.9641e+07	1.00971e+08	5.75179e+07	5.36749e+07	2.58973	8.24	3	3	5.13623	9.74	4	4	13.4824	14.42	6	6	18.1244	16.48	6	7	7.14858	14.61	5	6	7.72516	7.87	3	3	13.8453	17.79	7	7	18.5205	19.66	8	8	13.6074	13.48
P50990	T-complex protein 1 subunit theta OS=Homo sapiens OX=9606 GN=CCT8 PE=1 SV=4 - [TCPQ_HUMAN]	35.95	3	17	17	85	1.25393e+08	1.18243e+08	1.15075e+08	1.47936e+08	1.12798e+08	131436064	1.99301e+08	9.87032e+07	1.56028e+08	22.2221	18.43	8	9	24.9082	23.36	11	11	23.6268	18.98	8	10	20.146	20.99	9	10	25.2965	18.8	9	10	13.5399	20.62	9	9	27.8588	24.64	10	11	21.0758	19.34	8	8	17.2331	18.98
Q14498-2	Isoform 2 of RNA-binding protein 39 OS=Homo sapiens OX=9606 GN=RBM39 - [RBM39_HUMAN]	35.88	8	14	14	68	1.60375e+08	2.10625e+08	1.56873e+08	1.71265e+08	1.68093e+08	1.97376e+08	2.22786e+08	166720739	1.78487e+08	16.3405	19.08	7	7	18.1466	13.17	6	7	25.6899	22.33	8	8	12.7378	12.6	5	5	34.5301	28.05	10	10	22.5311	19.47	8	8	28.4617	23.85	9	9	25.4566	26.91	8	9	14.1928	18.13
P18754	Regulator of chromosome condensation OS=Homo sapiens OX=9606 GN=RCC1 PE=1 SV=1 - [RCC1_HUMAN]	35.87	2	8	8	37	6.82353e+07	4.97289e+07	5.0251e+07	7.52397e+07	4.3488e+07	4.8845e+07	44485931	5.14087e+07	5.27244e+07	15.9537	14.25	4	6	10.9194	14.96	4	6	11.0707	9.74	3	4	13.0304	9.98	3	4	12.2916	17.1	3	5	11.6151	9.98	3	4	11.6999	11.4	2	3	3.43042	3.56	1	1	14.1794	9.98
P61513	60S ribosomal protein L37a OS=Homo sapiens OX=9606 GN=RPL37A PE=1 SV=2 - [RL37A_HUMAN]	35.87	5	3	3	12	1.55004e+08	1.53311e+08	1.76224e+08	3.52767e+08	1.47198e+08	9.47091e+07	4.14723e+08	2.8233e+06	7.65068e+06	4.54779	19.57	1	1	5.47391	26.09	2	2	4.40528	19.57	1	1	3.81963	19.57	1	1	6.51973	26.09	2	2	4.43925	29.35	2	2	3.42172	19.57	1	1	1.6053	6.52	1	1	1.66046	6.52
O14639-2	Isoform 2 of Actin-binding LIM protein 1 OS=Homo sapiens OX=9606 GN=ABLIM1 - [ABLM1_HUMAN]	35.79	3	5	19	115	1.29306e+08	1.93744e+08	2.01287e+08	2.2023e+08	3.08987e+08	2.08989e+08	4.82293e+08	3.15781e+08	3.73036e+08	20.0256	17.41	9	9	7.83568	11.14	5	5	26.1142	17.97	9	10	19.4489	14.9	5	6	40.4905	23.26	11	17	27.3872	20.75	11	12	33.0372	28.41	11	12	28.975	17.83	8	20	50.1149	25.77
P63092	Guanine nucleotide-binding protein G(s) subunit alpha isoforms short OS=Homo sapiens OX=9606 GN=GNAS PE=1 SV=1 - [GNAS2_HUMAN]	35.79	8	11	12	90	3.86205e+08	3.57644e+08	3.66868e+08	2.14655e+08	2.75539e+08	3.53014e+08	2.33972e+08	1.96204e+08	2.96455e+08	19.0891	33.5	10	11	13.4973	21.57	8	8	28.5431	25.63	9	11	32.5336	35.79	12	13	24.6551	26.4	9	11	18.6387	28.17	10	10	22.0599	23.35	8	9	25.3677	35.03	11	11	15.022	15.74
P16144-4	Isoform Beta-4D of Integrin beta-4 OS=Homo sapiens OX=9606 GN=ITGB4 - [ITB4_HUMAN]	35.76	5	36	36	122	9.42172e+07	9.5167e+07	7.12419e+07	9.72166e+07	6.4778e+07	6.82999e+07	1.06685e+08	46874244	8.12596e+07	37.3013	12.89	13	13	35.8887	11.52	12	12	36.6856	14.79	15	15	40.7401	18.4	16	16	32.4301	14.33	14	14	45.573	13.98	14	14	38.9188	12.78	13	14	32.1283	10.37	11	11	38.7215	13.24
Q92945	Far upstream element-binding protein 2 OS=Homo sapiens OX=9606 GN=KHSRP PE=1 SV=4 - [FUBP2_HUMAN]	35.72	1	16	17	55	3.62796e+07	5.43864e+07	4.91977e+07	3.08995e+07	6.87684e+07	5.18322e+07	7.84597e+07	4.99134e+07	8.30574e+07	11.5573	10.27	5	5	19.6903	13.5	6	6	15.8414	11.81	5	5	9.45925	8.72	3	3	22.9369	16.17	7	7	18.2492	12.8	5	6	20.1136	18	7	7	17.8694	17.16	7	7	25.9508	21.94
P28331-4	Isoform 4 of NADH-ubiquinone oxidoreductase 75 kDa subunit, mitochondrial OS=Homo sapiens OX=9606 GN=NDUFS1 - [NDUS1_HUMAN]	35.67	5	15	15	37	1.66279e+07	0	1.18988e+07	3.37376e+07	4.04334e+07	2.31624e+07	4.08244e+07	12236785	2.53211e+07	3.97161	4.48	3	3	0	1.64	1	1	15.7097	14.18	6	6	15.1247	10	4	4	6.21785	6.12	2	2	4.50991	2.84	1	1	29.2894	26.12	10	11	8.47903	3.13	2	3	19.0186	11.34
Q96AV8-3	Isoform 3 of Transcription factor E2F7 OS=Homo sapiens OX=9606 GN=E2F7 - [E2F7_HUMAN]	35.64	3	21	21	91	1.38091e+08	7.75132e+07	199683727	1.18896e+08	1.36752e+08	6.85103e+07	143565382	1.27883e+08	1.48584e+08	27.8901	14.41	10	10	26.3976	17.99	9	9	44.0937	18.88	11	13	23.1735	13.97	8	8	33.269	16.98	9	10	32.216	17.77	10	11	26.4087	12.07	8	9	34.3317	15.75	9	11	35.2265	16.2
P61326	Protein mago nashi homolog OS=Homo sapiens OX=9606 GN=MAGOH PE=1 SV=1 - [MGN_HUMAN]	35.62	3	3	3	8	1.30435e+07	0	3.6088e+07	0	0	2.11649e+07	2.77179e+07	1.72978e+07	23688078	0	10.27	1	1		0			6.55595	23.97	2	2		0				0			3.71572	21.92	2	2	2.54512	11.64	1	1	2.72966	11.64	1	1	2.80556	11.64
Q9UQ80-2	Isoform 2 of Proliferation-associated protein 2G4 OS=Homo sapiens OX=9606 GN=PA2G4 - [PA2G4_HUMAN]	35.59	2	11	11	32	2.28128e+08	2.15245e+08	6.45671e+06	1.65208e+08	1.22464e+08	9.46971e+07	2.14902e+08	302561588	41873748	10.5433	15.88	4	4	12.2456	18.24	5	5	4.27911	6.47	2	2	8.24145	13.53	3	3	11.957	16.47	4	4	9.19247	13.53	3	4	15.2043	18.24	6	7	2.32067	5	1	1	6.54701	8.24
Q8WUY1	Protein THEM6 OS=Homo sapiens OX=9606 GN=THEM6 PE=1 SV=2 - [THEM6_HUMAN]	35.58	1	6	6	25	6.33404e+07	1.00303e+08	7.20514e+07	1.79579e+08	1.19704e+08	7.30292e+07	2.44541e+08	1.47121e+08	8.26485e+07	9.96578	29.81	4	4	8.02818	22.12	4	4	4.4524	17.31	3	3	9.76965	29.81	4	4	4.82723	13.46	2	2	4.27871	9.62	2	2	6.96455	20.19	2	2	9.34485	24.04	3	3	1.86259	5.77
Q8NFQ8	Torsin-1A-interacting protein 2 OS=Homo sapiens OX=9606 GN=TOR1AIP2 PE=1 SV=1 - [TOIP2_HUMAN]	35.53	1	8	8	43	2.70206e+07	5.61814e+07	4.37397e+07	7.00022e+07	7.27279e+07	8.53654e+07	1.00197e+08	5.02081e+07	7.95349e+07	12.0522	14.26	3	3	22.7366	22.77	5	6	16.1387	16.6	4	4	22.1745	16.6	4	5	7.24457	5.32	2	3	25.917	16.6	4	6	28.4303	27.66	7	8	13.1936	16.6	4	4	14.0593	12.13
P61225	Ras-related protein Rap-2b OS=Homo sapiens OX=9606 GN=RAP2B PE=1 SV=1 - [RAP2B_HUMAN]	35.52	2	5	6	38	6.27451e+07	60329986	6.5699e+07	4.01596e+07	2.9565e+07	3.35965e+07	6.02465e+07	4.84004e+06	2.9224e+07	16.9481	21.86	4	6	8.28224	13.66	2	3	14.4118	30.6	5	6	14.5581	29.51	5	5	8.88485	15.3	2	3	11.8653	34.43	4	4	14.7902	24.59	4	5	2.99121	15.85	2	2	13.6833	24.59
Q8N183	NADH dehydrogenase [ubiquinone] 1 alpha subcomplex assembly factor 2 OS=Homo sapiens OX=9606 GN=NDUFAF2 PE=1 SV=1 - [NDUF2_HUMAN]	35.5	1	4	4	12	5.73268e+07	3.93293e+07	43484290	9.82242e+07	2.06634e+07	0	0	1.40622e+07	85187314	9.18955	24.85	3	3	4.75542	20.12	2	2	2.88802	9.47	1	1	7.53461	24.85	2	2	2.97161	11.83	1	1		0				0			2.27536	11.83	1	1	7.97803	24.85
Q9NYK5	39S ribosomal protein L39, mitochondrial OS=Homo sapiens OX=9606 GN=MRPL39 PE=1 SV=3 - [RM39_HUMAN]	35.5	2	10	10	54	6.00735e+07	4.95667e+07	5.76258e+07	6.76307e+07	5.29474e+07	6.61668e+07	7.32937e+07	2.40421e+07	5.16863e+07	14.7229	20.41	6	6	11.3708	19.23	5	5	14.4058	21.6	6	6	23.3876	23.96	7	8	18.7007	29.59	7	7	13.4703	20.41	6	6	14.3051	26.04	6	6	8.37902	18.93	4	4	16.0547	26.04
O96000	NADH dehydrogenase [ubiquinone] 1 beta subcomplex subunit 10 OS=Homo sapiens OX=9606 GN=NDUFB10 PE=1 SV=3 - [NDUBA_HUMAN]	35.47	2	4	4	25	2.5951e+07	18786612	3.90595e+07	2.70998e+07	3.08093e+07	2.09252e+07	8.33854e+07	4.85108e+07	3.55212e+07	6.62382	15.12	2	3	2.20586	6.4	1	1	9.75861	26.74	3	4	4.58081	23.26	3	3	4.68318	23.26	3	3	5.79244	27.33	3	3	11.8231	29.07	3	4	5.88525	20.35	2	2	7.05114	16.86
P05556	Integrin beta-1 OS=Homo sapiens OX=9606 GN=ITGB1 PE=1 SV=2 - [ITB1_HUMAN]	35.46	5	20	20	96	2.98502e+08	1.58307e+08	3.25887e+08	1.53357e+08	3.20002e+08	3.45587e+08	4.32159e+08	128186081	1.6188e+08	30.3736	19.55	10	11	22.9718	11.9	9	9	28.467	11.15	9	11	31.7094	21.43	11	12	22.1649	17.04	9	9	43.1769	21.68	11	14	43.5893	25.44	13	14	18.5438	10.4	6	6	32.8768	14.16
A0A0B4J2D5	Glutamine amidotransferase-like class 1 domain-containing protein 3B, mitochondrial OS=Homo sapiens OX=9606 GN=GATD3B PE=1 SV=1 - [GAL3B_HUMAN]	35.45	4	6	6	26	1.96347e+07	14294330	1.56835e+07	4.72745e+07	3.39239e+07	2.50025e+07	34208262	2.00661e+07	2.11585e+07	11.7008	27.99	3	4	3.34799	9.7	1	1	6.3508	19.03	2	2	8.50477	19.03	2	2	16.4957	27.24	5	6	3.21402	10.07	2	2	9.6949	17.54	4	4	9.65021	19.78	2	3	3.02707	17.91
Q8IUE6	Histone H2A type 2-B OS=Homo sapiens OX=9606 GN=HIST2H2AB PE=1 SV=3 - [H2A2B_HUMAN]	35.38	2	1	3	31	2.17406e+09	2.96824e+09	1.4858e+09	3.34393e+09	3.834e+09	2.33367e+09	2.29855e+09	3.40745e+09	2.14707e+09	4.13419	30	2	2	7.67795	35.38	3	4	6.64855	35.38	3	3	7.36015	35.38	3	3	13.0104	35.38	3	4	6.06446	35.38	3	3	5.4987	35.38	3	3	12.2104	35.38	3	5	10.8333	35.38
Q96E39	RNA binding motif protein, X-linked-like-1 OS=Homo sapiens OX=9606 GN=RBMXL1 PE=1 SV=1 - [RMXL1_HUMAN]	35.38	2	1	13	59	1.52281e+08	1.05924e+08	2.30601e+08	1.53406e+08	6.92152e+07	1.14266e+08	1.32774e+08	9.06311e+07	1.01984e+08	13.2309	25.38	7	7	14.4705	22.05	6	6	34.1215	26.15	9	11	14.8655	15.38	5	5	15.3569	5.13	3	4	17.3544	26.15	7	7	15.4196	24.62	8	8	12.4869	11.54	3	4	26.9976	16.67
P60174-1	Isoform 2 of Triosephosphate isomerase OS=Homo sapiens OX=9606 GN=TPI1 - [TPIS_HUMAN]	35.34	3	5	5	9	0	0	0	9.39648e+06	5.20735e+07	0	0	2.20249e+07	1.19529e+07		0			4.44676	19.68	2	2		0			2.00723	9.64	2	2	2.20252	4.42	1	1		0				0			3.27043	10.44	2	2	2.97597	10.44
P16989-2	Isoform 2 of Y-box-binding protein 3 OS=Homo sapiens OX=9606 GN=YBX3 - [YBOX3_HUMAN]	35.31	4	3	9	42	1.11034e+08	1.34789e+08	1.55586e+08	7.61098e+07	1.24585e+08	1.42005e+08	1.37952e+08	9.23584e+07	1.46945e+08	15.804	7.92	4	6	16.2352	12.87	5	6	6.41464	5.28	1	2	10.2929	32.67	7	7	8.78765	5.28	3	4	8.77743	7.92	2	3	14.4779	7.92	5	6	11.3989	16.5	4	5	8.23417	5.28
P56381	ATP synthase subunit epsilon, mitochondrial OS=Homo sapiens OX=9606 GN=ATP5F1E PE=1 SV=2 - [ATP5E_HUMAN]	35.29	2	2	2	3	0	0	15672691	0	2.25989e+06	1.85452e+06	0	0	0		0				0			2.16769	21.57	1	1		0			1.62345	13.73	1	1	0	13.73	1	1		0				0				0
Q9Y676	28S ribosomal protein S18b, mitochondrial OS=Homo sapiens OX=9606 GN=MRPS18B PE=1 SV=1 - [RT18B_HUMAN]	35.27	1	6	6	14	2.41025e+07	0	2.32286e+07	28757617	3.49808e+07	2.20383e+07	0	1.76806e+07	5.87609e+07	2.15925	11.24	2	2	3.92864	6.59	1	1	6.33878	10.47	2	2	13.6181	31.4	4	4	4.55283	6.59	1	1	2.06215	7.36	1	1					8.37965	18.6	2	2	2.83701	7.36
Q92665	28S ribosomal protein S31, mitochondrial OS=Homo sapiens OX=9606 GN=MRPS31 PE=1 SV=3 - [RT31_HUMAN]	35.19	1	9	9	35	6.50993e+06	2.97018e+07	3.10227e+07	3.56526e+07	3.11242e+07	3.65489e+07	3.23315e+07	2.06228e+07	3.8317e+07	4.03794	6.58	2	2	18.2116	23.29	5	6	9.09965	6.58	2	3	10.4268	14.68	4	4	6.4958	10.13	3	3	10.1311	15.44	4	4	7.66126	10.13	3	3	8.64753	16.96	4	4	15.4011	17.72
Q9P015	39S ribosomal protein L15, mitochondrial OS=Homo sapiens OX=9606 GN=MRPL15 PE=1 SV=1 - [RM15_HUMAN]	35.14	1	9	9	29	2.69302e+07	1.09464e+07	2.50529e+07	2.61065e+07	3.48327e+07	2.62931e+07	2.79432e+07	2.12946e+07	3.26702e+07	4.78259	13.51	3	3	1.97607	3.04	1	1	5.72575	12.16	3	3	8.38332	13.85	3	3	7.08193	11.15	3	3	8.4842	18.24	4	4	10.2388	21.62	5	5	2.56683	8.45	2	2	13.6089	21.28
Q9P270	SLAIN motif-containing protein 2 OS=Homo sapiens OX=9606 GN=SLAIN2 PE=1 SV=2 - [SLAI2_HUMAN]	35.11	1	16	16	97	2.06395e+08	1.90426e+08	2.86042e+08	1.5791e+08	256268822	1.55552e+08	1.08675e+08	1.47661e+08	2.33264e+08	24.9796	27.54	10	10	18.5476	15.83	6	7	19.5731	20.48	7	8	22.3947	19.79	7	7	28.6987	26.68	10	14	37.2006	32.36	12	15	28.7817	18.59	8	8	27.0165	25.65	9	11	43.1883	32.7
Q9BXP5-4	Isoform 4 of Serrate RNA effector molecule homolog OS=Homo sapiens OX=9606 GN=SRRT - [SRRT_HUMAN]	35.02	5	31	31	145	3.38221e+08	3.33347e+08	2.56188e+08	3.70704e+08	3.20234e+08	3.14469e+08	2.94528e+08	1.35025e+08	3.86976e+08	40.2189	18.03	13	16	40.6577	12.28	10	14	45.0272	16.3	13	17	54.5718	24.23	15	20	32.3038	15.38	11	13	36.5565	19.86	14	17	40.4706	20.32	15	18	18.3422	12.28	8	10	45.6462	19.86
A1L0T0	Acetolactate synthase-like protein OS=Homo sapiens OX=9606 GN=ILVBL PE=1 SV=2 - [ILVBL_HUMAN]	34.97	1	12	12	46	4.25769e+07	4.3393e+07	2.40071e+07	3.84623e+07	7.21059e+07	2.56349e+07	1.05701e+08	4.72417e+07	5.8234e+07	17.4439	12.03	4	5	27.8699	20.89	7	8	11.8872	6.65	2	3	21.3561	16.61	6	6	21.6261	17.56	5	6	16.1035	12.34	4	4	22.2728	23.42	7	7	11.5684	11.08	4	4	7.75195	8.07
O43615	Mitochondrial import inner membrane translocase subunit TIM44 OS=Homo sapiens OX=9606 GN=TIMM44 PE=1 SV=2 - [TIM44_HUMAN]	34.96	1	14	14	66	8.37164e+07	5.62185e+07	6.01972e+07	1.13833e+08	9.75239e+07	9.08371e+07	1.37496e+08	8.04109e+07	6.1719e+07	15.9219	13.94	6	8	12.6765	14.38	6	6	16.0952	24.56	9	9	25.6653	22.12	8	10	21.2158	20.8	7	8	12.9185	13.94	6	7	21.7738	16.59	6	8	19.6794	19.69	7	7	8.96552	9.29
P00367	Glutamate dehydrogenase 1, mitochondrial OS=Homo sapiens OX=9606 GN=GLUD1 PE=1 SV=2 - [DHE3_HUMAN]	34.95	4	17	17	77	2.37354e+07	9.32043e+07	3.8909e+07	1.39001e+08	2.132e+08	1.12048e+08	8.48029e+07	1.37556e+08	1.95646e+08	13.237	12.72	5	5	15.2172	17.56	7	7	15.4842	12.72	5	6	24.9742	21.86	9	9	39.8931	28.67	14	16	22.1197	21.33	9	9	20.3426	17.38	7	7	20.7167	24.01	10	10	25.1108	19.35
P15153	Ras-related C3 botulinum toxin substrate 2 OS=Homo sapiens OX=9606 GN=RAC2 PE=1 SV=1 - [RAC2_HUMAN]	34.9	1	5	8	61	2.98328e+08	3.42507e+08	3.11781e+08	9.54876e+07	3.34272e+08	3.11672e+08	3.453e+08	7.33257e+07	1.07327e+08	7.51397	17.19	3	3	16.5087	27.6	6	6	14.3807	25.52	6	7	16.9272	25.52	6	7	19.5741	30.73	7	8	20.5749	34.9	8	9	28.6132	30.73	7	10	12.0684	25.52	5	5	12.0426	24.48
P63000	Ras-related C3 botulinum toxin substrate 1 OS=Homo sapiens OX=9606 GN=RAC1 PE=1 SV=1 - [RAC1_HUMAN]	34.9	2	3	8	37	4.10003e+08	3.2595e+08	4.08357e+08	5.28459e+07	3.12962e+08	2.79742e+08	2.91443e+08	3.3082e+07	7.1914e+07	2.29199	9.38	2	2	12.1885	27.08	6	6	2.43332	9.38	2	2	6.73377	17.19	3	3	15.07	30.73	6	6	13.8979	34.9	6	6	14.5632	26.56	4	5	12.3644	21.35	4	4	8.8207	20.31
P49419-2	Isoform 2 of Alpha-aminoadipic semialdehyde dehydrogenase OS=Homo sapiens OX=9606 GN=ALDH7A1 - [AL7A1_HUMAN]	34.83	3	13	13	53	4.34224e+07	1.84789e+07	7.68251e+07	9.08813e+07	5.43019e+07	5.08667e+07	9.18437e+07	2.20548e+07	4.64019e+07	20.0551	23.68	7	8	12.0509	13.11	6	6	8.49217	9	4	4	19.644	17.61	8	8	8.69242	8.41	3	3	19.1244	18	8	8	20.0308	17.03	7	7	8.46255	10.96	4	4	13.9237	11.55
P07910-2	Isoform C1 of Heterogeneous nuclear ribonucleoproteins C1/C2 OS=Homo sapiens OX=9606 GN=HNRNPC - [HNRPC_HUMAN]	34.81	7	11	11	57	3.22557e+08	167072792	3.35501e+08	3.65791e+08	1.73515e+08	3.31395e+08	5.1884e+08	1.81778e+08	2.47229e+08	25.0923	30.03	7	8	15.0694	25.26	5	5	20.805	16.38	5	7	17.6976	23.21	5	6	14.7389	15.7	3	4	25.8791	26.96	7	9	38.2647	24.91	7	11	10.8929	9.56	2	3	12.7674	13.65
P35606-2	Isoform 2 of Coatomer subunit beta' OS=Homo sapiens OX=9606 GN=COPB2 - [COPB2_HUMAN]	34.78	2	25	25	101	7.615e+07	74688682	7.50423e+07	1.12942e+08	1.44485e+08	88802977	1.51177e+08	1.1352e+08	1.10371e+08	21.395	17.1	9	9	18.903	11.63	7	7	24.4676	10.49	7	8	41.1415	26.34	15	15	24.0312	16.31	9	10	33.472	20.98	11	12	44.4155	19.5	14	15	27.2163	15.28	9	11	30.1319	19.04
P29317	Ephrin type-A receptor 2 OS=Homo sapiens OX=9606 GN=EPHA2 PE=1 SV=2 - [EPHA2_HUMAN]	34.73	18	26	28	123	179117790	2.11784e+08	1.9247e+08	2.09453e+08	2.45578e+08	1.57106e+08	2.3401e+08	1.48194e+08	8.15606e+07	24.9566	17.01	13	13	27.8332	15.98	12	12	25.0399	20.59	14	14	36.1279	21.41	15	16	24.8697	15.06	13	15	24.5296	17.32	12	12	36.5653	18.24	15	18	15.1249	13.42	10	11	17.6077	15.88
P53621	Coatomer subunit alpha OS=Homo sapiens OX=9606 GN=COPA PE=1 SV=2 - [COPA_HUMAN]	34.72	2	35	35	174	1.56308e+08	1.69043e+08	1.25967e+08	2.38505e+08	3.94034e+08	2.29626e+08	2.07968e+08	1.82518e+08	1.50954e+08	46.1077	15.93	16	17	48.5641	15.93	15	16	43.6633	15.03	13	14	87.7521	24.02	22	29	78.575	19.36	17	25	71.5017	27.29	22	25	49.8418	12.75	13	16	59.3489	16.5	18	20	35.7634	12.66
P50213	Isocitrate dehydrogenase [NAD] subunit alpha, mitochondrial OS=Homo sapiens OX=9606 GN=IDH3A PE=1 SV=1 - [IDH3A_HUMAN]	34.7	2	11	11	52	4.43955e+07	1.39253e+08	1.4208e+08	8.38454e+07	1.20872e+08	8.0942e+07	1.95926e+08	1.3179e+08	7.56084e+07	7.81537	10.11	3	4	13.3032	18.85	5	6	21.9072	26.23	7	8	16.7597	17.76	5	7	11.6331	15.85	5	5	18.9861	20.77	7	7	20.1834	28.69	9	9	3.0786	6.28	1	1	12.0914	19.4
P00167-2	Isoform 2 of Cytochrome b5 OS=Homo sapiens OX=9606 GN=CYB5A - [CYB5_HUMAN]	34.69	3	2	2	11	4.01052e+07	5.23834e+07	47155534	5.08922e+07	45719559	3.96344e+07	0	8.3072e+06	3.88582e+07	3.27957	21.43	1	1	3.22537	21.43	1	1	2.23892	21.43	1	1	3.49298	21.43	1	1	3.45916	21.43	1	1	2.9773	34.69	2	2	4.17139	21.43	1	1	0	13.27	1	1	6.63336	21.43
P37802	Transgelin-2 OS=Homo sapiens OX=9606 GN=TAGLN2 PE=1 SV=3 - [TAGL2_HUMAN]	34.67	3	5	5	20	3.63441e+07	0	2.42278e+07	3.09592e+07	2.78936e+07	2.68228e+07	54695233	1.77233e+07	3.35908e+07	5.06087	16.08	2	2		0			11.0155	28.64	4	4	13.1988	34.67	5	5	6.35992	14.07	2	2	6.39895	14.07	2	2	6.1151	16.08	2	2	3.60188	7.04	1	1	6.71721	16.08
Q9Y6C9	Mitochondrial carrier homolog 2 OS=Homo sapiens OX=9606 GN=MTCH2 PE=1 SV=1 - [MTCH2_HUMAN]	34.65	1	9	9	49	1.48802e+08	167803930	1.92694e+08	2.30358e+08	3.01569e+08	1.56717e+08	2.46019e+08	1.05491e+08	2.09865e+08	10.9381	19.8	4	5	2.1515	6.6	2	3	15.938	17.49	5	6	11.3469	22.77	6	6	17.9732	19.14	5	6	6.85885	17.82	4	5	14.0803	20.13	5	6	9.429	20.13	5	6	13.8574	21.45
Q9GZZ1-2	Isoform 2 of N-alpha-acetyltransferase 50 OS=Homo sapiens OX=9606 GN=NAA50 - [NAA50_HUMAN]	34.57	2	2	2	5	1.92026e+07	2.24465e+07	2.11184e+07	0	2.40724e+07	1.49964e+07	0	0	0	0	13.58	1	1	2.31353	20.99	1	1	2.32867	20.99	1	1					2.76137	20.99	1	1	2.74441	20.99	1	1		0				0
P60953	Cell division control protein 42 homolog OS=Homo sapiens OX=9606 GN=CDC42 PE=1 SV=2 - [CDC42_HUMAN]	34.55	2	8	8	30	1.75387e+08	1.17748e+07	9.35838e+06	2.86007e+06	3.16273e+08	1.13791e+07	2.1575e+07	251279888	5.17928e+06	8.58987	26.7	3	3	3.1576	10.99	2	2	5.41926	10.99	2	3	9.65688	17.28	3	3	8.92075	23.56	4	5	2.84624	16.23	2	2	14.9025	27.75	4	5	13.8546	21.47	3	4	5.96211	21.47
Q8WUA2	Peptidyl-prolyl cis-trans isomerase-like 4 OS=Homo sapiens OX=9606 GN=PPIL4 PE=1 SV=1 - [PPIL4_HUMAN]	34.55	1	12	12	33	6.70386e+07	145213184	9.1526e+07	3.02848e+07	9.78819e+07	5.21579e+07	1.03771e+08	4.40881e+07	6.55444e+07	10.7375	16.67	4	4	5.52579	4.88	1	1	8.29028	11.99	2	3	8.67414	5.69	3	3	10.6092	9.96	4	4	18.5788	22.15	6	6	12.0594	12.8	4	4	10.4881	10.77	3	3	12.2376	17.28
Q9UPQ9-1	Isoform 2 of Trinucleotide repeat-containing gene 6B protein OS=Homo sapiens OX=9606 GN=TNRC6B - [TNR6B_HUMAN]	34.47	3	30	30	105	7.46366e+07	9.10093e+07	8.61129e+07	7.94331e+07	9.23814e+07	9.26559e+07	1.56757e+08	5.78645e+07	1.40027e+08	35.4805	19.91	15	16	25.188	7.6	8	9	28.3419	9.23	10	11	24.3764	6.79	7	8	30.5142	11.38	11	12	27.0896	10.62	11	11	49.9226	17.47	14	16	28.7954	9.75	8	9	45.7332	14.05
Q9UH99	SUN domain-containing protein 2 OS=Homo sapiens OX=9606 GN=SUN2 PE=1 SV=3 - [SUN2_HUMAN]	34.45	3	14	14	48	7.91746e+07	2.73969e+07	2.46878e+07	3.27762e+07	4.79249e+07	3.6559e+07	1.08413e+08	4.02192e+07	2.54897e+07	14.3984	16.6	7	7	8.23158	11.72	5	5	16.0816	19.67	8	8	7.72566	6	2	2	22.6151	11.72	6	6	7.32617	7.25	3	3	20.2331	15.06	6	7	18.4914	18.97	7	7	12.8161	6
Q96JJ3	Engulfment and cell motility protein 2 OS=Homo sapiens OX=9606 GN=ELMO2 PE=1 SV=2 - [ELMO2_HUMAN]	34.44	2	21	25	127	1.12434e+08	1.22055e+08	1.08779e+08	1.43796e+08	1.59024e+08	1.18006e+08	1.88801e+08	1.74022e+08	1.54219e+08	23.1355	18.47	11	12	31.7971	18.47	10	10	40.5262	21.53	14	15	38.9048	22.78	12	13	44.5666	29.44	16	18	37.7522	22.5	13	14	39.916	21.81	15	16	42.9764	25.42	16	16	28.451	17.22
P62263	40S ribosomal protein S14 OS=Homo sapiens OX=9606 GN=RPS14 PE=1 SV=3 - [RS14_HUMAN]	34.44	1	9	9	79	6.75091e+08	8.58401e+08	5.24954e+08	9.41045e+08	8.22985e+08	5.98659e+08	1.41313e+09	1001903295	914850735	24.8267	33.11	7	8	30.3249	34.44	8	11	22.1571	32.45	5	6	37.1024	33.11	8	12	19.2712	32.45	4	6	27.2297	33.11	7	9	30.0506	33.11	7	9	32.2395	33.11	7	10	27.3566	33.11
O75367-2	Isoform 1 of Core histone macro-H2A.1 OS=Homo sapiens OX=9606 GN=H2AFY - [H2AY_HUMAN]	34.42	4	10	10	52	6.65787e+07	1.34546e+08	6.47326e+07	1.53336e+08	1.10298e+08	1.00054e+08	1.01511e+08	9.91786e+07	7.69045e+07	24.1521	26.02	6	8	17.1816	20.05	5	6	12.6193	14.63	4	5	21.0767	20.05	6	7	24.2249	22.22	7	8	19.395	22.76	6	7	9.47673	7.86	2	3	14.4389	16.26	5	5	7.62865	10.84
Q13724	Mannosyl-oligosaccharide glucosidase OS=Homo sapiens OX=9606 GN=MOGS PE=1 SV=5 - [MOGS_HUMAN]	34.41	2	18	18	81	6.2319e+07	6.82179e+07	1.07792e+08	1.22695e+08	7.66218e+07	1.16172e+08	112975244	6.73919e+07	1.0141e+08	15.4121	11.59	7	8	11.8742	10.27	6	7	30.281	19.71	11	11	30.1144	15.89	10	10	18.8106	12.43	7	7	28.3142	16.37	9	10	25.7624	20.31	11	11	23.9934	17.08	10	10	16.3955	8.96
Q9UBU9	Nuclear RNA export factor 1 OS=Homo sapiens OX=9606 GN=NXF1 PE=1 SV=1 - [NXF1_HUMAN]	34.41	2	19	19	99	7.19637e+07	8.60938e+07	1.22733e+08	1.01399e+08	1.17427e+08	1.14546e+08	1.32434e+08	8.60985e+07	1.11659e+08	12.722	9.85	5	6	28.7778	16.48	9	10	32.9864	22.78	12	13	26.8629	14.22	7	9	29.855	19.22	10	11	35.981	23.26	12	12	33.4498	22.13	10	11	28.0546	25.04	12	13	39.5336	23.42
Q15369-2	Isoform 2 of Elongin-C OS=Homo sapiens OX=9606 GN=ELOC - [ELOC_HUMAN]	34.38	2	2	2	13	4.41201e+07	64523192	3.42946e+07	5.65296e+07	8.91529e+07	7.55963e+07	6.37015e+07	1.73182e+07	8.96334e+07	3.5729	34.38	2	2	0	13.54	1	1	4.15073	34.38	2	2	4.49403	34.38	2	2	0	13.54	1	1	0	13.54	1	1	5.12151	34.38	2	2	4.58089	20.83	1	1	0	13.54
Q14152	Eukaryotic translation initiation factor 3 subunit A OS=Homo sapiens OX=9606 GN=EIF3A PE=1 SV=1 - [EIF3A_HUMAN]	34.37	2	36	37	144	7.79112e+07	6.60199e+07	6.36882e+07	109011484	1.05815e+08	6.12789e+07	1.71896e+08	8.84951e+07	1.01935e+08	30.1753	10.42	10	11	23.0565	10.49	10	10	27.901	11.87	11	13	50.1522	19.1	19	22	47.485	17.87	18	19	29.5123	14.76	15	15	69.6141	24.31	22	24	41.439	16.71	17	17	29.2761	11.51
Q14697	Neutral alpha-glucosidase AB OS=Homo sapiens OX=9606 GN=GANAB PE=1 SV=3 - [GANAB_HUMAN]	34.32	2	25	25	149	1.14185e+08	1.48072e+08	8.40108e+07	9.03043e+07	1.83623e+08	1.79596e+08	1.78992e+08	107301233	1.65505e+08	26.6657	18.86	12	15	26.8129	15.89	11	12	30.1504	18.75	13	15	44.5268	22.88	17	18	41.9018	24.05	16	20	37.31	20.23	15	17	40.1751	20.76	14	18	38.3571	22.56	16	17	38.0868	21.08
Q9BWM7	Sideroflexin-3 OS=Homo sapiens OX=9606 GN=SFXN3 PE=1 SV=3 - [SFXN3_HUMAN]	34.27	1	8	9	58	3.34626e+08	2.86914e+08	2.87896e+08	3.7616e+08	3.91132e+08	2.84337e+08	3.80905e+08	1.84731e+08	3.8927e+08	13.7192	18.38	4	4	20.3549	26.79	7	8	28.5121	23.36	6	9	16.4602	22.43	6	7	28.5718	21.81	6	8	18.3328	18.38	4	5	16.4689	20.25	5	6	10.8161	13.08	3	3	26.3058	34.27
P03989	HLA class I histocompatibility antigen, B-27 alpha chain OS=Homo sapiens OX=9606 GN=HLA-B PE=1 SV=2 - [1B27_HUMAN]	34.25	5	0	10	84	2.38568e+08	2.67388e+08	2.56519e+08	259476675	2.28761e+08	1.58041e+08	3.96441e+08	1.58206e+08	2.74994e+08	16.7563	24.03	6	11	15.8203	26.8	7	9	13.9562	20.99	6	7	26.6935	27.9	7	11	17.2074	25.69	8	8	21.6799	27.9	6	9	23.2191	28.18	8	12	11.445	24.59	6	9	19.1765	22.93
Q96PK6	RNA-binding protein 14 OS=Homo sapiens OX=9606 GN=RBM14 PE=1 SV=2 - [RBM14_HUMAN]	34.23	4	19	19	105	2.23505e+08	3.04223e+08	1.85089e+08	247634828	282691920	2.69129e+08	3.85848e+08	2.80298e+08	2.27161e+08	28.3271	22.72	12	12	37.5187	25.86	11	14	31.7521	17.94	10	15	25.1326	23.02	10	10	28.7814	19.28	10	11	29.5448	20.63	10	12	21.1266	13.75	8	10	15.9749	14.5	8	9	28.6859	15.7
P30483	HLA class I histocompatibility antigen, B-45 alpha chain OS=Homo sapiens OX=9606 GN=HLA-B PE=1 SV=1 - [1B45_HUMAN]	33.98	7	1	10	87	2.38568e+08	2.67388e+08	2.56519e+08	2.50796e+08	2.25449e+08	1.30826e+08	3.96441e+08	1.58206e+08	2.73633e+08	15.9377	23.76	6	11	14.666	26.52	7	9	15.6662	24.03	7	8	27.4768	27.62	7	12	15.7733	22.93	7	8	18.3495	24.59	5	8	22.5487	27.9	8	12	15.9335	30.11	8	11	18.0371	22.65
P62136	Serine/threonine-protein phosphatase PP1-alpha catalytic subunit OS=Homo sapiens OX=9606 GN=PPP1CA PE=1 SV=1 - [PP1A_HUMAN]	33.94	3	3	9	48	5.61201e+07	5.84563e+07	6.57345e+07	8.51085e+07	1.32317e+08	7.47463e+07	8.47865e+07	1.76754e+08	5.76346e+07	16.3409	13.03	4	5	15.3145	10	3	4	14.1823	12.73	4	4	19.5903	19.7	5	5	18.9708	15.76	5	5	20.7878	15.76	5	6	16.4592	18.48	4	5	27.6892	24.24	7	9	17.4634	12.73
Q13200	26S proteasome non-ATPase regulatory subunit 2 OS=Homo sapiens OX=9606 GN=PSMD2 PE=1 SV=3 - [PSMD2_HUMAN]	33.92	3	24	24	123	1.22104e+08	9.01231e+07	1.07897e+08	1.63757e+08	1.3127e+08	1.40494e+08	2.07303e+08	8.17262e+07	1.01912e+08	23.5994	13.88	8	10	29.7089	16.41	10	13	32.9336	17.18	10	12	32.1834	18.28	11	17	52.7367	21.59	15	17	24.6324	15.2	8	12	41.1127	17.62	12	18	19.6726	15.42	9	10	35.8885	18.39
Q9BYC5	Alpha-(1,6)-fucosyltransferase OS=Homo sapiens OX=9606 GN=FUT8 PE=1 SV=2 - [FUT8_HUMAN]	33.91	4	14	14	57	8.02805e+07	6.2686e+07	6.61413e+07	5.99566e+07	8.98312e+07	7.00156e+07	7.44468e+07	6.20375e+07	6.90988e+07	12.6683	13.04	7	7	15.6291	15.83	6	6	16.982	16.87	5	5	15.3821	11.48	5	6	26.4775	23.13	9	9	20.2676	14.78	7	7	21.1938	18.09	6	7	15.0344	14.61	6	6	13.8017	10.43
Q5HYI8	Rab-like protein 3 OS=Homo sapiens OX=9606 GN=RABL3 PE=1 SV=1 - [RABL3_HUMAN]	33.9	1	5	5	10	28929078	0	2.28192e+07	88980025	3.19647e+07	5.86179e+06	3.74452e+07	4.54105e+07	2.28013e+07	0	3.81	1	1		0			5.22153	22.03	2	2	2.6137	4.66	1	1	0	8.47	1	1	0	13.56	1	1	2.76622	8.47	1	1	4.65245	8.05	2	2	2.57046	8.47
Q9UNQ2	Probable dimethyladenosine transferase OS=Homo sapiens OX=9606 GN=DIMT1 PE=1 SV=1 - [DIM1_HUMAN]	33.87	1	8	8	21	0	3.23342e+07	2.79175e+07	2.92414e+07	1.99719e+07	0	38698508	2.88916e+07	3.13332e+07		0			16.6312	26.2	6	6	2.39999	4.15	1	1	5.98707	12.14	3	3	5.81275	9.9	2	2		0			7.33883	12.14	2	2	12.7954	20.45	4	4	11.3243	16.93
Q9ULC5-3	Isoform 2 of Long-chain-fatty-acid--CoA ligase 5 OS=Homo sapiens OX=9606 GN=ACSL5 - [ACSL5_HUMAN]	33.83	3	18	20	93	1.69283e+08	9.59589e+07	1.49809e+08	1.5136e+08	1.93561e+08	1.77373e+08	2.35356e+08	1.4697e+08	1.87069e+08	29.6391	20.84	11	11	24.5706	16.78	8	8	35.101	14.34	8	10	24.9461	17.19	9	10	30.0823	17.86	9	9	28.1666	19.08	9	9	34.494	23.55	12	12	28.5949	17.86	10	10	43.569	26.39
Q08211	ATP-dependent RNA helicase A OS=Homo sapiens OX=9606 GN=DHX9 PE=1 SV=4 - [DHX9_HUMAN]	33.78	2	39	39	226	2.5938e+08	3.92576e+08	3.28317e+08	4.57539e+08	4.6779e+08	3.73857e+08	7.2836e+08	4.00121e+08	4.80695e+08	69.3563	22.44	22	23	73.1964	21.97	23	26	63.6278	20.71	20	22	79.2443	23.46	22	26	71.3055	18.11	21	24	80.9911	23.31	24	25	90.7745	21.73	25	30	81.5249	28.11	26	28	67.9919	17.87
Q8NHG7	Small VCP/p97-interacting protein OS=Homo sapiens OX=9606 GN=SVIP PE=1 SV=1 - [SVIP_HUMAN]	33.77	1	3	3	11	1.49188e+07	6.682e+06	0	0	1.51846e+07	3.4762e+06	1.57516e+07	5.79392e+06	3.59881e+06	3.03667	33.77	2	2	2.14983	33.77	2	2		0							5.33577	33.77	3	3	2.06653	15.58	1	1	2.51545	15.58	1	1	0	15.58	1	1	2.93386	18.18
Q02218-2	Isoform 2 of 2-oxoglutarate dehydrogenase, mitochondrial OS=Homo sapiens OX=9606 GN=OGDH - [ODO1_HUMAN]	33.76	6	21	21	93	9.04939e+07	5.57896e+07	6.75962e+07	1.41107e+08	1.21725e+08	1.39242e+08	1.57844e+08	8.65652e+07	1.40835e+08	12.858	7.65	6	6	18.4583	10.7	7	7	22.8735	15.7	9	10	30.5335	15.8	10	12	22.5467	15.41	10	12	34.7465	20.41	13	15	33.7624	13.74	10	13	23.0129	13.54	8	9	17.1909	12.37
O00116	Alkyldihydroxyacetonephosphate synthase, peroxisomal OS=Homo sapiens OX=9606 GN=AGPS PE=1 SV=1 - [ADAS_HUMAN]	33.74	1	19	19	114	2.55704e+08	2.40952e+08	2.58654e+08	3.15622e+08	2.67234e+08	2.40989e+08	3.45139e+08	2.06723e+08	2.5959e+08	39.3641	27.05	13	16	29.9957	18.09	10	11	31.4593	22.19	9	10	45.8598	29.48	12	16	39.4555	23.4	9	12	32.6176	27.51	10	13	41.6596	23.56	10	13	28.2102	20.06	8	11	28.2488	21.88
P63220	40S ribosomal protein S21 OS=Homo sapiens OX=9606 GN=RPS21 PE=1 SV=1 - [RS21_HUMAN]	33.73	1	2	2	4	0	119794685	0	83841690	0	0	9.94784e+07	0	8.47435e+07		0			4.09183	21.69	1	1					3.87306	21.69	1	1		0							2.34857	12.05	1	1		0			4.5617	21.69
Q9Y3C1	Nucleolar protein 16 OS=Homo sapiens OX=9606 GN=NOP16 PE=1 SV=2 - [NOP16_HUMAN]	33.71	3	4	4	14	0	50716446	2.12863e+07	1.82663e+07	3.31691e+07	1.65207e+07	0	1.80813e+07	2.31072e+07		0			3.56256	10.11	1	1	3.56323	10.11	1	1	2.00207	15.17	2	2	2.58418	10.11	1	1	0	19.1	2	2	2.29465	10.11	1	1	7.27866	33.71	4	4	5.86487	18.54
Q07021	Complement component 1 Q subcomponent-binding protein, mitochondrial OS=Homo sapiens OX=9606 GN=C1QBP PE=1 SV=1 - [C1QBP_HUMAN]	33.69	1	7	7	42	2.27997e+08	3.20417e+08	8.94619e+07	28793077	5.53908e+08	4.00254e+08	1.77271e+08	2.13155e+08	4.23707e+08	14.07	19.5	3	4	17.1173	29.08	5	5	18.2747	19.5	3	5	8.30533	12.41	2	3	19.2903	29.08	4	6	16.4517	21.99	3	4	13.9363	14.54	3	4	17.8276	19.5	4	6	17.4145	29.08
P84098	60S ribosomal protein L19 OS=Homo sapiens OX=9606 GN=RPL19 PE=1 SV=1 - [RL19_HUMAN]	33.67	3	12	12	61	1.53675e+08	9.70465e+07	110543715	3.4841e+08	1.08454e+08	259031649	2.84331e+08	1.49993e+08	3.97725e+08	8.26187	22.96	7	7	9.58412	22.45	6	7	9.86601	18.37	5	5	15.7527	23.98	6	7	9.28934	27.04	7	8	12.9285	23.47	6	7	10.1687	23.47	6	6	8.96557	27.55	6	6	11.561	29.59
Q8IVT2	Mitotic interactor and substrate of PLK1 OS=Homo sapiens OX=9606 GN=MISP PE=1 SV=1 - [MISP_HUMAN]	33.58	1	14	14	41	2.21317e+07	2.3018e+08	2.53324e+08	1.41875e+08	2.46282e+08	2.5536e+08	2.90458e+07	7.60901e+07	2.79234e+08	10.2908	8.69	3	4	13.6256	8.84	3	4	10.1695	10.01	5	5	5.33595	8.98	3	3	8.48109	11.49	4	4	10.0565	7.07	3	5	9.8682	10.31	4	5	9.66945	11.19	4	5	12.5647	12.96
P01130-6	Isoform 6 of Low-density lipoprotein receptor OS=Homo sapiens OX=9606 GN=LDLR - [LDLR_HUMAN]	33.56	10	16	16	93	6.78967e+07	4.66816e+07	4.92311e+07	1.02938e+08	8.10483e+07	56838615	1.05445e+08	5.30671e+07	8.96776e+07	5.38505	7.85	3	3	19.9136	14.75	7	8	19.017	15.56	7	9	46.2407	27.33	14	16	23.9562	14.88	7	9	23.7024	17.59	8	10	34.7836	23.14	10	12	31.0036	15.83	8	11	41.6271	27.33
P16070-18	Isoform 18 of CD44 antigen OS=Homo sapiens OX=9606 GN=CD44 - [CD44_HUMAN]	33.53	18	16	16	121	7.89336e+08	6.37475e+08	6.34583e+08	7.34234e+08	6.57018e+08	7.52481e+08	969802589	5.76992e+08	6.31382e+08	26.577	18.24	7	12	17.9377	21.18	7	10	28.5482	24.12	10	15	25.4262	27.06	8	13	28.463	20.88	7	10	40.0062	27.94	11	17	45.3705	23.53	10	15	31.0957	26.18	8	11	32.7593	33.24
O94776	Metastasis-associated protein MTA2 OS=Homo sapiens OX=9606 GN=MTA2 PE=1 SV=1 - [MTA2_HUMAN]	33.53	2	14	15	49	3.99277e+07	2.05904e+07	1.43957e+07	3.87961e+07	1.71803e+07	1.86672e+07	6.06428e+07	2.01506e+07	3.45853e+07	13.8067	7.49	4	5	11.5601	7.93	4	4	9.01095	6.59	3	4	11.3501	8.38	4	4	10.1426	6.59	3	3	7.40501	7.49	4	4	25.0168	13.77	7	10	17.1063	11.53	5	6	23.1824	21.71
P21964-2	Isoform Soluble of Catechol O-methyltransferase OS=Homo sapiens OX=9606 GN=COMT - [COMT_HUMAN]	33.48	2	7	7	16	41879798	2.15152e+07	1.71378e+07	1.58068e+07	24146174	19677943	1.92942e+07	0	5.14429e+06	4.76275	12.67	2	2	0	4.52	1	1	7.25756	12.67	4	4	4.8865	19.91	3	3	1.84849	3.62	1	1	1.7292	3.62	1	1	5.22519	17.19	3	3					0	7.69
Q9Y4L1	Hypoxia up-regulated protein 1 OS=Homo sapiens OX=9606 GN=HYOU1 PE=1 SV=1 - [HYOU1_HUMAN]	33.43	2	26	26	98	4.21324e+07	3.86436e+07	6.13466e+07	4.75174e+07	6.1543e+07	1.3196e+08	6.00753e+07	3.45103e+07	4.06676e+07	18.1757	13.01	9	9	16.021	9.71	7	7	28.7203	20.42	14	14	21.1196	15.32	10	10	16.883	9.91	9	10	45.7236	28.03	20	21	19.2445	12.51	10	10	19.2916	12.81	8	9	12.799	9.91
Q9UG63	ATP-binding cassette sub-family F member 2 OS=Homo sapiens OX=9606 GN=ABCF2 PE=1 SV=2 - [ABCF2_HUMAN]	33.39	2	17	17	74	7.76308e+07	6.50151e+07	5.0938e+07	6.4629e+07	7.01033e+07	5.69016e+07	9.53591e+07	8.05063e+07	6.67885e+07	23.6779	13.32	6	8	18.9517	12.36	6	7	14.1567	9.63	6	7	21.058	13.96	7	8	19.6288	16.21	8	9	22.852	14.93	8	11	15.8025	11.88	7	8	19.2451	18.62	9	10	13.5719	9.47
P06703	Protein S100-A6 OS=Homo sapiens OX=9606 GN=S100A6 PE=1 SV=1 - [S10A6_HUMAN]	33.33	1	5	5	11	1.2284e+08	1.38068e+08	0	0	1.01866e+08	1.67723e+07	4.22612e+07	0	0	4.59731	16.67	2	2	2.10435	15.56	2	2	1.97776	13.33	1	1					1.78253	15.56	2	2	0	7.78	1	1	4.28236	24.44	3	3		0				0
P46821	Microtubule-associated protein 1B OS=Homo sapiens OX=9606 GN=MAP1B PE=1 SV=2 - [MAP1B_HUMAN]	33.31	3	54	54	268	1.46451e+08	1.28989e+08	1.81179e+08	1.63471e+08	2.21244e+08	2.36625e+08	2.56869e+08	1.82566e+08	2.24116e+08	85.5195	17.06	28	33	58.107	11.18	19	20	103.353	19.04	31	37	77.3803	16.09	25	28	90.7113	15.96	26	29	81.4929	13.33	23	31	97.539	18.44	29	32	79.5646	14.71	23	28	100.827	16.86
Q13283	Ras GTPase-activating protein-binding protein 1 OS=Homo sapiens OX=9606 GN=G3BP1 PE=1 SV=1 - [G3BP1_HUMAN]	33.26	2	11	11	59	2.08729e+07	6.60239e+07	2.58301e+07	5.89724e+07	7.0356e+07	6.20037e+07	3.0646e+07	5.78818e+07	3.87892e+07	5.86632	12.88	4	4	20.2689	24.25	6	7	3.3368	8.8	2	4	18.9591	24.89	8	12	24.6899	19.53	5	9	19.3413	26.18	8	8	8.30294	7.51	2	4	14.0886	17.81	5	6	18.2756	16.09
Q5VV42	Threonylcarbamoyladenosine tRNA methylthiotransferase OS=Homo sapiens OX=9606 GN=CDKAL1 PE=1 SV=1 - [CDKAL_HUMAN]	33.16	3	12	12	30	2.81172e+07	15773996	3.30358e+07	5.9723e+07	38858635	3.67054e+07	5.31835e+07	4.15406e+07	3.13376e+07	6.94824	11.05	4	4	5.23191	4.15	2	2	4.76102	3.97	2	2	11.7829	13.99	5	5	4.7931	6.91	3	3	4.72317	7.25	3	3	14.0132	13.64	5	5	8.58853	7.6	3	3	6.93866	7.6
Q9UNF1-2	Isoform 2 of Melanoma-associated antigen D2 OS=Homo sapiens OX=9606 GN=MAGED2 - [MAGD2_HUMAN]	33.16	7	13	13	38	1.97703e+07	1.12503e+07	1.51849e+07	28370638	8.12507e+07	1.90375e+07	108657981	3.02041e+07	3.25876e+07	10.6532	11.05	4	4	9.46065	9.52	3	3	8.14043	9.01	3	3	4.94175	5.95	2	2	12.9019	17.18	5	5	6.72716	13.61	4	4	17.3237	16.5	6	6	18.2829	17.01	7	7	13.1478	8.67
P46776	60S ribosomal protein L27a OS=Homo sapiens OX=9606 GN=RPL27A PE=1 SV=2 - [RL27A_HUMAN]	33.11	1	7	7	61	520581485	8.67476e+08	2.85888e+08	1.04107e+09	1.0353e+09	7.76088e+08	1.33606e+09	4.19352e+08	584162896	14.6112	24.32	4	5	14.9205	32.43	5	6	20.99	32.43	6	7	19.9911	32.43	5	6	21.9522	33.11	6	9	17.9115	32.43	5	7	23.7138	32.43	6	9	18.9744	32.43	6	7	11.3489	24.32
P16435	NADPH--cytochrome P450 reductase OS=Homo sapiens OX=9606 GN=POR PE=1 SV=2 - [NCPR_HUMAN]	33.09	1	19	19	74	7.69773e+07	5.93159e+07	8.40474e+07	8.18947e+07	6.51988e+07	9.2807e+07	1.25451e+08	6.25603e+07	6.63744e+07	30.4938	23.04	12	12	18.328	12.11	5	5	35.0896	19.05	8	10	37.3376	21.12	10	10	13.3575	11.08	6	6	22.7408	19.94	10	10	27.667	18.17	7	8	16.5873	15.36	6	6	21.9599	17.58
O00622	Protein CYR61 OS=Homo sapiens OX=9606 GN=CYR61 PE=1 SV=1 - [CYR61_HUMAN]	33.07	1	10	10	32	7.06113e+07	1.64616e+08	6.4715e+07	8.06499e+07	9.52259e+07	2.10247e+07	1.00775e+08	7.24084e+07	9.47311e+07	12.3979	18.37	4	4	3.60541	12.6	2	2	5.50229	7.87	2	2	7.62446	10.24	3	3	11.4117	19.69	6	6	5.06292	6.04	2	2	7.27837	12.34	3	3	4.53877	10.76	4	4	11.905	23.88
Q6WCQ1-2	Isoform 2 of Myosin phosphatase Rho-interacting protein OS=Homo sapiens OX=9606 GN=MPRIP - [MPRIP_HUMAN]	33.04	4	27	28	108	6.42306e+07	1.45834e+08	4.69506e+07	2.19403e+07	1.06757e+08	9.76699e+07	3.03542e+07	4.58277e+07	76437617	33.3861	18.88	13	14	41.8347	21	15	16	33.5016	17.82	13	13	8.20879	5.2	4	4	45.1029	19.94	16	17	38.6839	15.99	14	15	17.7857	8.48	7	7	31.7715	15.03	13	13	22.0951	9.73
P09104-2	Isoform 2 of Gamma-enolase OS=Homo sapiens OX=9606 GN=ENO2 - [ENOG_HUMAN]	32.99	2	6	8	28	1.10189e+06	5.04621e+08	2.29744e+08	5.24004e+08	4.76847e+08	502589956	3.0602e+08	2.0806e+08	1.716e+08	4.29166	8.95	2	2	10.1149	16.62	3	3	8.2917	10.23	2	2	12.7894	20.72	4	4	17.5086	28.9	6	6	4.72514	4.6	1	1	9.48631	14.58	4	4	11.8341	14.07	3	3	8.77514	12.02
P54709	Sodium/potassium-transporting ATPase subunit beta-3 OS=Homo sapiens OX=9606 GN=ATP1B3 PE=1 SV=1 - [AT1B3_HUMAN]	32.97	2	8	8	39	1.92037e+08	1.41162e+08	1.00711e+08	2.17899e+08	1.21857e+08	28126938	2.13378e+08	1.22869e+08	1.77884e+08	5.9931	21.15	4	4	10.4004	29.39	5	5	11.994	24.01	5	5	27.2279	27.6	6	8	16.0323	22.94	3	4	3.38558	6.81	1	1	15.6589	22.94	4	4	10.1427	14.34	3	3	13.9603	18.28
Q9NYL4-2	Isoform 2 of Peptidyl-prolyl cis-trans isomerase FKBP11 OS=Homo sapiens OX=9606 GN=FKBP11 - [FKB11_HUMAN]	32.88	2	4	4	16	1.06066e+07	2.51434e+07	6.93968e+06	4.27754e+07	3.60335e+07	3.03305e+07	4.17441e+07	4.29011e+07	9.84601e+06	3.14369	12.33	1	1	2.13506	19.86	2	2	2.17693	7.53	1	1	5.66651	20.55	2	3	5.25055	20.55	2	3	2.89698	19.86	2	2	2.23203	19.86	2	2	2.69505	12.33	1	1	2.16305	7.53
Q12907	Vesicular integral-membrane protein VIP36 OS=Homo sapiens OX=9606 GN=LMAN2 PE=1 SV=1 - [LMAN2_HUMAN]	32.87	1	12	12	55	1.53444e+08	1.06199e+08	1.19501e+08	1.41083e+08	8.57309e+07	1.30335e+08	1.04451e+08	7.16125e+07	9.84858e+07	27.9913	26.97	8	9	13.2177	16.29	4	4	23.3887	21.35	7	8	10.7224	7.3	3	4	12.6847	10.96	4	4	25.5121	25.28	8	9	11.9505	13.2	4	4	17.2653	13.48	5	6	17.9496	16.85
P62070	Ras-related protein R-Ras2 OS=Homo sapiens OX=9606 GN=RRAS2 PE=1 SV=1 - [RRAS2_HUMAN]	32.84	4	3	6	36	1.19341e+08	1.26829e+08	1.18252e+08	4.32023e+07	1.09452e+08	7.62372e+07	1.38574e+08	5.91957e+07	1.1257e+08	12.8865	26.47	4	5	14.8759	30.39	5	5	11.3574	26.47	4	4	7.58257	17.65	3	3	8.98016	20.59	3	3	15.304	28.92	5	5	7.80732	15.2	2	2	9.89515	13.73	2	3	15.0478	27.45
Q1KMD3	Heterogeneous nuclear ribonucleoprotein U-like protein 2 OS=Homo sapiens OX=9606 GN=HNRNPUL2 PE=1 SV=1 - [HNRL2_HUMAN]	32.8	1	16	16	73	1.20367e+08	4.61484e+07	1.77748e+08	1.52946e+08	1.28668e+08	1.4293e+08	8.95684e+07	4.95138e+07	9.77454e+07	24.1056	15.93	10	10	9.91336	7.76	3	4	21.8707	16.6	8	9	18.2058	19.41	10	10	24.8925	24.5	10	10	21.5252	19.01	9	9	14.9628	14.32	6	7	16.8026	13.65	5	7	21.9064	15.66
Q8TC12	Retinol dehydrogenase 11 OS=Homo sapiens OX=9606 GN=RDH11 PE=1 SV=2 - [RDH11_HUMAN]	32.7	3	10	10	66	9.07889e+07	2.09373e+08	1.98132e+08	2.80413e+08	78829608	1.84521e+08	3.23764e+08	1.96092e+08	2.38847e+08	9.23691	20.44	4	4	18.6022	23.27	6	9	22.1479	20.75	6	10	23.4998	23.9	6	7	10.9302	20.44	4	5	13.3694	20.13	5	5	21.4632	23.27	6	9	17.9305	23.9	5	8	18.4213	23.9
Q05639	Elongation factor 1-alpha 2 OS=Homo sapiens OX=9606 GN=EEF1A2 PE=1 SV=1 - [EF1A2_HUMAN]	32.61	1	1	13	97	6.99786e+08	9.63108e+08	1.03582e+09	1.27049e+09	1.20174e+09	8.88774e+08	1.33163e+09	1.28048e+09	7.03013e+08	12.0318	22.03	6	6	28.3343	16.63	7	11	25.8624	25.05	10	12	31.1601	17.28	7	12	27.7236	17.71	9	12	26.7566	21.17	9	12	32.5064	25.49	9	12	25.8188	23.33	8	12	17.6234	15.33
P54886	Delta-1-pyrroline-5-carboxylate synthase OS=Homo sapiens OX=9606 GN=ALDH18A1 PE=1 SV=2 - [P5CS_HUMAN]	32.58	2	19	19	117	1.33189e+08	1.1172e+08	1.0628e+08	1.44475e+08	1.59437e+08	1.09108e+08	1.69728e+08	1.18291e+08	1.49832e+08	49.2036	18.24	13	15	25.3105	15.47	10	11	37.9953	22.14	12	13	38.5992	17.74	11	14	43.2024	18.99	12	14	27.7578	16.86	11	11	50.7895	29.94	16	16	31.2864	16.1	9	10	39.5401	20.13
Q01081	Splicing factor U2AF 35 kDa subunit OS=Homo sapiens OX=9606 GN=U2AF1 PE=1 SV=3 - [U2AF1_HUMAN]	32.5	2	2	7	34	1.5362e+08	2.18202e+07	4.21174e+07	1.88462e+08	2.48441e+08	1.96776e+08	284311830	223870612	2.29808e+08	8.41825	6.25	3	3	6.27825	11.67	2	2	6.9143	6.25	2	2	11.5623	26.25	4	4	15.5466	32.08	5	5	16.6639	32.5	6	6	15.9782	19.17	5	5	9.66385	19.17	3	3	10.6302	25
P10412	Histone H1.4 OS=Homo sapiens OX=9606 GN=HIST1H1E PE=1 SV=2 - [H14_HUMAN]	32.42	6	15	15	105	2.79336e+09	3.80754e+09	1.85379e+09	2.10043e+09	2.25623e+09	2048971649	1.47445e+09	3.36257e+08	4.47853e+08	27.1936	18.72	7	10	42.2779	21.46	11	15	29.7381	24.2	10	11	33.2727	18.72	8	10	35.5691	24.2	11	13	42.4166	29.68	11	14	35.4101	24.2	8	12	19.1563	21.92	8	9	32.0854	22.83
P78417	Glutathione S-transferase omega-1 OS=Homo sapiens OX=9606 GN=GSTO1 PE=1 SV=2 - [GSTO1_HUMAN]	32.37	3	9	9	39	3.58344e+07	0	5.89513e+07	2.45886e+08	1.67694e+08	2.75889e+08	2.37099e+08	1.25907e+08	4.0854e+08	6.54319	4.98	2	2	2.17865	5.81	1	1	9.7592	19.92	4	4	15.4299	21.16	6	6	5.42092	10.79	3	3	14.6401	20.33	6	6	10.4084	21.99	6	6	8.75097	14.11	4	4	16.7073	25.73
O00567	Nucleolar protein 56 OS=Homo sapiens OX=9606 GN=NOP56 PE=1 SV=4 - [NOP56_HUMAN]	32.32	1	14	14	62	5.22331e+07	7.63447e+07	3.48143e+07	1.02519e+08	7.95528e+07	6.47336e+07	6.30533e+07	7.8207e+07	9.31774e+07	9.77976	10.77	5	5	13.9117	15.32	8	8	11.3289	9.93	5	5	11.4155	10.77	5	5	18.1942	15.99	7	8	23.1733	20.37	9	9	9.55765	10.1	5	6	13.3258	14.65	7	7	20.1621	21.89
Q6YN16	Hydroxysteroid dehydrogenase-like protein 2 OS=Homo sapiens OX=9606 GN=HSDL2 PE=1 SV=1 - [HSDL2_HUMAN]	32.3	2	10	10	52	157728588	1.10138e+08	1.13503e+08	6.91822e+07	1.91016e+07	2.02557e+08	1.05231e+08	6.5425e+07	1.12626e+08	12.793	19.86	6	6	6.11611	5.98	2	2	13.6278	16.99	4	4	16.7373	23.92	6	6	8.34041	11.72	3	3	14.3625	16.99	5	6	16.0262	22.97	7	7	13.902	22.25	6	8	20.9748	22.97
Q969V3-2	Isoform 2 of Nicalin OS=Homo sapiens OX=9606 GN=NCLN - [NCLN_HUMAN]	32.21	2	14	14	78	1.08859e+08	9.62812e+07	1.07061e+08	1.33116e+08	1.23463e+08	1.09107e+08	1.9005e+08	1.25227e+08	1.15928e+08	21.445	12.81	5	6	25.7658	17.79	7	8	16.7403	19.57	8	9	22.0659	18.86	9	12	17.6028	17.08	7	7	19.5635	19.57	8	9	36.7454	22.24	9	11	26.755	21.89	8	8	23.8424	20.28
P82673	28S ribosomal protein S35, mitochondrial OS=Homo sapiens OX=9606 GN=MRPS35 PE=1 SV=1 - [RT35_HUMAN]	32.2	2	7	7	16	2.41154e+07	0	0	2.36226e+07	1.17023e+07	1.32818e+07	4.21915e+07	8.9946e+06	7.71284e+06	6.70751	12.38	2	2		0				0			8.78151	18.27	3	3	2.48849	4.33	1	1	3.14224	8.98	2	2	6.18876	17.96	4	4	6.23922	12.38	2	2	4.35418	8.05
Q14240	Eukaryotic initiation factor 4A-II OS=Homo sapiens OX=9606 GN=EIF4A2 PE=1 SV=2 - [IF4A2_HUMAN]	32.19	2	2	13	74	2.88142e+08	3.25641e+08	2.27076e+08	4.4897e+08	3.6868e+08	2.55327e+08	6.35004e+08	3.90097e+08	3.67803e+08	11.9469	10.07	4	5	25.9591	22.85	7	8	19.4103	20.88	7	7	17.7884	16.71	5	6	27.8392	30.47	10	11	18.0914	18.18	6	7	30.039	26.54	9	11	33.6727	29.73	10	12	18.2063	15.23
Q5JTV8-3	Isoform 3 of Torsin-1A-interacting protein 1 OS=Homo sapiens OX=9606 GN=TOR1AIP1 - [TOIP1_HUMAN]	32.19	3	10	10	52	9.62253e+07	1.15703e+08	8.72914e+07	103546447	1.41495e+08	8.26637e+07	1.2937e+08	6.45295e+07	9.59639e+07	8.92996	7.02	3	3	18.3465	16.1	6	6	22.128	22.09	7	8	24.8055	27.91	8	9	22.4584	24.14	7	7	14.1064	18.49	6	6	9.14574	12.5	4	4	10.3464	10.62	4	4	15.6641	14.21
Q969G5	Caveolae-associated protein 3 OS=Homo sapiens OX=9606 GN=CAVIN3 PE=1 SV=3 - [CAVN3_HUMAN]	32.18	1	10	10	53	1.96631e+08	2.4038e+08	1.71306e+08	2.18718e+08	9.79898e+07	2.1156e+08	2.85537e+08	9.9927e+07	1.2576e+08	12.6381	14.18	4	5	12.9971	14.18	3	4	12.7161	22.22	4	5	15.6574	27.2	6	6	18.2037	23.75	6	6	20.9044	27.97	6	7	25.2358	28.74	8	9	13.1366	23.75	5	5	18.7773	23.75
P60981	Destrin OS=Homo sapiens OX=9606 GN=DSTN PE=1 SV=3 - [DEST_HUMAN]	32.12	2	5	5	20	5.00991e+07	9.7627e+06	2.0649e+07	1.50487e+07	2.53776e+07	4.91097e+07	2.5589e+07	1.51538e+07	1.97296e+07	2.11932	10.3	2	2	2.01947	10.91	1	1	0	14.55	2	2	2.25768	14.55	2	3	0	14.55	2	2	2.61409	20.61	3	3	2.05777	15.15	3	3	0	14.55	2	2	2.12421	14.55
P39748	Flap endonuclease 1 OS=Homo sapiens OX=9606 GN=FEN1 PE=1 SV=1 - [FEN1_HUMAN]	32.11	2	11	11	43	9.45556e+07	7.80839e+07	2.24635e+07	5.80016e+07	1.23399e+08	2.89218e+07	1.55926e+08	1.39721e+08	1.39107e+08	20.1228	18.95	7	7	15.9692	18.95	6	7	6.27352	11.32	2	2	20.273	22.63	5	5	5.48522	12.11	3	3	5.29075	5	2	2	7.43273	11.32	3	3	26.5244	20.26	8	8	12.6474	18.16
P24539	ATP synthase F(0) complex subunit B1, mitochondrial OS=Homo sapiens OX=9606 GN=ATP5PB PE=1 SV=2 - [AT5F1_HUMAN]	32.03	1	8	8	39	1.86981e+08	1.79655e+08	2.07903e+08	1.58673e+08	2.37168e+08	1.84604e+08	2.99138e+08	4.43361e+07	1.47726e+08	9.48194	21.09	5	6	10.8153	15.23	4	4	12.0366	26.17	5	5	7.93911	20.31	4	4	13.8136	26.17	5	5	7.07998	15.63	3	3	15.674	26.17	5	5	11.456	16.41	4	4	2.03875	14.84
P06396-2	Isoform 2 of Gelsolin OS=Homo sapiens OX=9606 GN=GSN - [GELS_HUMAN]	32.01	4	13	13	62	3.33863e+07	8.31575e+07	6.72371e+07	6.86356e+07	1.36651e+08	1.04961e+08	9.87628e+07	1.5518e+08	121468310	7.15905	5.06	2	2	25.3972	23.39	9	9	20.1515	13.54	6	7	17.2866	10.4	5	5	37.0631	23.67	9	10	30.5493	18.19	8	8	31.9039	16.28	6	7	19.2229	11.08	5	5	34.3704	21.48
Q8NBQ5	Estradiol 17-beta-dehydrogenase 11 OS=Homo sapiens OX=9606 GN=HSD17B11 PE=1 SV=3 - [DHB11_HUMAN]	32	1	8	8	47	1.02306e+08	5.71793e+07	5.65768e+07	1.48197e+08	1.03497e+08	8.92759e+07	1.69163e+08	98342718	1.10377e+08	20.9631	26.67	6	8	16.1805	23.33	5	6	8.88997	20.67	4	4	20.8697	26	6	7	12.3656	19.67	4	4	11.6603	13.67	3	3	14.9777	19.67	4	4	12.4133	22.33	5	5	12.7136	28
Q9Y3B4	Splicing factor 3B subunit 6 OS=Homo sapiens OX=9606 GN=SF3B6 PE=1 SV=1 - [SF3B6_HUMAN]	32	1	4	4	13	81192747	63287011	9.32456e+07	0	5.59954e+07	7.63767e+07	7.41351e+07	5.67158e+07	8.37865e+07	1.89166	7.2	1	1	3.85437	11.2	1	1	3.52117	11.2	1	1		0			5.21276	16.8	2	2	5.89601	18.4	2	2	5.92415	13.6	2	2	6.17132	20.8	2	2	5.52724	20.8
P04222	HLA class I histocompatibility antigen, Cw-3 alpha chain OS=Homo sapiens OX=9606 GN=HLA-C PE=1 SV=2 - [1C03_HUMAN]	31.97	5	2	10	33	1.91703e+08	1.08454e+08	1.48462e+08	1.5088e+08	2.98714e+08	1.79385e+08	2.99033e+08	1.61731e+08	154573786	9.89022	12.3	3	3	8.75449	15.85	4	4	9.51037	14.21	3	3	6.41604	12.84	3	3	20.7011	15.03	6	6	10.4004	12.84	4	4	12.9249	13.11	4	4	10.2053	11.2	3	3	11.0594	13.39
Q9P0K7-4	Isoform 4 of Ankycorbin OS=Homo sapiens OX=9606 GN=RAI14 - [RAI14_HUMAN]	31.97	4	21	21	92	3.2982e+07	9.59137e+07	5.36537e+07	5.87869e+07	6.9997e+07	8.15175e+07	5.60024e+07	9.8154e+07	6.92065e+07	18.1049	12.09	7	7	36.9138	18.09	13	13	29.5216	15.88	11	11	17.9037	8.52	6	6	22.6511	12.51	9	9	33.7395	14.3	11	12	17.5398	11.25	7	7	43.7564	20.93	14	14	36.2629	17.35
Q9UMS4	Pre-mRNA-processing factor 19 OS=Homo sapiens OX=9606 GN=PRPF19 PE=1 SV=1 - [PRP19_HUMAN]	31.94	1	13	13	70	7.53013e+07	6.11618e+07	1.08183e+08	1.16957e+08	93621158	8.22606e+07	2.27481e+08	9.53129e+07	1.22912e+08	14.2217	17.86	6	7	13.2528	21.23	7	7	30.4984	22.02	9	12	8.22246	6.15	3	3	17.6642	21.43	8	8	14.5385	17.26	7	7	33.1746	20.04	7	12	13.9039	14.29	6	7	18.1442	16.47
Q8NBX0	Saccharopine dehydrogenase-like oxidoreductase OS=Homo sapiens OX=9606 GN=SCCPDH PE=1 SV=1 - [SCPDL_HUMAN]	31.93	1	7	7	36	4.29762e+07	2.46779e+07	7.75069e+07	5.04035e+07	8.22845e+07	5.57252e+07	1.04425e+08	5.24943e+07	6.48359e+07	14.8503	23.08	4	4	11.9664	18.88	4	4	12.7605	19.35	4	4	13.0717	13.99	3	3	14.8607	19.35	4	4	9.89165	16.32	3	3	16.3942	19.35	4	4	14.1757	21.91	5	5	13.2693	21.91
Q86UP2-2	Isoform 2 of Kinectin OS=Homo sapiens OX=9606 GN=KTN1 - [KTN1_HUMAN]	31.92	4	30	30	104	3.46901e+07	2.70256e+07	5.50059e+07	5.58343e+07	3.41396e+07	41154780	1.05483e+08	4.80481e+07	6.05359e+07	23.6417	11.38	10	10	14.4586	7.31	6	6	44.007	16.69	15	17	41.8157	15.77	13	15	12.6423	4.85	5	6	26.8453	11	9	10	45.5234	17.31	16	19	14.6994	10.92	9	9	29.5466	12.08
Q6P1M0	Long-chain fatty acid transport protein 4 OS=Homo sapiens OX=9606 GN=SLC27A4 PE=1 SV=1 - [S27A4_HUMAN]	31.88	2	14	15	68	5.47328e+07	8.13587e+07	1.67196e+08	1.78535e+08	1.23345e+08	1.83228e+08	1.59584e+08	8.76534e+07	1.14315e+08	11.4945	7.47	3	4	12.864	15.09	6	6	23.7869	19.75	8	8	22.6283	18.97	8	8	23.0692	19.91	9	9	31.938	22.08	9	11	25.9748	19.6	8	8	17.3113	17.88	7	7	16.3486	16.49
Q12849	G-rich sequence factor 1 OS=Homo sapiens OX=9606 GN=GRSF1 PE=1 SV=3 - [GRSF1_HUMAN]	31.87	2	9	9	40	2.96388e+07	2.54186e+07	2.69717e+07	2.94119e+07	7.19566e+07	4.12741e+07	84463148	4.15064e+07	4.93262e+07	12.8084	14.79	4	4	5.53837	7.08	2	2	8.52268	11.25	3	4	13.4125	7.08	3	4	19.5378	13.54	4	5	11.9564	15.63	4	5	16.8038	23.54	6	6	12.6908	10.63	3	4	13.5525	21.46
Q15005	Signal peptidase complex subunit 2 OS=Homo sapiens OX=9606 GN=SPCS2 PE=1 SV=3 - [SPCS2_HUMAN]	31.86	1	6	6	26	1.63416e+08	2.68671e+08	2.09137e+08	1.43225e+08	9.52292e+07	3.46221e+07	2.43638e+08	1.67193e+08	2.05267e+08	9.39894	23.89	4	5	4.28641	15.93	2	2	10.2401	24.34	3	3	4.18842	15.93	2	2	4.09257	19.03	3	3	4.40236	8.41	1	1	10.0654	28.76	4	4	6.95979	24.34	3	3	7.53839	24.34
Q9UBS4	DnaJ homolog subfamily B member 11 OS=Homo sapiens OX=9606 GN=DNAJB11 PE=1 SV=1 - [DJB11_HUMAN]	31.84	1	11	11	48	9.22214e+07	1.06283e+08	8.15043e+07	1.16206e+08	7.78947e+07	8.48202e+07	1.97147e+08	1.13844e+08	1.84999e+08	15.7366	20.95	5	5	13.508	21.23	6	6	7.7244	18.44	4	4	21.5575	18.44	6	7	10.593	9.5	3	3	24.2322	24.58	6	7	9.76251	19.27	4	4	15.6517	18.16	5	5	22.706	26.54
P63313	Thymosin beta-10 OS=Homo sapiens OX=9606 GN=TMSB10 PE=1 SV=2 - [TYB10_HUMAN]	31.82	1	1	1	2	0	9970085	0	0	1.01293e+07	0	0	0	0		0			3.42502	31.82	1	1		0				0			2.61155	31.82	1	1		0								0				0
P12004	Proliferating cell nuclear antigen OS=Homo sapiens OX=9606 GN=PCNA PE=1 SV=1 - [PCNA_HUMAN]	31.8	1	5	5	19	28860491	6.34142e+07	4.67258e+07	4.73555e+07	53045996	30006016	6.29592e+07	0	5.04626e+07	6.12528	9.96	2	2	7.26441	7.28	1	2	9.40175	21.07	3	3	7.30898	12.64	3	3	4.09937	7.28	1	1	5.69424	18.39	2	2	5.9099	9.96	2	2	1.7472	8.05	1	1	9.39565	18.01
P30837	Aldehyde dehydrogenase X, mitochondrial OS=Homo sapiens OX=9606 GN=ALDH1B1 PE=1 SV=3 - [AL1B1_HUMAN]	31.72	6	11	12	52	6.22487e+07	44500564	4.92277e+07	3.97739e+07	7.70726e+07	5.52422e+07	9.73933e+07	6.17826e+07	7.00732e+07	21.5678	19.15	7	8	15.4854	14.51	5	5	8.87249	8.51	3	3	15.4356	14.7	5	5	18.0599	15.86	6	7	11.7648	11.22	4	4	18.366	17.02	6	6	27.8348	26.31	9	9	17.8051	15.86
P67812-4	Isoform 4 of Signal peptidase complex catalytic subunit SEC11A OS=Homo sapiens OX=9606 GN=SEC11A - [SC11A_HUMAN]	31.71	5	6	6	27	4.82085e+07	3.98386e+07	4.05593e+07	5.78059e+07	5.50995e+07	5.49369e+07	52992025	3.08916e+07	5.86061e+07	8.26426	26.22	4	4	4.3429	15.85	3	3	1.80262	21.34	4	4	7.60074	31.71	4	4	1.83832	12.8	2	2	4.24698	15.85	2	2	7.77378	21.34	3	3	4.51319	21.34	3	3	4.93777	15.85
A0A0A0MRZ7	Immunoglobulin kappa variable 2D-26 OS=Homo sapiens OX=9606 GN=IGKV2D-26 PE=3 SV=1 - [KVD26_HUMAN]	31.67	7	4	6	372	4.85168e+10	3.3273e+10	1.65201e+10	3.85146e+10	7.51142e+10	2.44694e+10	7.67469e+10	3.89484e+10	2.03899e+10	129.243	19.17	4	51	122.552	31.67	5	46	112.937	19.17	5	42	113.069	19.17	4	39	98.0297	19.17	3	39	100.402	19.17	4	37	99.0929	19.17	5	38	115.999	19.17	3	41	108.187	19.17
Q99959-2	Isoform 1 of Plakophilin-2 OS=Homo sapiens OX=9606 GN=PKP2 - [PKP2_HUMAN]	31.66	2	17	17	59	8.56896e+07	9.91173e+07	6.08861e+07	3.10143e+07	96843202	8.3706e+07	1.15616e+08	1.147e+08	5.19493e+07	24.7926	16.49	8	8	10.0069	6.45	4	4	16.91	11.11	5	5	11.2234	8.24	4	4	27.027	15.53	7	8	12.5082	10.99	6	6	29.3077	13.38	8	12	17.0854	11.47	6	6	15.7711	14.7
Q8WWY3	U4/U6 small nuclear ribonucleoprotein Prp31 OS=Homo sapiens OX=9606 GN=PRPF31 PE=1 SV=2 - [PRP31_HUMAN]	31.66	4	13	13	55	4.71452e+07	6.12507e+07	5.03008e+07	5.65843e+07	5.98113e+07	5.43866e+07	9.6793e+07	3.82598e+07	7.58654e+07	10.3764	17.43	7	7	18.5396	20.84	6	6	18.2142	21.64	7	7	20.794	22.24	7	7	17.2811	17.64	5	5	21.0368	19.84	7	7	14.6895	11.22	4	5	7.9255	9.62	3	3	24.6666	22.65
Q9Y4I1	Unconventional myosin-Va OS=Homo sapiens OX=9606 GN=MYO5A PE=1 SV=2 - [MYO5A_HUMAN]	31.64	2	1	52	230	1.90907e+08	1.19666e+08	180587538	9.7823e+07	1.61405e+08	1.2014e+08	2.14223e+08	9.92446e+07	1.50483e+08	63.1773	15.53	23	24	68.3518	16.17	23	24	101.425	24.74	34	36	39.5729	10.84	14	16	45.4992	10.78	16	16	63.2554	17.14	24	27	87.788	21.19	34	34	77.2776	16.77	23	26	76.7629	18.11
P26368-2	Isoform 2 of Splicing factor U2AF 65 kDa subunit OS=Homo sapiens OX=9606 GN=U2AF2 - [U2AF2_HUMAN]	31.63	2	8	8	23	1.30488e+08	1.3863e+08	6.48878e+07	3.9981e+07	2.40294e+07	8.30619e+07	5.94352e+07	5.70275e+07	8.49034e+07	4.78866	12.1	2	2	7.99022	11.68	2	2	10.2108	17.62	3	4	10.4057	15.92	3	3	10.0549	13.38	3	3	10.0885	16.35	3	3	7.72022	11.68	2	2	8.25342	10.19	2	2	8.65792	10.83
O94925-3	Isoform 3 of Glutaminase kidney isoform, mitochondrial OS=Homo sapiens OX=9606 GN=GLS - [GLSK_HUMAN]	31.61	3	14	14	59	1.66024e+07	5.4727e+07	4.52171e+07	9.14757e+07	6.03848e+07	4.08264e+07	4.1067e+07	6.9931e+07	8.74078e+07	9.94353	9.53	3	3	15.6269	11.54	4	5	18.553	17.39	6	6	27.1828	24.58	10	10	23.5502	20.57	8	9	26.55	21.4	8	8	17.6053	20.23	6	6	11.7817	13.55	5	6	15.9165	17.22
P28288	ATP-binding cassette sub-family D member 3 OS=Homo sapiens OX=9606 GN=ABCD3 PE=1 SV=1 - [ABCD3_HUMAN]	31.56	3	19	19	115	1.25306e+08	1.53819e+08	1.32762e+08	1.03218e+08	1.72642e+08	1.63798e+08	1.76624e+08	1.53253e+08	1.82919e+08	36.5884	24.28	12	15	32.4964	18.21	10	13	27.5637	20.49	10	11	24.5988	14.87	8	10	41.9446	18.06	11	14	26.4447	17.75	8	11	43.2329	20.49	11	14	39.3503	21.4	11	14	37.1971	16.39
O95831-3	Isoform 3 of Apoptosis-inducing factor 1, mitochondrial OS=Homo sapiens OX=9606 GN=AIFM1 - [AIFM1_HUMAN]	31.53	6	12	12	53	9.74602e+07	6.81678e+07	7.54897e+07	8.40401e+07	1.37434e+08	5.59553e+07	1.02415e+08	1.07053e+08	1.4331e+08	12.7907	20.03	7	7	17.1299	14.45	6	6	16.9674	17.9	7	7	10.3946	13.14	4	4	23.0135	18.39	7	8	11.5714	10.02	4	5	9.31407	7.88	3	3	17.3717	22.99	7	7	14.3487	20.85
P05161	Ubiquitin-like protein ISG15 OS=Homo sapiens OX=9606 GN=ISG15 PE=1 SV=5 - [ISG15_HUMAN]	31.52	1	2	2	3	0	0	2.21853e+06	0	0	0	7.5269e+06	0	0									0	5.45	1	1		0			4.56663	26.06	1	1		0			0	5.45	1	1		0
P30048-2	Isoform 2 of Thioredoxin-dependent peroxide reductase, mitochondrial OS=Homo sapiens OX=9606 GN=PRDX3 - [PRDX3_HUMAN]	31.51	2	6	6	26	5.59991e+07	5.28296e+07	1.24626e+08	6.41864e+07	126051393	1.00558e+08	7.28719e+07	62440611	1.01656e+08	1.88585	5.04	1	1	2.24725	12.61	2	2	14.889	31.51	5	5	9.16167	25.63	4	4	2.0952	5.04	1	1	7.24421	17.23	3	3	8.23471	18.07	4	4	6.91464	13.45	2	2	7.94119	17.23
P31930	Cytochrome b-c1 complex subunit 1, mitochondrial OS=Homo sapiens OX=9606 GN=UQCRC1 PE=1 SV=3 - [QCR1_HUMAN]	31.46	1	13	13	80	2.19455e+08	8.69567e+07	1.8687e+08	2.26672e+08	1.94765e+08	1.9113e+08	2.02068e+08	3.63063e+07	1.58264e+08	35.2119	23.33	10	13	18.4137	11.25	4	6	28.6333	18.54	6	9	24.3499	20.63	7	8	28.0309	16.46	7	10	24.0682	21.88	8	10	20.6238	19.79	7	7	17.2996	13.33	5	6	23.5874	27.92
P26599	Polypyrimidine tract-binding protein 1 OS=Homo sapiens OX=9606 GN=PTBP1 PE=1 SV=1 - [PTBP1_HUMAN]	31.45	9	8	9	57	1.06232e+08	97165018	9.58935e+07	1.38597e+08	9.95995e+07	1.15768e+08	9.31459e+07	1.14675e+08	1.25551e+08	18.5823	23.16	7	9	7.02284	9.42	3	4	16.3445	13.75	4	6	16.8698	19.21	6	7	17.6635	19.4	6	8	17.4971	21.66	6	6	11.5952	10.92	4	4	14.0313	13.94	5	7	17.8407	16.01
Q9NQC3-5	Isoform 5 of Reticulon-4 OS=Homo sapiens OX=9606 GN=RTN4 - [RTN4_HUMAN]	31.38	5	1	7	26	1.61443e+08	2.06465e+08	2.10328e+08	1.2062e+08	8.77583e+08	5.86927e+07	3.41956e+08	8.09401e+07	0	14.8	21.68	5	6	5.71411	11.99	2	2	9.76818	10.97	3	3	9.38723	11.22	3	3	3.79277	8.67	1	1	10.2739	16.33	3	3	5.78862	13.01	3	5	4.59607	12.24	2	2	0	4.08
O43678	NADH dehydrogenase [ubiquinone] 1 alpha subcomplex subunit 2 OS=Homo sapiens OX=9606 GN=NDUFA2 PE=1 SV=3 - [NDUA2_HUMAN]	31.31	1	2	2	3	1.57126e+07	0	0	0	19032280	0	0	2.38365e+07	0	2.16774	10.1	1	1													2.50711	10.1	1	1		0							2.7463	21.21	1	1
Q14344	Guanine nucleotide-binding protein subunit alpha-13 OS=Homo sapiens OX=9606 GN=GNA13 PE=1 SV=2 - [GNA13_HUMAN]	31.3	6	6	8	36	2.59767e+08	724049820	2.6331e+08	3.55013e+07	2.32174e+08	2.82231e+08	4.61554e+07	1.20526e+08	2.61705e+08	5.95692	10.88	3	3	2.96257	2.92	1	1	12.0724	12.73	3	4	6.59801	9.55	2	2	11.9147	20.42	5	6	11.8662	18.83	5	5	11.1897	15.92	4	4	13.02	21.22	5	5	15.2845	24.4
Q9NRW1-2	Isoform 2 of Ras-related protein Rab-6B OS=Homo sapiens OX=9606 GN=RAB6B - [RAB6B_HUMAN]	31.28	3	1	7	41	429489755	6.87315e+08	1.79712e+08	6.66206e+08	4.80978e+08	3.88554e+08	2.24792e+08	1.05063e+08	3.85441e+08	9.30572	24.1	4	5	6.38343	9.74	2	3	8.03887	24.1	5	5	10.8027	15.38	2	4	11.8647	20	5	6	14.6948	22.56	4	6	8.47472	24.1	4	4	6.24758	19.49	3	3	13.0683	26.67
P0C0S5	Histone H2A.Z OS=Homo sapiens OX=9606 GN=H2AFZ PE=1 SV=2 - [H2AZ_HUMAN]	31.25	6	3	5	43	1.87673e+09	3.17136e+09	1.44099e+09	3.36898e+09	3.97262e+09	2.56369e+09	2.43111e+09	3.41531e+09	2.2222e+09	8.30258	31.25	4	5	11.0645	31.25	4	5	9.26708	31.25	4	4	12.0728	31.25	4	5	12.5743	31.25	4	6	12.1066	31.25	4	5	4.24252	23.44	3	3	8.27152	31.25	4	5	10.3588	31.25
Q9Y697-2	Isoform Cytoplasmic of Cysteine desulfurase, mitochondrial OS=Homo sapiens OX=9606 GN=NFS1 - [NFS1_HUMAN]	31.23	3	9	9	43	5.45509e+07	3.61036e+07	3.57237e+07	5.07567e+07	4.55998e+07	3.98755e+07	7.72399e+07	4.91056e+07	6.51245e+07	6.47904	7.56	2	2	10.5719	11.08	3	4	13.1149	15.11	4	5	20.3501	14.61	4	7	12.0367	15.37	5	6	8.83838	12.34	3	4	13.1978	21.41	6	6	12.441	14.11	4	5	11.25	12.34
Q9BYD3-2	Isoform 2 of 39S ribosomal protein L4, mitochondrial OS=Homo sapiens OX=9606 GN=MRPL4 - [RM04_HUMAN]	31.18	2	5	5	18	3.55946e+07	37507355	2.6973e+07	2.04681e+07	4.16261e+07	4.63772e+07	5.64611e+07	49772479	0	5.44869	19.39	3	3	3.56515	7.22	1	1	7.44221	16.73	2	2	2.60996	10.65	2	2	6.96679	21.67	4	4	6.73851	17.11	3	3	5.68641	9.89	2	2	3.02937	6.08	1	1
Q10471	Polypeptide N-acetylgalactosaminyltransferase 2 OS=Homo sapiens OX=9606 GN=GALNT2 PE=1 SV=1 - [GALT2_HUMAN]	31.17	2	12	12	57	4.39181e+07	6.80192e+07	8.4736e+07	7.34329e+07	8.8024e+07	1.17285e+08	1.05551e+08	2.76896e+07	6.50018e+07	20.8493	20.67	6	6	18.7505	18.39	7	7	22.5356	19.61	7	7	21.7719	22.42	7	7	25.5251	22.42	9	10	17.8303	17.51	7	7	7.41985	9.81	3	3	12.7298	13.31	4	4	10.9219	13.84
Q9H4G4	Golgi-associated plant pathogenesis-related protein 1 OS=Homo sapiens OX=9606 GN=GLIPR2 PE=1 SV=3 - [GAPR1_HUMAN]	31.17	1	3	3	6	0	0	3.94963e+07	4.0547e+07	8.2526e+07	0	0	1.54997e+07	0					3.2163	8.44	1	1	2.56129	8.44	1	1	2.96521	8.44	1	1	5.53299	16.88	2	2						0			2.55235	14.29	1	1		0
Q9Y4I1-2	Isoform 2 of Unconventional myosin-Va OS=Homo sapiens OX=9606 GN=MYO5A - [MYO5A_HUMAN]	31.07	1	1	52	229	1.90907e+08	1.19666e+08	180587538	9.7823e+07	1.61405e+08	1.2014e+08	2.14223e+08	9.92446e+07	1.50483e+08	63.1773	15.75	23	24	70.7876	17.23	24	25	96.8937	23.85	33	35	39.3162	10.56	14	16	42.7819	9.68	15	15	65.6401	17.61	25	28	88.2847	20.46	34	34	72.4743	15.75	22	25	76.6436	17.94
O95084	Serine protease 23 OS=Homo sapiens OX=9606 GN=PRSS23 PE=1 SV=1 - [PRS23_HUMAN]	31.07	2	6	7	21	9.93977e+06	2.19421e+07	2.83863e+07	2.31768e+07	3.30613e+07	2.17456e+07	3.09797e+07	3.15445e+07	1.9915e+07	4.59568	7.83	2	2	0	6.27	2	2	8.22625	16.97	3	3	3.51374	7.31	2	2	4.43331	10.7	2	2	2.63773	4.96	2	2	8.58352	10.7	3	3	6.84513	10.7	3	3	4.00156	4.96
P08240	Signal recognition particle receptor subunit alpha OS=Homo sapiens OX=9606 GN=SRPRA PE=1 SV=2 - [SRPRA_HUMAN]	31.03	2	15	15	62	1.31335e+08	114420254	1.2866e+08	73001394	9.69757e+07	1.01978e+08	7.94096e+07	5.23256e+07	7.38485e+07	25.9683	16.46	7	9	32.3549	20.22	7	8	19.0184	16.77	6	8	11.1705	12.7	5	5	15.4102	11.44	5	6	19.1863	13.17	7	9	22.9258	17.24	7	7	14.9155	8.78	4	5	17.9321	13.64
P33993	DNA replication licensing factor MCM7 OS=Homo sapiens OX=9606 GN=MCM7 PE=1 SV=4 - [MCM7_HUMAN]	31.02	3	17	17	62	2.19833e+07	2.11124e+07	2.30843e+07	4.59883e+07	5.8397e+07	4.10163e+07	8.15719e+07	9.67367e+07	5.16747e+07	8.97306	5.7	3	3	13.9056	8.48	5	5	10.0241	5.84	3	3	29.8214	21.14	11	12	17.8269	13.07	7	7	13.4276	9.87	5	5	23.175	15.72	8	8	23.6665	19.89	10	10	23.17	18.08
Q15366-6	Isoform 6 of Poly(rC)-binding protein 2 OS=Homo sapiens OX=9606 GN=PCBP2 - [PCBP2_HUMAN]	31.02	13	3	7	34	1.20721e+08	2.40589e+08	3.13937e+08	6.07181e+07	4.27762e+07	2.91386e+08	246753448	5.74804e+07	1.45074e+08	12.2069	16.07	5	6	13.7597	14.13	2	4	7.98154	5.54	1	2	7.60808	5.54	1	2	8.95716	15.24	3	3	7.88997	14.13	2	3	23.2594	24.1	4	7	10.0489	9.14	2	3	11.8081	17.73
Q8WUD1	Ras-related protein Rab-2B OS=Homo sapiens OX=9606 GN=RAB2B PE=1 SV=1 - [RAB2B_HUMAN]	31.02	2	1	5	27	127042064	7.1828e+07	6.75006e+07	3.9878e+07	1.30118e+08	8.87331e+07	1.24338e+08	8.13374e+07	8.59659e+07	3.54474	5.56	1	1	9.10742	17.59	3	3	12.6686	25	4	4	9.76587	19.91	3	3	9.31471	19.91	3	3	12.8269	25.93	4	4	17.2841	31.02	5	5	7.11925	11.57	2	2	7.10829	11.57
P31689	DnaJ homolog subfamily A member 1 OS=Homo sapiens OX=9606 GN=DNAJA1 PE=1 SV=2 - [DNJA1_HUMAN]	30.98	17	9	10	41	2.88108e+07	6.59715e+07	6.33662e+07	3.84207e+07	1.89763e+07	8.72334e+07	4.73838e+07	3.13548e+07	1.06419e+08	4.98813	3.27	1	2	11.2151	15.11	5	6	9.65596	18.39	5	6	2.58368	7.05	4	5	9.63144	11.84	5	5	14.818	20.91	6	6	2.94144	5.54	2	3	6.40483	10.08	3	3	8.60744	20.4
O75821	Eukaryotic translation initiation factor 3 subunit G OS=Homo sapiens OX=9606 GN=EIF3G PE=1 SV=2 - [EIF3G_HUMAN]	30.94	1	6	6	23	2.22221e+07	7.88955e+07	1.60481e+07	0	1.32723e+07	5.88667e+07	7.53503e+07	135041749	6.79024e+07	5.88867	24.38	3	5	12.6524	27.19	3	4	3.25373	14.06	2	2		0			4.81083	14.06	2	4	3.60852	15.31	2	2	5.44029	14.37	2	2	3.3242	9.06	1	1	8.36129	24.38
Q9UL26	Ras-related protein Rab-22A OS=Homo sapiens OX=9606 GN=RAB22A PE=1 SV=2 - [RB22A_HUMAN]	30.93	1	3	4	18	2.91605e+07	2.5367e+07	1.48491e+07	11350516	1.03303e+07	2.03884e+07	1.18186e+07	1.76084e+07	10807831	3.24612	7.22	1	1	2.19567	7.22	1	1	8.75686	25.26	3	3	5.58855	16.49	2	2	9.78843	20.1	3	3	11.1608	30.93	4	4	3.60107	10.82	1	1	5.54065	12.89	2	2	2.67579	10.82
Q9NXS2	Glutaminyl-peptide cyclotransferase-like protein OS=Homo sapiens OX=9606 GN=QPCTL PE=1 SV=2 - [QPCTL_HUMAN]	30.89	2	10	10	29	3.78815e+07	28261146	5.97345e+07	3.82516e+07	5.38267e+07	2.24454e+07	7.81455e+07	4.94408e+07	2.39856e+07	4.04821	6.54	3	3	5.73526	6.54	2	2	17.0082	17.02	4	4	6.82621	8.38	3	3	2.44156	2.09	1	1	15.2329	21.47	5	5	9.22599	10.21	5	5	9.19888	9.16	4	4	4.40098	5.5
Q05048	Cleavage stimulation factor subunit 1 OS=Homo sapiens OX=9606 GN=CSTF1 PE=1 SV=1 - [CSTF1_HUMAN]	30.86	1	9	9	45	2.44728e+07	8.03827e+07	8.55596e+07	2.67606e+07	9.08018e+07	5.50854e+07	7.07516e+07	5.18648e+07	3.14227e+07	14.5507	16.94	5	5	20.1151	24.59	7	7	18.2223	25.52	7	7	5.09793	6.73	2	2	10.2832	12.99	4	4	14.1697	19.72	5	6	10.1385	17.87	5	5	16.8184	20.42	5	5	14.2304	18.33
P62995-3	Isoform 3 of Transformer-2 protein homolog beta OS=Homo sapiens OX=9606 GN=TRA2B - [TRA2B_HUMAN]	30.85	2	5	5	18	3.46225e+07	2.73514e+07	3.77e+07	3.39874e+07	4.22535e+07	4.72495e+07	4.08982e+07	2.73672e+07	3.85384e+07	6.3312	15.96	2	2	3.74421	12.23	2	2	6.12205	12.23	2	2	4.01714	13.3	3	3	3.58753	8.51	1	1	8.929	22.34	3	3	5.31014	12.23	2	2	4.20362	8.51	1	1	3.88385	12.23
P07195	L-lactate dehydrogenase B chain OS=Homo sapiens OX=9606 GN=LDHB PE=1 SV=2 - [LDHB_HUMAN]	30.84	3	7	9	39	1.07919e+08	6.02733e+07	8.03472e+07	1.01841e+08	1.09812e+08	88615078	8.80336e+07	4.74058e+07	2.77331e+07	12.417	17.96	5	5	5.13593	7.19	2	2	14.8882	18.86	5	5	5.88764	7.49	2	2	17.9019	23.05	6	6	11.6368	19.16	5	5	18.1328	19.16	5	6	9.69848	11.98	3	3	15.3914	11.68
Q9Y2X3	Nucleolar protein 58 OS=Homo sapiens OX=9606 GN=NOP58 PE=1 SV=1 - [NOP58_HUMAN]	30.81	1	11	11	49	4.90393e+07	9.6707e+07	4.0142e+07	105978839	6.81846e+07	6.80317e+07	1.16884e+08	1.08895e+08	7.3984e+07	21.5667	18.15	6	6	16.3055	15.69	6	6	15.5454	10.4	4	5	11.2867	9.83	4	4	13.0087	10.21	4	4	18.6918	16.07	6	6	18.9958	15.12	6	6	24.1274	25.52	9	9	9.77519	8.32
P08574	Cytochrome c1, heme protein, mitochondrial OS=Homo sapiens OX=9606 GN=CYC1 PE=1 SV=3 - [CY1_HUMAN]	30.77	1	7	7	56	2.35205e+08	1.24739e+08	3.20432e+08	2.91159e+08	2.99056e+08	1.04232e+08	4.09031e+08	1.75842e+08	2.22446e+08	21.5351	23.08	5	8	14.1701	20.92	4	5	14.6212	21.23	5	6	16.7816	26.77	5	7	12.0232	15.69	4	6	17.6539	28.31	5	6	14.5673	15.69	4	7	14.7343	16	3	5	16.6893	13.54
P62847-2	Isoform 2 of 40S ribosomal protein S24 OS=Homo sapiens OX=9606 GN=RPS24 - [RS24_HUMAN]	30.77	4	5	5	42	1.95098e+08	4.31467e+08	1.95342e+08	3.44025e+08	338419745	172677631	3.51086e+08	2.69324e+08	3.53966e+07	9.32734	30	3	4	9.69857	21.54	3	4	11.9264	30	3	4	17.2715	30	4	7	12.0827	30	4	5	12.5836	30	4	5	17.6211	21.54	4	6	13.8805	30	3	4	8.80092	30
Q7L2E3-3	Isoform 3 of ATP-dependent RNA helicase DHX30 OS=Homo sapiens OX=9606 GN=DHX30 - [DHX30_HUMAN]	30.65	3	28	28	121	5.83403e+07	7.64017e+07	6.21097e+07	7.79798e+07	8.99247e+07	6.07352e+07	1.03892e+08	7.91873e+07	8.0228e+07	31.5861	15.76	14	14	35.2493	18.01	16	16	26.9565	15.32	13	13	31.3125	12.55	11	11	44.9673	15.76	15	15	31.7271	14.2	12	13	41.2891	14.29	12	12	23.0998	11.86	10	10	49.0852	19.22
Q9H936	Mitochondrial glutamate carrier 1 OS=Homo sapiens OX=9606 GN=SLC25A22 PE=1 SV=1 - [GHC1_HUMAN]	30.65	2	8	8	43	1.63149e+08	1.19697e+08	1.00739e+08	9.70248e+07	1.56464e+08	8.04316e+07	1.81282e+08	9.67204e+07	83186138	15.0388	22.29	6	6	16.1875	26.63	6	6	10.6307	19.5	4	5	4.63313	7.74	3	3	17.577	22.29	6	6	7.79424	9.29	3	3	16.1639	19.5	5	5	16.5984	25.7	6	6	6.49995	7.74
P17252	Protein kinase C alpha type OS=Homo sapiens OX=9606 GN=PRKCA PE=1 SV=4 - [KPCA_HUMAN]	30.65	5	22	22	129	2.03495e+08	2.18836e+08	2.09105e+08	2.83919e+08	2.66992e+08	3.1037e+08	3.79195e+08	1.40163e+08	3.15689e+08	27.8188	19.05	12	15	16.8334	17.11	11	13	19.462	16.52	13	14	28.2311	20.83	12	13	41.2645	24.85	16	20	27.2296	18.6	11	14	33.6756	16.37	11	14	20.0167	12.2	10	12	27.4435	18.9
Q02252	Methylmalonate-semialdehyde dehydrogenase [acylating], mitochondrial OS=Homo sapiens OX=9606 GN=ALDH6A1 PE=1 SV=2 - [MMSA_HUMAN]	30.65	2	12	12	54	3.21885e+07	8.35171e+07	6.68778e+07	1.16287e+08	9.70706e+07	8.54008e+07	1.4867e+08	5.68686e+07	3.87339e+07	13.7104	11.59	5	6	20.4469	21.12	6	7	14.0351	12.9	5	5	17.3565	14.39	6	6	16.8144	15.14	6	6	16.8943	13.08	6	6	17.0501	13.27	6	7	16.9204	19.25	6	6	16.5499	13.64
Q15773	Myeloid leukemia factor 2 OS=Homo sapiens OX=9606 GN=MLF2 PE=1 SV=1 - [MLF2_HUMAN]	30.65	1	5	5	17	0	2.53825e+07	0	1.48412e+07	1.36238e+07	3.12798e+07	2.02799e+07	1.37852e+07	2.80784e+07		0			5.00654	7.26	1	2		0			4.73828	4.84	1	2	5.07816	13.71	2	2	7.03533	18.15	2	2	5.59074	14.92	3	3	4.23242	19.76	3	3	4.58299	13.31
Q13423	NAD(P) transhydrogenase, mitochondrial OS=Homo sapiens OX=9606 GN=NNT PE=1 SV=3 - [NNTM_HUMAN]	30.57	1	24	24	114	1.43754e+08	6.41691e+07	1.18511e+08	1.42631e+08	1.62492e+08	9.30365e+07	2.21117e+08	1.14516e+08	1.61931e+08	36.7186	18.32	14	14	29.3214	14.73	10	11	38.2046	13.08	10	12	26.6653	13.54	8	9	47.1431	17.77	14	16	28.4745	12.25	10	11	45.8414	17.96	13	15	34.7905	17.22	11	12	40.2298	17.59
Q96I99	Succinate--CoA ligase [GDP-forming] subunit beta, mitochondrial OS=Homo sapiens OX=9606 GN=SUCLG2 PE=1 SV=2 - [SUCB2_HUMAN]	30.56	2	11	11	59	8.36823e+07	8.69527e+07	9.13208e+07	8.48649e+07	1.08251e+08	1.06752e+08	1.10257e+08	6.19992e+07	9.451e+07	15.7085	17.82	6	6	21.599	18.75	7	8	16.474	16.2	5	5	17.5143	19.91	6	6	25.1912	22.22	8	9	22.1709	19.68	7	8	12.2413	16.44	4	4	13.6395	23.15	6	6	21.3405	21.99
Q9Y305-2	Isoform 2 of Acyl-coenzyme A thioesterase 9, mitochondrial OS=Homo sapiens OX=9606 GN=ACOT9 - [ACOT9_HUMAN]	30.54	4	11	11	41	3.82599e+07	2.46335e+07	2.7992e+07	42127493	6.58039e+07	4.20538e+07	6.54058e+07	4.3493e+07	5.46853e+07	5.59013	5.91	2	2	8.59653	16.75	4	4	7.99621	15.76	4	4	16.1525	22.66	7	7	16.467	22.17	6	6	2.53844	8.13	3	3	14.7552	18.72	6	6	5.50634	6.9	3	3	14.3927	21.43
Q13586	Stromal interaction molecule 1 OS=Homo sapiens OX=9606 GN=STIM1 PE=1 SV=3 - [STIM1_HUMAN]	30.51	2	16	16	57	4.20055e+07	3.35308e+07	4.76997e+07	3.72235e+07	4.81405e+07	5.76945e+07	6.03543e+07	6.01125e+06	1.36677e+07	8.81358	15.18	7	7	19.6667	13.87	6	6	14.7676	16.06	7	8	16.5927	17.96	7	7	15.4295	11.53	5	6	22.8301	22.77	11	11	14.4896	14.45	6	6	2.12871	4.38	2	2	13.5117	8.91
P26038	Moesin OS=Homo sapiens OX=9606 GN=MSN PE=1 SV=3 - [MOES_HUMAN]	30.5	2	12	20	60	2.51595e+07	9.91797e+07	5.74664e+07	1.02655e+08	1.40242e+08	7.2101e+07	8.50963e+07	1.44518e+08	8.049e+07	10.5819	8.84	6	6	18.0531	17.16	8	9	11.454	9.88	5	5	9.60421	7.97	5	5	23.0212	16.46	9	10	14.6643	10.57	5	5	18.4026	17.16	9	9	14.8319	12.13	5	5	14.3118	12.48
P17301	Integrin alpha-2 OS=Homo sapiens OX=9606 GN=ITGA2 PE=1 SV=1 - [ITA2_HUMAN]	30.48	1	25	25	88	1.27915e+08	5.03596e+07	1.16689e+08	1.08809e+08	1.38801e+08	1.25305e+08	1.34382e+08	7.51676e+07	1.0327e+08	28.9204	12.7	10	10	26.5561	10.33	9	9	32.2638	17.61	12	12	26.5679	14.48	11	11	30.0032	14.23	10	10	29.305	13.04	10	10	25.0954	9.74	9	9	20.5556	10.92	8	8	22.1129	11.52
P61244-2	Isoform 2 of Protein max OS=Homo sapiens OX=9606 GN=MAX - [MAX_HUMAN]	30.46	4	3	3	5	0	0	2.56646e+06	0	0	0	169875936	0	16081997		0				0			2.74197	9.93	1	1					3.01217	6.62	1	1		0			7.36713	20.53	2	2		0			3.2521	13.91
Q9HCU5	Prolactin regulatory element-binding protein OS=Homo sapiens OX=9606 GN=PREB PE=1 SV=2 - [PREB_HUMAN]	30.46	1	7	7	27	17425376	2.17365e+07	1.48733e+07	3.78594e+07	2.86509e+07	1.85828e+07	2.89641e+07	3.81625e+07	1.84918e+07	9.0708	10.55	3	3	3.95401	7.67	2	2	5.57738	9.83	2	2	17.7374	18.47	4	4	12.9763	12.95	3	4	11.9448	20.86	4	4	5.24803	8.63	2	2	7.48764	11.99	3	3	7.79889	12.95
Q16698	2,4-dienoyl-CoA reductase, mitochondrial OS=Homo sapiens OX=9606 GN=DECR1 PE=1 SV=1 - [DECR_HUMAN]	30.45	2	11	11	36	0	2.86427e+07	3.25564e+07	7.23171e+07	3.003e+07	4.67146e+07	7.17799e+07	2.72293e+07	2.64994e+07		0			2.8049	8.36	3	3	7.11006	11.34	4	4	11.9907	17.91	5	5	10.1133	13.73	5	5	19.9784	24.48	8	8	19.2565	23.88	7	7	2.75807	3.88	1	1	5.2065	8.36
P36404	ADP-ribosylation factor-like protein 2 OS=Homo sapiens OX=9606 GN=ARL2 PE=1 SV=4 - [ARL2_HUMAN]	30.43	2	4	4	8	0	0	0	0	0	7.21471e+06	1.40289e+07	0	0		0				0				0			2.16787	5.43	1	1	2.66989	5.43	1	1	2.04827	9.78	1	1	4.9604	20.65	3	3	2.20012	5.43	1	1	2.41811	5.43
P16188	HLA class I histocompatibility antigen, A-30 alpha chain OS=Homo sapiens OX=9606 GN=HLA-A PE=1 SV=2 - [1A30_HUMAN]	30.41	7	1	9	85	6.42483e+08	637191143	8.47787e+08	9.51611e+08	8.52507e+08	8.11283e+08	1.34332e+09	3.2547e+08	9.55249e+08	27.9877	24.38	6	10	24.2102	24.38	6	7	18.5342	17.53	5	7	34.0585	23.01	6	12	28.4928	19.73	6	7	30.9677	24.38	6	10	27.1475	26.85	7	12	21.7342	24.38	6	9	37.421	22.74
Q9Y3D7	Mitochondrial import inner membrane translocase subunit TIM16 OS=Homo sapiens OX=9606 GN=PAM16 PE=1 SV=2 - [TIM16_HUMAN]	30.4	2	3	3	20	5.7658e+07	8.16397e+07	6.16972e+07	6.97546e+07	8.44968e+07	6.23988e+07	7.39412e+07	4.13939e+07	5.59457e+07	9.69638	27.2	2	3	4.11682	18.4	1	1	6.22783	27.2	2	2	7.8866	30.4	2	2	7.69874	27.2	2	2	7.29171	30.4	2	2	9.07645	30.4	2	2	9.93982	30.4	3	3	9.73836	30.4
Q13838	Spliceosome RNA helicase DDX39B OS=Homo sapiens OX=9606 GN=DDX39B PE=1 SV=1 - [DX39B_HUMAN]	30.37	3	2	14	78	2.09235e+08	1.64759e+08	1.93217e+08	3.48342e+08	218159737	1.48117e+08	2.35543e+08	1.99089e+08	1.75002e+08	20.6748	21.26	9	9	19.6557	22.43	7	9	21.5992	24.07	9	11	18.6246	16.82	6	7	13.0563	18.46	5	6	13.5379	12.62	5	6	29.3482	22.43	10	12	16.6673	16.82	7	9	21.6128	19.16
P62910	60S ribosomal protein L32 OS=Homo sapiens OX=9606 GN=RPL32 PE=1 SV=2 - [RL32_HUMAN]	30.37	1	6	6	63	4.1535e+07	1.72959e+08	5.72481e+07	1.64652e+08	1.96483e+08	6.99606e+07	2.21625e+08	2.56304e+08	1.87359e+08	7.34323	28.89	4	4	19.1525	30.37	6	9	12.7105	19.26	4	5	14.5009	30.37	6	9	16.8052	19.26	4	6	20.3828	28.89	5	6	17.9447	30.37	6	8	22.0195	22.22	4	8	22.4326	28.89
Q96RP9	Elongation factor G, mitochondrial OS=Homo sapiens OX=9606 GN=GFM1 PE=1 SV=2 - [EFGM_HUMAN]	30.36	2	17	17	65	2.16118e+07	5.80596e+07	5.74506e+07	2.8394e+07	1.02326e+08	8.3175e+07	3.99984e+07	5.40005e+07	5.02263e+07	11.1841	12.12	7	7	19.9162	12.38	7	8	16.4777	14.91	8	8	13.2011	7.72	5	6	22.7712	19.97	11	11	20.4621	19.57	9	9	7.52314	4.79	3	3	13.91	14.51	8	9	7.29523	7.06
Q29865	HLA class I histocompatibility antigen, Cw-18 alpha chain OS=Homo sapiens OX=9606 GN=HLA-C PE=1 SV=1 - [1C18_HUMAN]	30.33	5	0	10	39	2.29736e+08	1.08102e+08	1.48462e+08	1.45461e+08	2.98714e+08	1.86085e+08	2.99033e+08	1.94645e+08	177534254	10.3343	10.66	3	3	6.09812	11.2	3	3	6.95784	9.29	2	2	8.10528	15.85	4	4	23.7998	18.31	7	7	13.5682	16.12	5	5	16.1721	16.39	5	5	15.5885	17.49	5	5	16.1741	19.67
P20042	Eukaryotic translation initiation factor 2 subunit 2 OS=Homo sapiens OX=9606 GN=EIF2S2 PE=1 SV=2 - [IF2B_HUMAN]	30.33	1	9	9	40	8.41373e+07	9.38464e+07	3.7895e+07	7.59819e+07	6.25818e+07	3.47494e+07	4.08478e+08	6.75241e+07	3.98078e+08	11.7399	16.22	5	5	4.08409	15.62	4	4	6.76633	16.52	4	4	5.52365	11.41	3	3	10.6103	25.53	6	6	7.25057	13.51	3	3	11.5252	19.52	5	5	12.7587	18.32	5	5	12.7448	25.23
Q9NQC3-2	Isoform 2 of Reticulon-4 OS=Homo sapiens OX=9606 GN=RTN4 - [RTN4_HUMAN]	30.29	4	1	7	25	1.61443e+08	2.06465e+08	2.10328e+08	9.22938e+07	8.77583e+08	5.86927e+07	3.41956e+08	8.09401e+07	0	14.8	22.79	5	6	5.71411	12.6	2	2	12.6198	15.28	4	4	12.162	15.55	4	4	3.79277	9.12	1	1	10.2739	17.16	3	3	2.26591	7.24	2	2	4.59607	12.87	2	2	0	4.29
Q13310-2	Isoform 2 of Polyadenylate-binding protein 4 OS=Homo sapiens OX=9606 GN=PABPC4 - [PABP4_HUMAN]	30.27	3	6	13	54	5.07277e+07	3.23404e+07	30389197	9.24165e+07	8.3562e+07	1.01537e+08	1.12903e+08	7.80677e+07	1.35406e+08	15.2056	9.51	5	5	11.2832	11.25	5	5	14.4341	7.45	4	4	16.4991	12.52	5	5	12.794	15.85	5	5	20.6939	12.2	6	6	24.4471	21.24	7	9	18.5335	13	6	6	28.6093	16.8
P29372-5	Isoform 4 of DNA-3-methyladenine glycosylase OS=Homo sapiens OX=9606 GN=MPG - [3MG_HUMAN]	30.25	4	5	5	18	1.68555e+07	1.32328e+07	1.93535e+07	0	2.43913e+07	1.79473e+07	2.81248e+07	1.69836e+07	3.05853e+07	2.45469	4.27	1	1	2.75558	13.88	2	2	11.9257	25.98	4	4		0			9.02154	16.37	2	2	3.05474	9.61	2	2	6.95769	9.61	2	2	3.05453	4.27	1	1	14.8704	25.98
P11216	Glycogen phosphorylase, brain form OS=Homo sapiens OX=9606 GN=PYGB PE=1 SV=5 - [PYGB_HUMAN]	30.25	1	15	19	91	5.38981e+07	5.87223e+07	6.47518e+07	9.22758e+07	7.40321e+07	7.21139e+07	1.80842e+08	9.07955e+07	1.07745e+08	17.7842	14.59	7	7	17.294	16.01	9	9	15.5744	12.22	6	6	28.7082	17.91	11	11	25.683	14.95	9	9	22.6364	18.62	11	11	40.7597	22.3	14	14	32.3418	17.32	11	11	39.215	22.3
P10606	Cytochrome c oxidase subunit 5B, mitochondrial OS=Homo sapiens OX=9606 GN=COX5B PE=1 SV=2 - [COX5B_HUMAN]	30.23	1	5	5	27	35118609	7.92816e+07	8.38609e+07	7.81087e+07	77651394	5.94355e+07	1.82583e+08	6.98035e+07	1.03583e+08	2.66931	14.73	1	1	7.68211	25.58	4	4	10.615	30.23	4	4	7.16267	23.26	3	4	5.57278	14.73	2	2	8.62181	24.03	3	3	2.28005	14.73	1	1	5.84778	24.03	3	4	8.129	24.03
Q96PU5-9	Isoform 8 of E3 ubiquitin-protein ligase NEDD4-like OS=Homo sapiens OX=9606 GN=NEDD4L - [NED4L_HUMAN]	30.22	12	17	17	74	4.7328e+07	2.5963e+07	8.5118e+07	1.20561e+08	1.05178e+08	6.08412e+07	7.3279e+07	2.80917e+07	1.0908e+08	9.0413	6.83	3	3	11.5135	9.35	5	5	25.4099	18.59	9	9	22.7139	17.63	8	8	24.5046	16.67	8	10	20.8715	12.59	7	7	27.6869	15.59	8	11	16.4725	12.83	6	9	18.6003	16.19
P62258	14-3-3 protein epsilon OS=Homo sapiens OX=9606 GN=YWHAE PE=1 SV=1 - [1433E_HUMAN]	30.2	2	5	7	22	5.18738e+06	1.1694e+07	11854281	1.75563e+07	1.75001e+07	1.55781e+07	2.79664e+07	1.52388e+07	7.61599e+06	1.62875	3.92	1	1	3.10254	10.98	2	2	2.67767	10.98	2	2	5.43418	9.02	2	2	4.0299	19.22	3	3	9.0603	22.35	4	4	7.21441	14.9	3	3	11.2472	23.53	4	4	1.66461	3.92
P56537	Eukaryotic translation initiation factor 6 OS=Homo sapiens OX=9606 GN=EIF6 PE=1 SV=1 - [IF6_HUMAN]	30.2	2	5	5	30	1.8327e+08	2.27495e+08	1.6882e+08	3.27462e+08	2.67392e+08	2.18502e+08	2.36548e+08	2.32422e+08	1.37173e+08	9.77835	17.14	2	2	13.2328	21.22	3	3	11.8567	22.86	3	3	17.1658	30.2	5	5	8.62873	17.14	2	2	12.4881	30.2	4	4	17.9118	22.86	3	5	11.0064	22.86	3	3	9.34944	15.51
Q9NZ01	Very-long-chain enoyl-CoA reductase OS=Homo sapiens OX=9606 GN=TECR PE=1 SV=1 - [TECR_HUMAN]	30.19	2	12	12	76	2.27523e+08	1.67704e+08	3.43182e+08	1.87802e+08	2.20435e+08	1.54947e+08	5.58433e+08	3.1626e+08	3.71379e+08	18.9179	26.62	9	13	16.2317	15.26	6	7	14.9112	16.56	4	5	21.6984	19.16	6	8	12.1361	13.64	6	7	13.9917	23.05	9	10	20.7631	23.05	9	11	10.8113	12.34	3	5	22.6554	23.05
P43897	Elongation factor Ts, mitochondrial OS=Homo sapiens OX=9606 GN=TSFM PE=1 SV=2 - [EFTS_HUMAN]	30.15	3	6	6	21	3.6989e+07	3.10652e+07	5.75268e+07	4.64616e+07	3.43422e+07	1.51056e+08	4.17816e+07	1.14304e+08	4.54583e+07	9.5535	17.85	3	4	2.29735	12	2	2	0	2.77	1	1	3.27635	8	2	2	7.36559	21.54	4	4	6.1296	11.08	2	2	0	12	2	2	6.85929	11.08	2	3	0	2.77
Q9H4L5	Oxysterol-binding protein-related protein 3 OS=Homo sapiens OX=9606 GN=OSBPL3 PE=1 SV=1 - [OSBL3_HUMAN]	30.1	4	2	23	73	61620315	7.77424e+07	4.73573e+07	5.57647e+07	9.38626e+07	9.5068e+07	9.10006e+07	1.08714e+08	7.57818e+07	24.4302	11.16	7	7	27.5308	13.42	9	9	18.8174	11.5	6	6	20.8162	11.16	7	7	30.967	19.17	11	11	28.6917	14.66	8	9	17.1685	8.34	6	6	32.1562	18.15	11	11	19.1274	11.05
O00154-6	Isoform 6 of Cytosolic acyl coenzyme A thioester hydrolase OS=Homo sapiens OX=9606 GN=ACOT7 - [BACH_HUMAN]	30.09	7	7	7	23	1.34191e+07	0	4.19003e+07	6.2909e+07	6.11176e+07	5.31861e+07	9.46251e+07	7.81587e+06	7.69932e+07	0	3.34	1	1		0			8.26493	17.63	4	5	7.35303	12.77	3	3	10.3941	14.59	3	3	7.90996	18.54	4	4	4.04405	10.94	2	2	5.01879	8.21	2	2	7.57667	10.94
P62266	40S ribosomal protein S23 OS=Homo sapiens OX=9606 GN=RPS23 PE=1 SV=3 - [RS23_HUMAN]	30.07	1	6	6	32	1.36416e+08	1.88752e+08	5.91916e+07	8.37537e+07	7.58739e+07	1.38306e+08	1.87766e+08	1.77083e+08	1.61904e+08	6.20318	23.08	3	3	8.78718	22.38	4	5	9.05607	16.08	3	4	5.83605	16.08	2	2	8.31351	16.08	3	3	11	16.08	3	4	14.6087	22.38	5	6	5.15389	16.08	2	2	8.38427	16.08
P51153	Ras-related protein Rab-13 OS=Homo sapiens OX=9606 GN=RAB13 PE=1 SV=1 - [RAB13_HUMAN]	30.05	1	4	5	23	3.15566e+08	530133824	1.07501e+08	4.0865e+07	1.52656e+08	2.41415e+07	1.49023e+08	2.14299e+07	1.99221e+08	4.74291	11.33	2	4	4.74237	5.42	1	2	7.76831	17.24	3	4	2.56265	5.42	1	1	7.54306	11.82	2	3	2.68806	5.42	1	1	11.5763	18.72	3	4	4.63057	11.82	2	2	5.70755	5.42
P23229-5	Isoform Alpha-6X2B of Integrin alpha-6 OS=Homo sapiens OX=9606 GN=ITGA6 - [ITA6_HUMAN]	30.02	8	21	21	90	9.47909e+07	7.70448e+07	8.50568e+07	9.37435e+07	1.0568e+08	9.1108e+07	1.42375e+08	6.79516e+07	1.13099e+08	24.3955	8.01	7	8	15.0494	12.15	8	8	26.3722	12.52	9	10	31.6707	14	10	10	27.3918	12.34	9	10	29.3479	13.9	10	10	39.7779	14.18	12	13	18.4338	9.3	7	7	37.7178	18.78
Q6UN15-3	Isoform 3 of Pre-mRNA 3'-end-processing factor FIP1 OS=Homo sapiens OX=9606 GN=FIP1L1 - [FIP1_HUMAN]	30	4	13	13	55	2.70176e+07	4.82296e+07	7.14832e+07	7.69147e+07	7.77017e+07	8.63633e+07	1.08497e+08	5.50884e+07	9.29459e+07	12.3252	14.42	5	5	11.1851	12.12	4	4	11.2557	8.27	4	4	20.6859	17.88	6	7	21.655	22.69	7	7	21.5252	23.08	7	7	26.4529	21.35	9	9	12.4959	17.12	5	5	22.358	26.35
Q13595-4	Isoform 4 of Transformer-2 protein homolog alpha OS=Homo sapiens OX=9606 GN=TRA2A - [TRA2A_HUMAN]	30	4	3	3	17	2.10669e+07	9.89747e+06	3.50848e+07	2.42238e+07	13076539	2.64307e+07	0	6729688	2.03444e+07	4.08587	18.33	1	1	2.61023	5.56	1	1	6.19872	23.89	2	2	12.9241	30	3	4	5.1894	23.89	2	2	15.1449	30	3	4		0			2.69517	5.56	1	1	5.32789	11.67
Q13123	Protein Red OS=Homo sapiens OX=9606 GN=IK PE=1 SV=3 - [RED_HUMAN]	29.98	1	12	12	48	5.96889e+07	2.15263e+07	7.48119e+07	6.6243e+07	4.09678e+07	6.15753e+07	6.67288e+07	3.46415e+07	7.44161e+07	11.7397	14.18	5	5	8.28545	5.92	3	4	19.1192	22.44	9	9	11.4481	12.93	5	5	12.2051	10.95	5	5	12.0017	12.75	5	5	11.6248	12.21	5	5	6.63618	8.98	4	4	14.5192	14.9
O75533	Splicing factor 3B subunit 1 OS=Homo sapiens OX=9606 GN=SF3B1 PE=1 SV=3 - [SF3B1_HUMAN]	29.98	2	26	26	92	4.78158e+07	1.35595e+08	9.2412e+07	1.38316e+08	1.15022e+08	7.93251e+07	2.83111e+08	3.49601e+07	1.38129e+08	21.3039	13.96	10	12	13.3185	7.82	6	8	20.7756	9.66	11	12	24.4329	12.88	11	12	15.099	11.35	8	8	21.2323	14.72	11	11	33.3211	17.18	12	14	15.5823	11.73	8	8	11.4058	9.59
Q96DI7	U5 small nuclear ribonucleoprotein 40 kDa protein OS=Homo sapiens OX=9606 GN=SNRNP40 PE=1 SV=1 - [SNR40_HUMAN]	29.97	2	7	7	13	5.85561e+06	5.52546e+07	4.85013e+07	4.80542e+07	0	51990531	6.09445e+07	4.94121e+07	0	0	3.08	1	1	5.19967	7.84	2	2	3.02996	7.56	2	2	5.06607	6.44	2	2		0			3.02607	6.16	2	2	2.06175	14.85	3	3	2.62881	3.36	1	1		0
O43809	Cleavage and polyadenylation specificity factor subunit 5 OS=Homo sapiens OX=9606 GN=NUDT21 PE=1 SV=1 - [CPSF5_HUMAN]	29.96	1	6	6	27	42216300	26087502	5.42568e+07	6.5736e+07	111352982	97590241	2.86164e+07	1.73929e+07	4.52792e+07	11.5789	21.15	4	5	6.45217	19.82	3	3	8.54567	21.59	3	3	5.10526	14.1	3	3	4.59671	5.29	1	2	5.17675	9.25	2	3	2.13995	9.25	2	2	4.53899	9.25	2	2	7.01241	26.43
P62913-2	Isoform 2 of 60S ribosomal protein L11 OS=Homo sapiens OX=9606 GN=RPL11 - [RL11_HUMAN]	29.94	2	7	7	25	1299185003	5.61787e+08	4.91746e+08	1.85593e+09	6.19123e+08	6.64971e+08	4.87679e+07	1.02069e+09	1.26848e+09	3.95572	7.91	1	1	4.94392	16.95	3	3	3.34405	11.86	2	2	3.40637	15.82	2	2	5.90732	21.47	3	3	4.89492	11.86	2	2	2.53283	16.38	3	3	4.88211	19.77	4	4	14.9821	15.82
P83731	60S ribosomal protein L24 OS=Homo sapiens OX=9606 GN=RPL24 PE=1 SV=1 - [RL24_HUMAN]	29.94	1	6	6	68	2.84897e+08	3.71328e+08	2.95306e+08	4.31479e+08	3.4119e+08	3.20216e+08	5.73648e+08	3.69098e+08	4.17211e+08	18.816	22.29	5	7	18.6886	24.2	5	7	18.1094	24.2	5	6	18.4406	29.94	5	6	28.5533	24.2	4	9	20.6936	29.94	5	7	24.4385	29.94	6	9	26.378	29.94	5	10	17.706	24.2
O15013-4	Isoform 4 of Rho guanine nucleotide exchange factor 10 OS=Homo sapiens OX=9606 GN=ARHGEF10 - [ARHGA_HUMAN]	29.93	5	30	30	192	4.07187e+08	3.40534e+08	4.02524e+08	6.76018e+08	6.26097e+08	5.35805e+08	7.71104e+08	4.81848e+08	7.13743e+08	53.0093	17.99	15	22	36.0142	15.9	14	17	64.3042	21.57	17	21	50.4069	18.43	15	18	64.5809	19.7	19	26	50.3024	20.37	16	19	60.3162	19.93	18	29	41.4752	15.45	14	17	61.1422	18.88
Q9Y5M8	Signal recognition particle receptor subunit beta OS=Homo sapiens OX=9606 GN=SRPRB PE=1 SV=3 - [SRPRB_HUMAN]	29.89	1	7	7	40	5.87445e+07	4.68183e+07	6.93119e+07	9.79918e+07	6.17934e+07	1.44397e+08	1.16922e+08	8.31107e+07	6.76336e+07	14.4381	19.93	4	5	15.4589	19.19	3	4	17.1801	27.68	5	6	22.7065	27.68	5	6	9.53875	14.76	3	4	7.34344	5.9	1	2	15.6418	29.89	6	6	10.4571	8.12	2	3	10.951	13.28
P82921	28S ribosomal protein S21, mitochondrial OS=Homo sapiens OX=9606 GN=MRPS21 PE=1 SV=3 - [RT21_HUMAN]	29.89	1	2	2	9	0	6.76745e+06	1.21549e+07	0	8.51301e+06	1.50963e+07	1.12158e+07	9.68597e+06	1.08151e+07					3.4596	16.09	1	1	3.51781	16.09	1	1					5.59856	29.89	2	2	3.50058	16.09	1	1	3.19154	16.09	1	1	3.06719	16.09	1	1	5.10788	29.89
Q9HCN8	Stromal cell-derived factor 2-like protein 1 OS=Homo sapiens OX=9606 GN=SDF2L1 PE=1 SV=2 - [SDF2L_HUMAN]	29.86	1	3	3	7	0	51410850	3.10952e+07	5.28873e+07	0	0	7.6338e+07	33395934	0		0			3.30332	9.05	1	1	9.16736	29.86	3	3	4.00542	9.05	1	1		0				0			2.37775	9.05	1	1	3.44428	9.05	1	1		0
P62875	DNA-directed RNA polymerases I, II, and III subunit RPABC5 OS=Homo sapiens OX=9606 GN=POLR2L PE=1 SV=1 - [RPAB5_HUMAN]	29.85	1	2	2	5	0	0	0	22795841	0	0	1.32837e+07	16792366	0													0	13.43	1	1					0	16.42	1	1	1.87397	29.85	2	2	2.07195	13.43	1	1		0
P07814	Bifunctional glutamate/proline--tRNA ligase OS=Homo sapiens OX=9606 GN=EPRS PE=1 SV=5 - [SYEP_HUMAN]	29.83	1	36	36	114	4.21937e+07	2.73579e+07	3.16285e+07	4.93714e+07	4.08759e+07	2.91527e+07	7.73429e+07	3.92085e+07	4.46534e+07	39.3059	15.67	16	16	17.8476	10.05	9	9	21.3117	9.79	11	15	24.1262	9.52	10	10	18.0308	8.6	8	8	18.7615	4.89	7	7	47.4864	16.73	18	18	38.4927	13.36	13	13	48.3935	16.47
P29992	Guanine nucleotide-binding protein subunit alpha-11 OS=Homo sapiens OX=9606 GN=GNA11 PE=1 SV=2 - [GNA11_HUMAN]	29.81	5	8	10	28	5.53514e+07	5.43634e+07	1.02095e+08	8.25303e+07	6.80827e+07	4.09202e+07	7.45653e+07	4.72882e+07	4.6013e+07	9.91699	19.5	5	5	6.85761	10.03	2	2	3.29534	4.18	1	1	7.63478	10.03	2	2	9.55949	12.26	3	3	9.52928	8.08	3	3	12.5013	15.04	4	4	10.4835	13.65	4	4	13.253	13.65
Q9Y3B3-2	Isoform 2 of Transmembrane emp24 domain-containing protein 7 OS=Homo sapiens OX=9606 GN=TMED7 - [TMED7_HUMAN]	29.79	3	4	4	22	1.35778e+08	2.00511e+08	1.49789e+08	3.20496e+08	1.91575e+08	1.33269e+08	1.83095e+08	6.80066e+07	6.58159e+07	6.82407	15.96	2	3	0	5.32	1	1	5.47974	15.43	2	2	4.67669	5.32	1	2	9.24858	26.06	3	4	7.24419	15.96	2	3	6.1141	15.43	2	2	5.91539	15.43	2	2	6.39476	19.15
Q15785	Mitochondrial import receptor subunit TOM34 OS=Homo sapiens OX=9606 GN=TOMM34 PE=1 SV=2 - [TOM34_HUMAN]	29.77	1	6	6	19	1.31034e+07	0	1.96945e+07	2.11722e+07	9.447e+06	8.53169e+06	2.75046e+07	1.91129e+07	2.21562e+07	2.01261	4.21	1	1		0			6.44169	9.06	2	2	10.4904	14.24	3	3	11.7573	22.01	4	4	4.06746	6.47	1	1	6.95749	9.71	2	2	9.26561	16.18	3	3	8.48138	13.92
Q01813	ATP-dependent 6-phosphofructokinase, platelet type OS=Homo sapiens OX=9606 GN=PFKP PE=1 SV=2 - [PFKAP_HUMAN]	29.72	2	19	22	108	5.28658e+07	8.59796e+07	7.34221e+07	1.19254e+08	1.10406e+08	8.55949e+07	1.63153e+08	1.00609e+08	9.96311e+07	14.4464	10.59	7	7	19.3757	13.78	9	10	24.1195	13.52	10	11	25.6909	16.58	11	13	26.5203	16.33	10	13	20.7906	13.39	9	10	46.4542	20.92	13	17	26.9667	14.54	11	13	30.0264	16.33
Q99459	Cell division cycle 5-like protein OS=Homo sapiens OX=9606 GN=CDC5L PE=1 SV=2 - [CDC5L_HUMAN]	29.68	1	14	14	45	2.82072e+07	2.91348e+07	4.8743e+07	5.35668e+07	3.6044e+07	24810125	7.62469e+07	2.96197e+07	2.41503e+07	8.53579	8.6	4	4	7.48504	10.85	5	5	10.1362	13.59	6	6	8.92758	7.98	4	4	5.71533	3.74	2	2	11.5532	6.86	4	4	18.6168	14.84	7	7	12.7579	11.22	6	6	6.67239	9.23
P50991	T-complex protein 1 subunit delta OS=Homo sapiens OX=9606 GN=CCT4 PE=1 SV=4 - [TCPD_HUMAN]	29.68	2	10	10	50	1.00493e+08	6.43876e+07	7.80016e+07	1.25378e+08	1.09025e+08	5.09772e+07	2.88879e+08	1.05938e+08	1.10879e+08	13.3648	17.07	5	5	8.64093	7.79	3	3	17.9969	16.51	6	6	20.6126	21.52	6	7	14.9269	15.03	5	5	7.61932	8.91	3	3	18.52	17.25	7	7	21.7357	21.71	8	9	14.8226	13.73
Q9H4L5-2	Isoform 1b of Oxysterol-binding protein-related protein 3 OS=Homo sapiens OX=9606 GN=OSBPL3 - [OSBL3_HUMAN]	29.67	4	1	22	70	61620315	72536584	4.73573e+07	5.57647e+07	9.38626e+07	9.5068e+07	9.10006e+07	1.08714e+08	7.57818e+07	24.4302	11.57	7	7	27.696	14.72	9	9	18.7366	12.73	6	6	20.8162	11.57	7	7	30.9641	18.34	10	10	27.5741	15.3	8	9	19.5778	11.1	7	7	26.2379	14.84	9	9	16.624	9.81
Q9BWF3	RNA-binding protein 4 OS=Homo sapiens OX=9606 GN=RBM4 PE=1 SV=1 - [RBM4_HUMAN]	29.67	5	7	7	30	6.23941e+07	6.69376e+07	6.35736e+07	9.7827e+07	5.41208e+07	5.99986e+07	1.16409e+08	3.41025e+07	7.23978e+07	3.49734	6.59	2	2	13.1833	14.29	3	3	14.3745	21.43	4	4	15.5226	17.58	4	5	12.44	14.84	4	5	7.13232	9.89	2	2	14.4573	19.78	5	5	1.72866	2.2	1	1	11.0795	14.29
Q16543	Hsp90 co-chaperone Cdc37 OS=Homo sapiens OX=9606 GN=CDC37 PE=1 SV=1 - [CDC37_HUMAN]	29.63	1	8	8	36	7.50135e+07	7.17077e+07	6.50057e+07	1.01018e+08	5.64941e+07	1.40674e+07	1.38165e+08	7.6397e+07	7.4585e+07	12.1116	16.93	4	4	6.26601	14.02	3	3	8.17753	14.02	3	3	10.7408	17.46	5	5	5.40839	11.9	4	4	0	2.65	1	1	16.0783	23.02	6	6	17.1925	15.08	4	5	15.3284	17.99
Q8WUM4	Programmed cell death 6-interacting protein OS=Homo sapiens OX=9606 GN=PDCD6IP PE=1 SV=1 - [PDC6I_HUMAN]	29.61	3	18	18	76	8.20043e+07	8.36099e+07	3.2942e+07	6.4789e+07	5.39132e+07	6.21188e+07	7.52531e+07	5.24953e+07	4.96571e+07	23.9122	14.17	9	9	17.3519	11.29	8	8	13.4544	7.14	5	5	23.2582	14.75	10	10	21.2899	12.21	7	7	18.9154	12.1	7	7	31.1695	16.71	10	10	27.5032	18.43	11	11	20.5543	17.74
Q7Z4H8	KDEL motif-containing protein 2 OS=Homo sapiens OX=9606 GN=KDELC2 PE=1 SV=2 - [KDEL2_HUMAN]	29.59	3	12	12	43	2.54213e+07	2.36259e+07	2.99193e+07	2.28738e+07	5.05083e+07	4.57164e+07	4.81282e+07	8.569e+06	3.38303e+07	8.00845	12.23	4	4	7.96472	8.28	3	3	14.2618	12.43	5	5	14.1568	10.65	3	4	13.5003	9.86	4	5	21.7936	20.51	8	9	5.75716	6.9	2	2	7.05723	9.47	4	4	12.2227	18.93
Q9H2P0	Activity-dependent neuroprotector homeobox protein OS=Homo sapiens OX=9606 GN=ADNP PE=1 SV=1 - [ADNP_HUMAN]	29.58	1	21	21	77	7.968e+07	7.38968e+07	8.10906e+07	4.98885e+07	6.7303e+07	6.75603e+07	1.23408e+08	6.2849e+07	8.01924e+07	28.1568	15.61	10	11	25.3902	12.43	9	9	16.4042	12.79	8	8	17.5211	9.35	7	7	18.444	12.89	9	9	20.3618	10.34	7	7	26.3713	12.61	9	9	22.1733	12.61	8	8	23.6889	14.43
O75439	Mitochondrial-processing peptidase subunit beta OS=Homo sapiens OX=9606 GN=PMPCB PE=1 SV=2 - [MPPB_HUMAN]	29.45	1	11	11	41	6.60672e+07	1.81039e+07	6.88347e+07	6.77954e+07	7.65561e+07	4.87013e+07	1.12865e+08	6.76218e+07	3.89305e+07	11.9122	16.77	5	6	7.27405	7.16	3	3	13.4973	14.31	4	4	14.9317	13.5	5	5	19.2185	17.79	6	6	14.2005	12.68	5	5	13.5878	8.79	4	4	10.7009	7.57	3	3	11.9504	14.31
P61769	Beta-2-microglobulin OS=Homo sapiens OX=9606 GN=B2M PE=1 SV=1 - [B2MG_HUMAN]	29.41	1	2	2	5	2.59812e+07	34256430	2.49532e+08	0	1.8371e+08	0	0	0	1.75579e+08	2.91787	10.92	1	1	2.96469	10.92	1	1	2.64579	18.49	1	1		0			3.11223	18.49	1	1		0				0				0			0	18.49
Q5JRX3	Presequence protease, mitochondrial OS=Homo sapiens OX=9606 GN=PITRM1 PE=1 SV=3 - [PREP_HUMAN]	29.41	3	20	20	77	5.71991e+07	5.55559e+07	7.06264e+07	1.00935e+08	8.02801e+07	7.40574e+07	1.18227e+08	6.03455e+07	7.59034e+07	20.6571	12.05	8	8	14.7676	6.17	5	5	18.4806	8.87	6	6	35.8349	17.26	12	14	19.1269	8.49	6	7	32.9914	11.76	9	11	23.1769	11.57	7	8	21.1637	8.97	6	7	24.4865	15.33
Q8N4H5	Mitochondrial import receptor subunit TOM5 homolog OS=Homo sapiens OX=9606 GN=TOMM5 PE=1 SV=1 - [TOM5_HUMAN]	29.41	3	2	2	2	0	0	0	0	0	0	8.8093e+06	0	0						0				0				0				0				0			4.9447	29.41	2	2		0				0
P21980	Protein-glutamine gamma-glutamyltransferase 2 OS=Homo sapiens OX=9606 GN=TGM2 PE=1 SV=2 - [TGM2_HUMAN]	29.4	3	13	13	45	2.85885e+07	5.28048e+07	1.58984e+07	4.60574e+07	8.01689e+07	36863396	1.13102e+08	4.52618e+07	5.82017e+07	13.8989	16.3	5	5	9.80781	8.59	4	4	7.45437	7.13	2	2	13.1383	10.63	5	5	11.4915	10.04	5	6	4.4835	4.8	2	2	27.5361	24.45	10	10	9.24083	12.52	6	6	10.6418	11.35
P07954-2	Isoform Cytoplasmic of Fumarate hydratase, mitochondrial OS=Homo sapiens OX=9606 GN=FH - [FUMH_HUMAN]	29.34	2	7	7	24	2.91209e+07	7.15131e+07	2.6166e+07	3.77147e+07	4.42964e+07	6.93945e+07	4.71559e+07	4.41138e+07	4.44786e+07	9.33525	8.78	3	3	5.80374	7.49	2	2	9.91463	8.78	3	3	13.5828	21.2	5	5	8.2026	9.42	3	3	6.07987	9.21	2	2	6.63062	7.49	2	2	5.89765	7.49	2	2	6.34705	7.49
Q9BXS5	AP-1 complex subunit mu-1 OS=Homo sapiens OX=9606 GN=AP1M1 PE=1 SV=3 - [AP1M1_HUMAN]	29.31	2	9	9	37	5.2526e+07	81360621	4.37152e+07	6.92294e+07	1.0198e+08	6.13122e+07	1.07747e+08	64038005	5.47403e+07	7.87455	13	4	4	10.6597	15.84	5	5	6.4217	11.11	3	3	3.66202	3.07	1	1	10.908	15.13	5	5	5.31141	11.35	3	4	8.53591	8.98	3	3	16.2742	20.57	6	6	13.3956	19.15
P48444-2	Isoform 2 of Coatomer subunit delta OS=Homo sapiens OX=9606 GN=ARCN1 - [COPD_HUMAN]	29.31	2	9	9	31	2.4171e+07	2.85584e+07	1.77902e+07	3.95939e+07	4.4755e+07	3.6395e+07	5.92683e+07	3.23842e+07	2.25164e+07	6.50236	7.8	3	3	5.02665	4.96	2	2	6.30144	9.93	2	2	9.82488	11.35	4	4	9.40646	12.06	4	4	7.95214	8.27	4	4	15.1195	22.93	6	6	4.09751	8.51	3	3	6.43584	8.27
Q9Y4P3	Transducin beta-like protein 2 OS=Homo sapiens OX=9606 GN=TBL2 PE=1 SV=1 - [TBL2_HUMAN]	29.31	1	11	11	45	8.36856e+07	3.9428e+07	9.37589e+07	1.13217e+08	78647198	9.46117e+07	1.24143e+08	8.0359e+07	4.62259e+07	15.9781	18.12	6	6	9.04865	6.94	3	4	21.3656	16.55	5	6	20.325	18.12	7	7	14.1663	12.75	4	4	15.9358	12.98	4	5	15.2082	13.87	4	4	16.1449	13.65	4	5	9.2511	8.72
Q13557-12	Isoform Delta 12 of Calcium/calmodulin-dependent protein kinase type II subunit delta OS=Homo sapiens OX=9606 GN=CAMK2D - [KCC2D_HUMAN]	29.29	12	9	12	52	1.26824e+08	1.50814e+07	9.74971e+07	1.43016e+08	1.09604e+08	9.7542e+07	1.58032e+08	7.37672e+07	1.11024e+08	20.2066	23.85	8	10	10.6909	10.88	4	4	8.39911	18.62	5	5	20.1825	19.46	7	8	14.6666	15.9	5	5	15.8678	18.62	6	6	12.5686	17.57	6	6	5.65883	8.37	3	3	11.4449	14.85
Q9UHD8-7	Isoform 7 of Septin-9 OS=Homo sapiens OX=9606 GN=SEPT9 - [SEPT9_HUMAN]	29.28	8	9	9	33	0	4.5222e+07	2.21591e+07	6.41292e+07	4.45992e+07	3.01474e+07	9.50061e+07	5.50695e+07	6.35106e+07		0			3.36896	5.29	2	2	9.96472	11.29	4	4	16.5519	14.81	6	6	9.75622	8.82	3	3	13.1597	13.23	5	5	19.6775	19.93	6	6	11.9699	10.76	4	4	9.76858	8.99
Q2TAY7	WD40 repeat-containing protein SMU1 OS=Homo sapiens OX=9606 GN=SMU1 PE=1 SV=2 - [SMU1_HUMAN]	29.24	2	12	12	63	7.21449e+07	7.54184e+07	8.81582e+07	7.70727e+07	3.74556e+07	1.00844e+08	5.69227e+07	8.2431e+07	4.5823e+07	31.926	20.27	9	10	12.4944	15.79	6	6	23.9848	20.47	7	9	21.5971	14.81	7	7	16.3764	14.23	5	5	17.9547	12.09	5	6	24.7171	20.27	7	7	17.3775	18.13	6	6	25.4657	20.27
P30504	HLA class I histocompatibility antigen, Cw-4 alpha chain OS=Homo sapiens OX=9606 GN=HLA-C PE=1 SV=1 - [1C04_HUMAN]	29.23	5	0	9	39	3.50911e+08	1.08102e+08	2.89327e+08	3.22602e+08	3.93902e+08	2.91027e+08	3.76295e+08	3.40005e+08	3.24394e+08	14.1489	14.48	4	4	9.41383	15.03	4	4	6.62962	8.2	2	2	7.34643	14.75	4	4	18.9451	17.21	6	6	9.13799	15.03	4	4	14.1118	15.3	4	5	16.2523	17.49	5	5	16.2473	18.58
Q13263	Transcription intermediary factor 1-beta OS=Homo sapiens OX=9606 GN=TRIM28 PE=1 SV=5 - [TIF1B_HUMAN]	29.22	2	19	19	106	1.84762e+08	1.73045e+08	1.83703e+08	2.92993e+08	1.49973e+08	1.62065e+08	3.73182e+08	2.35932e+08	3.08586e+08	41.3644	19.04	12	15	29.5211	16.53	10	10	38.7617	17.72	10	13	40.8253	22.51	13	14	19.7629	12.93	7	7	24.4701	14.37	10	10	33.1835	19.88	11	11	32.1857	17.37	11	13	39.5085	18.68
O95182	NADH dehydrogenase [ubiquinone] 1 alpha subcomplex subunit 7 OS=Homo sapiens OX=9606 GN=NDUFA7 PE=1 SV=3 - [NDUA7_HUMAN]	29.2	1	3	3	7	1.59007e+07	5.88387e+06	1.69366e+07	0	0	1.18773e+07	1.16773e+07	0	0	0	16.81	1	1	0	15.93	1	1	4.49684	16.81	1	1		0				0			5.30846	29.2	2	2	5.15559	16.81	2	2		0				0
Q96A35	39S ribosomal protein L24, mitochondrial OS=Homo sapiens OX=9606 GN=MRPL24 PE=1 SV=1 - [RM24_HUMAN]	29.17	1	5	5	24	1.248e+07	12332438	1.17921e+07	1.77865e+07	1.44707e+07	1.39811e+07	1.68814e+07	1.69801e+07	1.78856e+07	0	4.17	1	1	2.39077	6.02	1	1	7.98727	23.15	4	4	3.01069	10.19	2	2	5.2907	17.13	3	3	10.4743	18.98	3	4	8.72816	18.98	3	3	2.82981	10.19	2	2	7.60488	16.2
Q14318	Peptidyl-prolyl cis-trans isomerase FKBP8 OS=Homo sapiens OX=9606 GN=FKBP8 PE=1 SV=2 - [FKBP8_HUMAN]	29.13	3	8	8	33	7.14504e+07	9.07855e+07	6.71464e+07	9.23812e+07	9.5525e+07	5.38361e+07	1.31046e+08	8.11226e+07	6.95383e+07	15.8457	17.23	5	5	11.1109	11.41	3	3	13.9713	15.29	4	4	7.94183	11.17	3	3	15.3181	15.53	4	4	14.3265	14.56	4	6	8.47896	11.65	3	3	10.2797	11.17	3	3	7.21373	7.52
Q8N5N7	39S ribosomal protein L50, mitochondrial OS=Homo sapiens OX=9606 GN=MRPL50 PE=1 SV=2 - [RM50_HUMAN]	29.11	2	3	3	4	4.39751e+06	29924730	0	0	0	3.48899e+07	0	0	1.22914e+07	2.00623	12.66	1	1	2.86444	9.49	1	1		0				0							3.78793	9.49	1	1									2.39552	6.96
Q15084-3	Isoform 3 of Protein disulfide-isomerase A6 OS=Homo sapiens OX=9606 GN=PDIA6 - [PDIA6_HUMAN]	29.06	5	8	8	69	2.7087e+08	2.25847e+08	1.40078e+08	3.10454e+08	3.90134e+08	2.33336e+08	5.26438e+08	3.36213e+08	406019252	19.5505	20.37	5	7	23.2486	23.34	6	7	18.0607	22.65	5	6	24.4811	29.06	7	8	41.2144	29.06	8	12	23.5634	19.45	5	7	22.2329	22.65	5	7	26.3352	25.63	6	8	21.3362	26.09
O60568	Procollagen-lysine,2-oxoglutarate 5-dioxygenase 3 OS=Homo sapiens OX=9606 GN=PLOD3 PE=1 SV=1 - [PLOD3_HUMAN]	29	1	17	17	44	1.72931e+07	2.14962e+07	3.23395e+07	4.25722e+07	1.54528e+07	5.97794e+07	4.30902e+07	4.3983e+07	5.07305e+07	12.0407	10.16	5	5	12.9681	11.92	6	6	19.0754	12.87	7	7	15.8575	9.62	5	5	8.07803	5.83	3	3	12.9801	7.86	4	4	5.62531	3.25	2	2	16.9691	15.18	7	7	16.0734	7.45
Q562R1	Beta-actin-like protein 2 OS=Homo sapiens OX=9606 GN=ACTBL2 PE=1 SV=2 - [ACTBL_HUMAN]	28.99	1	3	15	146	6.43721e+09	7.51106e+09	5.50795e+09	7.67461e+09	6.81374e+09	6.22122e+09	9.67659e+09	8368724183	7.51025e+09	38.9613	20.74	8	16	42.0556	26.6	10	22	37.145	13.56	7	14	26.4379	13.56	6	11	48.6259	20.74	9	20	41.9327	21.01	10	17	49.3593	21.01	11	21	28.5498	19.15	7	14	27.8321	14.89
P27695	DNA-(apurinic or apyrimidinic site) lyase OS=Homo sapiens OX=9606 GN=APEX1 PE=1 SV=2 - [APEX1_HUMAN]	28.93	1	5	5	21	1.33623e+07	1.98079e+07	2.19419e+07	2.37192e+07	2.65155e+07	34004840	2.35158e+07	0	2.25807e+07	5.10641	11.32	2	2	2.64889	6.6	1	1	7.54984	16.67	3	3	9.27317	11.95	2	3	10.221	16.67	3	3	9.15413	28.93	5	5	8.9739	16.67	3	3		0			2.45278	6.6
Q9NQ29-2	Isoform 2 of Putative RNA-binding protein Luc7-like 1 OS=Homo sapiens OX=9606 GN=LUC7L - [LUC7L_HUMAN]	28.92	3	6	8	25	2.38023e+07	52554274	7.10079e+07	4.4847e+07	3.57518e+07	5.11031e+07	3.95041e+07	68621642	5.70964e+07	4.10992	15.69	3	3	7.07088	13.54	3	3	7.93723	18.15	4	4	7.19841	17.54	4	4	8.24046	13.54	3	3	5.81248	10.15	2	2	4.796	10.46	3	3	2.52201	3.38	1	1	4.4248	9.23
Q14258	E3 ubiquitin/ISG15 ligase TRIM25 OS=Homo sapiens OX=9606 GN=TRIM25 PE=1 SV=2 - [TRI25_HUMAN]	28.89	1	19	19	106	1.5285e+08	2.09773e+08	1.27217e+08	1.86408e+08	2.26845e+08	1.17934e+08	2.42823e+08	1.59375e+08	1.7233e+08	23.1914	21.43	11	12	29.1297	22.54	11	11	23.0206	18.57	9	9	32.6304	15.56	9	11	35.81	17.62	9	11	28.3428	16.19	8	9	32.3251	23.02	12	14	35.306	22.86	14	16	34.0387	20
P05091	Aldehyde dehydrogenase, mitochondrial OS=Homo sapiens OX=9606 GN=ALDH2 PE=1 SV=2 - [ALDH2_HUMAN]	28.82	8	15	16	43	4.84215e+07	1.17826e+07	1.81088e+07	5.03524e+07	3.76356e+07	2.58745e+07	4.61961e+07	1.13882e+07	2.59542e+07	20.2071	15.67	7	8	10.5498	7.93	3	3	11.2809	8.51	3	3	15.5983	14.89	5	5	18.0071	12.77	6	6	9.32521	9.67	3	3	25.2309	14.51	7	8	6.02301	5.22	2	2	14.1119	14.7
P61923	Coatomer subunit zeta-1 OS=Homo sapiens OX=9606 GN=COPZ1 PE=1 SV=1 - [COPZ1_HUMAN]	28.81	5	4	4	20	1.24801e+07	3.19406e+07	2.2799e+07	4.11021e+07	3.58536e+07	3.17904e+07	4.23071e+07	3.5485e+07	0	0	8.47	1	1	4.69378	18.64	2	2	4.02814	21.47	2	2	6.13465	21.47	2	2	9.9957	27.12	3	4	8.28961	27.12	3	3	7.23334	28.81	3	3	6.62569	21.47	2	2	4.04707	12.99
Q8NFH5-2	Isoform 2 of Nucleoporin NUP35 OS=Homo sapiens OX=9606 GN=NUP35 - [NUP35_HUMAN]	28.8	3	6	6	18	3.17403e+07	1.79914e+07	3.27081e+07	0	6.04151e+07	2.45587e+07	5.18103e+07	2.0098e+07	0	8.72259	14.56	3	3	9.96948	16.83	3	3	5.62155	12.62	2	2		0			5.19671	10.36	2	2	6.15617	10.68	2	2	9.79843	14.24	3	3	6.75722	14.56	3	3		0
Q92900-2	Isoform 2 of Regulator of nonsense transcripts 1 OS=Homo sapiens OX=9606 GN=UPF1 - [RENT1_HUMAN]	28.8	5	24	24	64	3.55849e+07	3.7104e+07	26068304	2.43073e+07	3.86943e+07	2.37051e+07	7.983e+07	5.29407e+07	5.86043e+07	24.1574	9.39	8	8	19.0453	9.03	7	7	8.348	4.03	3	3	18.6504	8.59	7	7	18.1145	10.55	6	6	8.4609	4.83	4	4	40.7302	17.44	13	14	17.209	10.02	8	8	22.868	10.47
O43172-2	Isoform 2 of U4/U6 small nuclear ribonucleoprotein Prp4 OS=Homo sapiens OX=9606 GN=PRPF4 - [PRP4_HUMAN]	28.79	2	10	11	42	6.73458e+08	2.08226e+07	1.26648e+07	3.40136e+07	3.72293e+07	2.19351e+07	8.36816e+07	3.4512e+07	5.57694e+07	4.87901	4.8	2	2	10.2793	10.94	4	4	2.46536	6.14	2	2	15.3378	11.9	4	5	12.8398	11.71	4	4	11.6353	14.59	5	5	18.0411	15.55	5	6	22.0447	20.92	7	8	18.7125	15.36
P52815	39S ribosomal protein L12, mitochondrial OS=Homo sapiens OX=9606 GN=MRPL12 PE=1 SV=2 - [RM12_HUMAN]	28.79	1	4	4	14	2.34496e+07	3.9723e+07	4.87886e+07	4.38677e+07	7.59165e+07	7.10171e+07	65157263	5.38371e+07	0	2.56235	6.06	1	1	5.36651	11.62	2	2	5.79562	11.62	2	2	7.66738	11.62	3	3	3.45548	5.56	1	1	6.38836	22.73	2	2	3.24965	5.56	1	1	6.4795	11.62	2	2		0
P13498	Cytochrome b-245 light chain OS=Homo sapiens OX=9606 GN=CYBA PE=1 SV=3 - [CY24A_HUMAN]	28.72	1	2	2	6	0	0	0	1.55253e+07	1.31904e+08	1.66701e+08	2.70754e+08	0	179098886		0				0				0			3.40739	12.82	1	1	6.57475	28.72	2	2	5.22701	15.9	1	1	4.81736	15.9	1	1					5.14984	15.9
P07384	Calpain-1 catalytic subunit OS=Homo sapiens OX=9606 GN=CAPN1 PE=1 SV=1 - [CAN1_HUMAN]	28.71	1	15	15	65	8.18277e+07	8.32556e+07	74805330	8.72855e+07	9.75758e+07	4.86171e+07	1.01222e+08	7.09256e+07	4.46373e+07	24.6015	21.57	11	11	27.5653	16.81	9	10	25.6371	21.85	10	10	18.7774	13.17	6	7	17.8654	10.36	5	6	17.0225	11.9	6	6	22.0361	11.9	7	7	15.7289	12.89	6	6	4.39107	2.94
Q9UHB9	Signal recognition particle subunit SRP68 OS=Homo sapiens OX=9606 GN=SRP68 PE=1 SV=2 - [SRP68_HUMAN]	28.71	4	14	14	43	5.16873e+07	2.65808e+07	2.42168e+07	4.44896e+07	5.21369e+07	6.57562e+07	9.36844e+07	7.17451e+07	5.6458e+07	19.2912	12.76	6	6	14.8326	12.44	5	6	14.873	7.97	4	5	16.165	11.48	5	5	8.3385	6.7	3	3	6.38625	5.9	2	2	19.086	13.08	7	7	15.6774	11.8	4	4	18.0273	12.92
Q9NX20	39S ribosomal protein L16, mitochondrial OS=Homo sapiens OX=9606 GN=MRPL16 PE=1 SV=1 - [RM16_HUMAN]	28.69	1	8	8	37	6.94833e+07	6.62276e+07	6.71785e+07	5.9474e+07	6.60453e+07	6.42044e+07	5.04373e+07	2.37752e+07	2.52833e+07	10.4372	19.52	5	5	11.6694	19.52	5	5	9.75647	15.54	4	4	6.64951	17.13	4	4	5.25306	16.73	4	4	4.79037	15.14	3	3	7.33159	12.35	5	5	10.5356	8.37	4	4	5.31678	8.37
O75131	Copine-3 OS=Homo sapiens OX=9606 GN=CPNE3 PE=1 SV=1 - [CPNE3_HUMAN]	28.68	10	17	18	95	1.22573e+08	1.0202e+08	1.57469e+08	1.90703e+08	1.49162e+08	8.30206e+07	209083752	7.50754e+07	8.5e+07	16.7721	17.5	10	10	18.5978	15.83	8	9	24.522	17.5	11	12	24.4984	17.5	10	10	21.6754	18.62	12	13	23.3001	24.02	12	12	30.2674	18.44	10	12	14.0019	10.24	7	7	20.3468	19.37
P09622	Dihydrolipoyl dehydrogenase, mitochondrial OS=Homo sapiens OX=9606 GN=DLD PE=1 SV=2 - [DLDH_HUMAN]	28.68	3	11	11	82	342176371	1.46672e+08	1.225e+08	1.91772e+08	1.40873e+08	1.90234e+08	2.0117e+08	1.22013e+08	1.28226e+08	28.5014	25.54	9	13	21.8779	19.84	7	9	15.1952	17.29	6	7	26.3259	21.22	8	9	19.6027	20.24	7	8	15.8832	15.32	5	5	24.6501	25.74	9	12	22.6002	22.2	8	10	19.7213	16.7
P68400	Casein kinase II subunit alpha OS=Homo sapiens OX=9606 GN=CSNK2A1 PE=1 SV=1 - [CSK21_HUMAN]	28.64	6	7	8	28	7.76782e+06	2.39224e+07	3.19881e+07	4.86037e+07	1.69443e+07	2.89035e+07	6.6629e+07	7.41526e+06	2.71377e+07	1.86789	1.79	1	1	9.17813	13.55	4	4	12.7467	18.93	5	5	11.8353	16.62	5	5	8.83688	9.72	2	3	7.02199	8.44	3	4	5.9459	9.46	2	2	6.24462	10.23	2	2	6.93214	9.97
Q8N1G4	Leucine-rich repeat-containing protein 47 OS=Homo sapiens OX=9606 GN=LRRC47 PE=1 SV=1 - [LRC47_HUMAN]	28.64	1	14	14	77	4.32647e+07	66745530	6.06076e+07	8.69254e+07	86125784	7.01722e+07	7.37277e+07	7.24938e+07	3.23709e+07	17.8368	11.49	5	6	25.6756	18.35	8	9	19.9557	19.38	10	10	27.0891	19.21	8	9	17.0102	14.92	7	8	28.2595	20.07	9	11	27.4246	17.32	8	10	19.0506	16.3	7	8	17.0817	10.81
Q9NX40	OCIA domain-containing protein 1 OS=Homo sapiens OX=9606 GN=OCIAD1 PE=1 SV=1 - [OCAD1_HUMAN]	28.57	4	8	8	46	9.52502e+07	1.22655e+08	1.33078e+08	1.29935e+08	1.28537e+08	48906519	1.78194e+08	7.10367e+07	1.68595e+08	11.677	15.92	4	4	17.4321	21.22	4	5	17.9177	22.04	5	6	8.07757	20.82	4	5	4.45492	8.98	2	3	13.4464	22.04	3	5	14.9036	23.27	6	7	9.45351	21.63	5	6	8.9808	21.63
Q9H3N1	Thioredoxin-related transmembrane protein 1 OS=Homo sapiens OX=9606 GN=TMX1 PE=1 SV=1 - [TMX1_HUMAN]	28.57	1	8	8	33	2.31406e+08	1.59902e+08	1.63168e+08	7.6261e+07	2.0244e+08	1.4381e+08	160299470	1.34338e+08	1.13135e+08	5.89433	12.14	4	4	11.2483	15	5	6	6.70516	11.79	3	3	9.06496	15.36	4	4	6.86942	10.71	3	3	8.50369	15.36	4	4	10.6389	12.14	3	4	6.50717	8.57	2	2	8.02811	12.14
Q8IX12-2	Isoform 2 of Cell division cycle and apoptosis regulator protein 1 OS=Homo sapiens OX=9606 GN=CCAR1 - [CCAR1_HUMAN]	28.55	2	25	25	110	1.66329e+08	7.95537e+07	1.40138e+08	2.58157e+08	1.95172e+08	1.50144e+08	3.50264e+08	1.85043e+08	1.49951e+08	33.5626	17.27	14	14	24.3313	11.01	10	11	25.8376	14.1	12	13	35.8664	15.59	12	14	38.3032	17.36	13	14	34.1045	13.04	11	13	28.3024	14.19	11	12	14.8355	8.46	6	6	24.7965	12.51
Q96EY1	DnaJ homolog subfamily A member 3, mitochondrial OS=Homo sapiens OX=9606 GN=DNAJA3 PE=1 SV=2 - [DNJA3_HUMAN]	28.54	3	11	11	42	2.13198e+07	2.35194e+07	3.66925e+07	5.18368e+07	3.2733e+07	2.46711e+07	7.60502e+07	4.28102e+07	53038523	11.5986	12.29	5	5	5.21293	7.29	3	3	11.1138	12.92	4	4	17.0916	18.13	6	6	9.29368	9.38	4	4	10.6289	12.5	4	4	16.822	18.54	7	7	9.836	15	5	5	11.1999	10.63
O94826	Mitochondrial import receptor subunit TOM70 OS=Homo sapiens OX=9606 GN=TOMM70 PE=1 SV=1 - [TOM70_HUMAN]	28.45	1	11	11	43	4.72167e+07	4.67864e+07	5.06037e+07	4.77702e+07	2.367e+07	4.65101e+07	3.80567e+07	1.19339e+07	3.00863e+07	9.24552	10.53	5	5	8.98797	11.51	3	4	17.4695	12.34	5	6	13.9799	11.84	5	5	10.7788	5.43	3	4	13.4002	10.03	5	6	16.4549	17.43	7	7	7.29559	7.4	3	3	7.46043	7.24
P17931	Galectin-3 OS=Homo sapiens OX=9606 GN=LGALS3 PE=1 SV=5 - [LEG3_HUMAN]	28.4	1	6	6	69	2.08694e+08	5.17633e+08	5.28042e+08	1.78612e+08	5.33643e+08	6.20078e+08	3.661e+08	4.47191e+08	9.05419e+08	10.4015	14.4	3	4	23.3617	23.2	5	11	15.8704	23.2	5	7	16.5656	17.6	4	6	21.9725	23.2	5	8	16.5572	23.2	5	8	17.3249	20.4	4	7	14.661	23.2	5	7	30.2243	28.4
Q9UM00-2	Isoform 2 of Calcium load-activated calcium channel OS=Homo sapiens OX=9606 GN=TMCO1 - [TMCO1_HUMAN]	28.4	2	4	4	31	1.20793e+08	1.532e+08	1.65904e+08	2.40059e+08	173309009	1.17243e+08	2.17555e+08	1.62727e+08	1.78582e+08	2.3146	23.67	3	3	5.15164	28.4	4	4	5.15698	28.4	4	4	8.23329	28.4	4	4	7.99958	28.4	4	4	2.7606	14.79	2	2	6.83566	28.4	4	4	5.50678	21.89	3	3	7.5436	21.89
P55884	Eukaryotic translation initiation factor 3 subunit B OS=Homo sapiens OX=9606 GN=EIF3B PE=1 SV=3 - [EIF3B_HUMAN]	28.38	2	19	19	66	2.97956e+07	3.21596e+07	3.54994e+07	3.95173e+07	7.2897e+07	2.93752e+07	1.67257e+08	6.80897e+07	6.94016e+07	11.8089	8.23	5	5	13.4413	9.58	5	6	16.9274	12.16	7	9	15.7663	11.06	7	7	19.5029	12.41	7	7	12.2142	8.97	5	5	26.3018	18.92	11	13	14.0598	12.04	7	7	16.5302	12.04
Q15393	Splicing factor 3B subunit 3 OS=Homo sapiens OX=9606 GN=SF3B3 PE=1 SV=4 - [SF3B3_HUMAN]	28.35	3	23	23	73	2.5146e+07	3.95451e+07	7.55861e+07	8.3634e+07	40658985	5.4431e+07	1.10175e+08	4.98595e+07	8.07251e+07	6.27175	3.94	3	3	12.5814	5.26	4	4	25.9943	11.42	9	9	28.018	12.24	10	10	9.24212	5.01	4	4	19.7918	8.71	7	7	38.8744	17.67	14	14	35.1213	12.98	10	11	36.6682	14.3
Q15006	ER membrane protein complex subunit 2 OS=Homo sapiens OX=9606 GN=EMC2 PE=1 SV=1 - [EMC2_HUMAN]	28.28	1	7	7	19	8.99893e+07	2.35271e+07	2.49297e+07	3.03182e+07	6.38164e+07	7.07282e+07	6.76192e+07	0	74926178	4.34561	7.74	2	2	8.08156	13.47	3	3	9.61504	19.87	4	4	9.93877	14.48	3	3	2.52451	3.7	1	1	5.93759	8.42	2	2	8.78632	12.12	3	3		0			2.40019	3.7
Q9UI09	NADH dehydrogenase [ubiquinone] 1 alpha subcomplex subunit 12 OS=Homo sapiens OX=9606 GN=NDUFA12 PE=1 SV=1 - [NDUAC_HUMAN]	28.28	2	3	3	11	9.04531e+06	0	3.6117e+06	1.07358e+07	2.47648e+07	0	2.67271e+07	3.32829e+07	38891675	4.27077	15.86	2	2		0			1.81787	15.86	2	2	0	20.69	2	2	0	12.41	1	1		0			3.26886	20.69	2	2	3.72452	12.41	1	1	0	12.41
P13861-2	Isoform 2 of cAMP-dependent protein kinase type II-alpha regulatory subunit OS=Homo sapiens OX=9606 GN=PRKAR2A - [KAP2_HUMAN]	28.27	2	7	7	14	2.71182e+07	0	13613625	37472225	1.66861e+07	3.40177e+07	2.18719e+07	0	1.44041e+07	5.39421	6.81	2	2		0			2.57606	3.93	1	1	3.47061	3.14	1	1	3.59063	7.07	2	2	3.43252	3.14	1	1	6.62555	8.64	2	2	5.0287	12.04	3	3	2.60691	10.47
P04637-4	Isoform 4 of Cellular tumor antigen p53 OS=Homo sapiens OX=9606 GN=TP53 - [P53_HUMAN]	28.25	9	8	8	38	1.20001e+08	4.37104e+07	1.37967e+08	1.68777e+08	2.7032e+08	1.02374e+08	1.72435e+08	1.29822e+08	1.22189e+08	10.0472	20.06	4	4	3.02955	3.95	1	1	14.4724	23.45	5	5	16.379	20.34	5	5	5.48335	10.73	2	2	12.1885	22.6	6	6	14.2049	22.88	6	6	14.88	16.1	4	5	12.6262	16.1
O94766-2	Isoform 2 of Galactosylgalactosylxylosylprotein 3-beta-glucuronosyltransferase 3 OS=Homo sapiens OX=9606 GN=B3GAT3 - [B3GA3_HUMAN]	28.25	2	4	4	9	0	9.03163e+06	7.12625e+06	0	1.40099e+07	9.52746e+06	4.39626e+06	0	0		0			0	3.81	1	1	0	3.81	1	1	0	6.35	1	1	4.11118	12.38	2	2	0	13.33	2	2	3.68224	12.38	2	2		0				0
P08754	Guanine nucleotide-binding protein G(k) subunit alpha OS=Homo sapiens OX=9606 GN=GNAI3 PE=1 SV=3 - [GNAI3_HUMAN]	28.25	7	6	10	55	2.95272e+08	2.93562e+08	2.86819e+08	1.53003e+08	2.37121e+08	3.20619e+08	7.31294e+07	1.2678e+08	2.42895e+08	19.4387	24.86	7	7	19.3466	18.93	6	6	22.3855	16.1	5	7	23.9428	19.49	7	8	21.2377	21.19	7	8	21.5439	18.93	6	6	9.79725	8.19	3	3	11.8413	8.47	3	3	25.6071	18.93
P78371	T-complex protein 1 subunit beta OS=Homo sapiens OX=9606 GN=CCT2 PE=1 SV=4 - [TCPB_HUMAN]	28.22	2	10	10	40	20296122	1.91074e+07	3.9094e+07	5.37148e+07	4.09107e+07	3.12082e+07	3.4857e+07	2.76261e+07	20588080	10.4575	12.15	4	4	12.7453	11.21	4	4	26.0823	23.74	8	8	16.6164	16.82	5	5	19.5654	16.45	5	5	17.5824	10.84	3	4	13.9534	11.21	4	4	7.0582	7.1	3	3	11.9894	9.72
Q9Y285	Phenylalanine--tRNA ligase alpha subunit OS=Homo sapiens OX=9606 GN=FARSA PE=1 SV=3 - [SYFA_HUMAN]	28.15	2	10	10	35	5.77862e+07	3.70595e+07	2.02654e+07	5.92182e+07	9.26563e+07	1.01933e+08	9.57324e+07	7.46173e+07	6.92289e+07	6.328	5.12	2	2	8.40699	11.02	4	4	7.12461	4.92	2	2	10.4153	17.91	5	5	12.5882	18.5	4	4	9.52947	9.65	3	4	16.9495	15.55	4	5	18.9804	18.7	6	6	8.39004	9.65
P23381-2	Isoform 2 of Tryptophan--tRNA ligase, cytoplasmic OS=Homo sapiens OX=9606 GN=WARS - [SYWC_HUMAN]	28.14	2	8	8	38	5.93079e+07	2.39153e+07	6.17239e+07	9.23276e+07	6.61899e+07	5.27696e+07	7.17161e+07	4.98785e+07	70559151	2.2732	6.05	2	3	6.62445	12.09	3	3	16.4135	20.7	6	6	19.2061	20.7	6	6	15.3447	18.14	5	5	8.08977	9.3	3	4	11.2367	16.98	5	5	9.97471	14.88	4	4	4.44958	6.28
Q9BSF4	Mitochondrial import inner membrane translocase subunit Tim29 OS=Homo sapiens OX=9606 GN=TIMM29 PE=1 SV=2 - [TIM29_HUMAN]	28.08	1	7	7	36	1.15936e+07	5.96446e+07	4.23606e+07	6.67283e+07	4.45424e+07	9.88881e+07	1.07142e+08	7.36514e+07	2.48652e+07	10.7258	18.46	4	4	10.7149	12.31	2	3	19.6542	21.54	4	5	22.4576	22.69	5	6	13.9145	21.54	3	3	22.1159	22.31	5	6	17.4099	21.92	4	5	10.8893	21.54	3	3	5.91702	6.15
Q00059	Transcription factor A, mitochondrial OS=Homo sapiens OX=9606 GN=TFAM PE=1 SV=1 - [TFAM_HUMAN]	28.05	2	5	5	15	0	1.18744e+07	0	2.50411e+07	3.84748e+07	2.63689e+07	16861778	3.19125e+07	1.99705e+07		0			2.92027	8.13	1	1		0			6.09783	13.01	2	2	13.6779	28.05	5	5	7.60227	17.07	3	3	2.40205	4.07	1	1	2.62991	4.07	1	1	4.94711	12.2
P41250	Glycine--tRNA ligase OS=Homo sapiens OX=9606 GN=GARS PE=1 SV=3 - [GARS_HUMAN]	28.01	1	13	13	44	4.15812e+07	2.27472e+07	2.27959e+07	7.0064e+07	5.57965e+07	99547577	8.73263e+07	1.1199e+07	5.92376e+07	15.4307	12.18	6	6	7.42473	4.33	2	2	19.5342	12.45	6	6	14.7131	10.69	6	7	16.3674	10.42	5	5	3.56429	5.68	2	2	17.0082	12.18	7	7	11.5651	6.9	3	4	16.4836	12.31
Q01518	Adenylyl cyclase-associated protein 1 OS=Homo sapiens OX=9606 GN=CAP1 PE=1 SV=5 - [CAP1_HUMAN]	28	2	8	8	42	9.25995e+06	1.40234e+07	1.53772e+07	5.88076e+06	1.6475e+07	1.72296e+07	1.02291e+07	2.15543e+07	2.60655e+07	8.54614	12	3	5	6.47583	16.42	5	10	2.51074	7.16	2	4	2.81354	13.68	4	4	6.52087	11.16	3	3	5.65276	9.89	3	5	8.24923	10.95	3	3	2.10122	5.05	2	2	9.74419	14.11
Q9Y5T4	DnaJ homolog subfamily C member 15 OS=Homo sapiens OX=9606 GN=DNAJC15 PE=1 SV=2 - [DJC15_HUMAN]	28	1	3	3	11	3.05407e+07	0	2.14302e+07	32833353	31913305	2.04166e+07	3.07279e+07	2.3692e+07	2.42166e+07	2.1015	16	2	2		0			3.00075	9.33	1	1	2.87459	9.33	1	1	0	12	1	1	4.21739	18.67	2	2	2.84773	9.33	1	1	0	21.33	2	2	2.70002	9.33
P51553	Isocitrate dehydrogenase [NAD] subunit gamma, mitochondrial OS=Homo sapiens OX=9606 GN=IDH3G PE=1 SV=1 - [IDH3G_HUMAN]	27.99	2	7	7	33	9.2991e+07	4.8499e+07	1.4556e+08	1.08381e+08	8.69972e+07	9.44675e+07	1.32463e+08	1.04145e+08	9.58649e+07	4.66068	12.72	3	3	4.58328	10.18	3	3	10.7934	25.19	5	5	6.11501	12.98	3	3	2.54671	4.33	2	2	7.23834	16.79	4	4	8.85779	13.49	3	3	9.60298	18.07	4	4	15.5748	26.21
P11387	DNA topoisomerase 1 OS=Homo sapiens OX=9606 GN=TOP1 PE=1 SV=2 - [TOP1_HUMAN]	27.97	3	18	18	62	5.08854e+07	1.26975e+08	1.62633e+07	6.88918e+07	8.74665e+07	7.6472e+07	9.33919e+07	121330524	8.1939e+07	13.0471	8.37	5	5	14.1024	10.59	7	8	7.73886	4.97	3	3	13.251	9.54	6	6	21.5718	14.9	9	9	10.249	13.86	7	7	19.3398	12.42	7	7	26.7199	15.03	9	10	14.1178	16.21
O96008-2	Isoform 2 of Mitochondrial import receptor subunit TOM40 homolog OS=Homo sapiens OX=9606 GN=TOMM40 - [TOM40_HUMAN]	27.96	2	6	6	29	9.02002e+07	1.16714e+08	2.2521e+07	1.12702e+08	1.63689e+08	9.75835e+07	1.15437e+08	7.0514e+07	7.35829e+07	9.84887	13.37	4	4	5.84355	8.21	2	2	3.57996	4.26	1	1	8.52224	11.55	3	3	2.31221	3.34	1	1	13.6109	21.88	4	4	17.0943	27.96	6	6	11.03	15.81	4	4	11.6419	21.88
O14828	Secretory carrier-associated membrane protein 3 OS=Homo sapiens OX=9606 GN=SCAMP3 PE=1 SV=3 - [SCAM3_HUMAN]	27.95	2	6	6	40	7.95349e+07	5.43345e+07	1.31538e+08	2.19716e+08	117174389	1.78458e+08	1.19687e+08	6.66646e+07	1.54998e+08	19.9514	15.56	3	4	15.3785	15.56	3	3	7.29035	17.58	3	3	20.8425	23.63	5	6	19.7598	23.63	5	5	14.7138	17.87	4	5	24.2466	23.34	5	6	14.3422	15.56	3	3	15.3615	23.34
P51809-3	Isoform 3 of Vesicle-associated membrane protein 7 OS=Homo sapiens OX=9606 GN=VAMP7 - [VAMP7_HUMAN]	27.93	3	3	3	13	2.09695e+07	1.1828e+07	0	23609038	1.82273e+07	9.48461e+06	1.74692e+07	1.73155e+07	1.47209e+07	4.02805	12.29	1	1	2.94238	27.93	3	3	0	10.61	1	1	4.06656	12.29	1	1	7.67164	22.91	2	2	2.47653	10.61	1	1	2.20887	10.61	1	1	3.63996	12.29	1	1	3.80124	22.91
P22307-4	Isoform 4 of Non-specific lipid-transfer protein OS=Homo sapiens OX=9606 GN=SCP2 - [NLTP_HUMAN]	27.9	8	13	13	53	4.36489e+07	4.54513e+07	3.78994e+07	21338987	5.08238e+07	3.33205e+07	3.41716e+07	3.8275e+07	3.1722e+07	12.4445	9.23	6	6	21.3807	18.45	8	8	18.8262	15.45	6	6	8.95045	11.59	5	5	13.3275	9.44	5	5	10.3049	13.95	5	5	16.3751	14.81	7	7	11.4648	11.16	5	5	8.97719	12.45
P30499	HLA class I histocompatibility antigen, Cw-1 alpha chain OS=Homo sapiens OX=9606 GN=HLA-C PE=1 SV=1 - [1C01_HUMAN]	27.87	1	0	10	39	1.65536e+08	2.29606e+07	1.12002e+08	9.06556e+07	2.1124e+08	1.20495e+08	3.0032e+08	1.22949e+08	1.38837e+08	9.82942	10.11	3	3	3.14303	7.65	2	2	6.95784	12.3	3	3	6.91251	13.39	4	4	23.0879	18.85	8	8	13.4683	15.57	5	6	16.1721	19.4	6	6	10.0352	10.93	3	3	14.0218	16.67
O15173	Membrane-associated progesterone receptor component 2 OS=Homo sapiens OX=9606 GN=PGRMC2 PE=1 SV=1 - [PGRC2_HUMAN]	27.8	2	5	5	16	2.50558e+07	3.60653e+07	57998892	6.68264e+07	6.69859e+07	38890353	5.41771e+07	2.42056e+07	8.56445e+07	1.84804	3.59	1	1	2.02855	14.35	2	2	1.93642	3.59	1	1	1.98538	3.59	1	1	1.95025	3.59	1	1	4.32145	4.48	2	2	4.53053	8.07	3	3	7.82191	13.45	3	3	1.94912	14.35
P49585	Choline-phosphate cytidylyltransferase A OS=Homo sapiens OX=9606 GN=PCYT1A PE=1 SV=2 - [PCY1A_HUMAN]	27.79	5	8	8	28	1.75346e+07	2.00283e+07	1.75993e+07	2.34762e+07	3.46404e+07	2.67407e+07	4.34653e+07	3.15897e+07	4.4995e+07	2.29611	2.72	1	1	6.53108	9.54	3	3	8.01809	12.81	4	4	8.04426	13.08	3	3	13.5161	20.16	5	5	5.45221	10.35	3	3	8.28291	13.08	4	4	5.34658	7.63	2	2	2.70604	13.08
Q7L0Y3	tRNA methyltransferase 10 homolog C OS=Homo sapiens OX=9606 GN=TRMT10C PE=1 SV=2 - [TM10C_HUMAN]	27.79	1	8	8	32	8.64945e+07	2.09356e+07	2.71328e+07	4.84959e+07	5.0705e+07	6.08045e+07	4.82238e+07	7.45671e+07	8.16736e+07	2.77868	4.47	1	1	1.71798	3.72	2	2	1.63255	1.99	1	1	14.6704	16.87	5	6	8.25999	9.18	3	3	10.7485	16.87	5	5	8.23087	15.63	5	5	13.3998	15.38	5	5	9.93075	11.66
P18859	ATP synthase-coupling factor 6, mitochondrial OS=Homo sapiens OX=9606 GN=ATP5PF PE=1 SV=1 - [ATP5J_HUMAN]	27.78	2	3	3	15	52687175	2.02617e+07	2.90035e+07	0	17543520	2.36121e+07	1.60987e+07	1.28709e+07	2.28469e+07	3.62892	21.3	1	1	3.2529	24.07	2	2	2.72944	24.07	2	2		0			9.59194	21.3	2	2	7.5125	21.3	2	2	8.6983	21.3	2	2	5.78262	21.3	2	2	8.40715	21.3
P62314	Small nuclear ribonucleoprotein Sm D1 OS=Homo sapiens OX=9606 GN=SNRPD1 PE=1 SV=1 - [SMD1_HUMAN]	27.73	1	2	2	12	52028185	62211661	8.26154e+06	0	74922224	0	4.67691e+07	3.85972e+07	4.70593e+07	3.73503	10.92	1	1	7.56154	10.92	1	2	2.44243	16.81	1	1	1.86224	16.81	1	1	2.96529	10.92	1	1		0			5.75886	27.73	2	2	6.41057	27.73	2	2	6.03724	27.73
Q96FX7	tRNA (adenine(58)-N(1))-methyltransferase catalytic subunit TRMT61A OS=Homo sapiens OX=9606 GN=TRMT61A PE=1 SV=1 - [TRM61_HUMAN]	27.68	1	5	5	21	2.34637e+07	5.77298e+07	0	4.91543e+07	5.70511e+07	3.5348e+07	3.19903e+07	2.86782e+07	3.59807e+07	0	10.73	2	2	3.39482	5.88	1	1		0			5.95287	12.8	2	3	3.90393	12.11	2	2	9.20907	12.8	2	3	4.00415	12.11	2	2	6.37122	19.03	3	3	10.6566	27.68
Q9H3P7	Golgi resident protein GCP60 OS=Homo sapiens OX=9606 GN=ACBD3 PE=1 SV=4 - [GCP60_HUMAN]	27.65	1	8	8	26	1.91346e+07	4.4834e+06	6.50793e+06	2.2387e+07	1.68969e+07	0	1.7284e+07	3.32885e+07	1.95563e+07	9.81502	16.48	5	5	11.566	14.02	4	4	2.2705	7.95	2	2	5.0551	7.58	2	3	8.11759	14.02	4	4	3.13765	3.03	1	1	10.8999	10.98	3	3	6.50817	6.44	2	2	3.4685	7.95
Q9H553	Alpha-1,3/1,6-mannosyltransferase ALG2 OS=Homo sapiens OX=9606 GN=ALG2 PE=1 SV=1 - [ALG2_HUMAN]	27.64	2	8	8	22	1.18337e+07	6.61179e+07	1.14016e+08	1.94859e+08	5.61288e+07	98493122	2.37977e+07	1.16975e+08	1.42839e+08	5.08545	10.82	2	2	5.51909	13.7	3	3	2.44968	8.17	2	2	2.53794	8.41	2	2	9.20439	16.11	3	3	6.32178	10.1	3	3	5.05956	5.77	2	2	7.54877	8.89	2	2	9.85036	11.78
O00148	ATP-dependent RNA helicase DDX39A OS=Homo sapiens OX=9606 GN=DDX39A PE=1 SV=2 - [DX39A_HUMAN]	27.63	3	2	13	71	1.21983e+08	1.37513e+08	1.93217e+08	2.98762e+08	2.24843e+08	2.14961e+08	3.28462e+08	2.1772e+08	2.24787e+08	14.4426	14.05	7	7	14.2752	19.67	6	7	16.2228	21.31	8	10	18.4506	16.86	6	7	12.6619	18.5	5	6	10.6905	14.29	5	5	28.3099	26	10	11	16.5429	16.86	7	9	21.2597	19.2
P99999	Cytochrome c OS=Homo sapiens OX=9606 GN=CYCS PE=1 SV=2 - [CYC_HUMAN]	27.62	1	2	2	5	0	1.61236e+07	0	3.34941e+06	0	0	0	7.17477e+06	0		0			0	17.14	1	1		0			0	10.48	1	1	0	10.48	1	1		0							2.29371	27.62	2	2		0
Q96S66-4	Isoform 4 of Chloride channel CLIC-like protein 1 OS=Homo sapiens OX=9606 GN=CLCC1 - [CLCC1_HUMAN]	27.6	4	6	6	12	7.52261e+06	0	8368656	2.26841e+07	1.48495e+07	8.35208e+06	1.49455e+07	0	1.65669e+07	0	11.48	2	2		0			5.16514	9.56	2	2	1.67272	2.73	1	1	5.26404	8.47	2	2	2.79599	10.93	2	2	5.28792	10.11	2	2		0			0	5.74
P11413	Glucose-6-phosphate 1-dehydrogenase OS=Homo sapiens OX=9606 GN=G6PD PE=1 SV=4 - [G6PD_HUMAN]	27.57	3	10	10	49	5.22981e+07	4.16501e+07	2.57757e+07	8.51861e+07	7.23721e+07	5.30769e+07	8.42657e+07	3.35598e+07	5.29579e+07	11.2086	10.29	4	4	10.2685	9.13	4	4	4.71976	6.02	3	3	14.3606	15.92	6	6	10.1976	13.2	5	7	12.1313	15.92	6	6	10.6446	20.78	7	7	7.80146	12.82	5	5	11.2916	13.79
Q9NZB2	Constitutive coactivator of PPAR-gamma-like protein 1 OS=Homo sapiens OX=9606 GN=FAM120A PE=1 SV=2 - [F120A_HUMAN]	27.55	6	23	23	153	9.54302e+07	1.44169e+08	9.98253e+07	1.95627e+08	1.66547e+08	1.48085e+08	2.5828e+08	1.99826e+08	2.03806e+08	30.0957	15.47	10	11	47.8788	14.49	11	19	41.8476	14.22	10	14	50.6431	17.62	13	18	58.1931	17.08	14	18	44.2738	16.01	12	18	41.1678	17.17	13	18	44.9146	20.66	14	18	45.6017	21.74
O43776	Asparagine--tRNA ligase, cytoplasmic OS=Homo sapiens OX=9606 GN=NARS PE=1 SV=1 - [SYNC_HUMAN]	27.55	2	12	12	45	6.87618e+07	6.45711e+07	4.7975e+07	3.06275e+07	8.1906e+07	8.10133e+07	5.73306e+07	4.54161e+07	7.00785e+07	8.3853	11.13	4	4	17.0905	16.79	6	6	13.4486	10.95	4	5	9.53064	8.94	3	3	28.1046	21.17	8	8	13.3582	13.5	5	5	15.284	10.95	5	5	21.3111	13.32	5	6	9.45397	4.74
P61981	14-3-3 protein gamma OS=Homo sapiens OX=9606 GN=YWHAG PE=1 SV=2 - [1433G_HUMAN]	27.53	1	2	5	20	2.41237e+07	5.3232e+07	41488588	3.63709e+07	3.20169e+07	2.44886e+07	3.01544e+07	3.38774e+07	2.91512e+07	4.84398	9.72	2	2	3.85481	5.67	1	1	2.6784	5.67	1	1	2.97307	5.67	1	1	7.43733	16.19	3	3	4.38675	9.72	2	2	4.95479	9.72	2	2	9.52883	27.53	5	5	4.70455	17.81
P82933	28S ribosomal protein S9, mitochondrial OS=Homo sapiens OX=9606 GN=MRPS9 PE=1 SV=2 - [RT09_HUMAN]	27.53	1	8	8	22	2.82421e+07	6.32407e+07	2.55165e+07	2.82291e+07	2.06028e+07	8.9296e+06	4.47019e+07	3.38973e+07	2.60817e+07	3.14596	2.78	1	1	5.38446	5.3	2	2	8.33766	7.83	2	2	5.27834	10.61	3	3	5.7161	5.81	2	2	0	9.09	3	3	8.63889	14.39	4	4	5.74555	8.33	3	3	5.87512	5.81
P57088	Transmembrane protein 33 OS=Homo sapiens OX=9606 GN=TMEM33 PE=1 SV=2 - [TMM33_HUMAN]	27.53	1	8	8	43	2.3549e+08	2.47808e+08	1.40155e+08	3.92915e+08	2.23081e+08	1.22446e+08	3.88914e+08	2.61518e+08	3.10964e+08	9.63333	15.79	5	5	10.9163	20.24	5	5	9.37732	14.57	3	3	12.8776	23.08	6	7	3.07655	14.17	3	3	7.40327	12.55	3	3	10.1996	25.1	6	6	6.76063	20.65	5	5	7.88346	25.1
Q14573	Inositol 1,4,5-trisphosphate receptor type 3 OS=Homo sapiens OX=9606 GN=ITPR3 PE=1 SV=2 - [ITPR3_HUMAN]	27.52	2	60	65	341	4.22266e+08	3.93495e+08	4.12011e+08	3.8889e+08	3.15362e+08	1.54789e+08	4.78261e+08	1.96513e+08	3.88306e+08	107.088	20.74	41	49	81.9485	14.68	27	31	115.605	21.49	42	48	85.7062	15.05	32	35	98.0325	16.06	34	40	86.6539	13.14	31	40	88.8722	14.94	32	39	75.4487	15.28	28	31	72.8087	12.88
O00161	Synaptosomal-associated protein 23 OS=Homo sapiens OX=9606 GN=SNAP23 PE=1 SV=1 - [SNP23_HUMAN]	27.49	2	3	3	4	0	0	0	0	15342695	0	1.7509e+07	1.64056e+07	0		0				0				0				0			2.5468	9	1	1		0			5.22405	18.48	2	2	2.8295	11.85	1	1		0
Q9Y580	RNA-binding protein 7 OS=Homo sapiens OX=9606 GN=RBM7 PE=1 SV=1 - [RBM7_HUMAN]	27.44	1	4	4	16	0	1.37563e+07	2.41663e+07	2.27768e+07	1.36459e+07	1.95034e+07	1.62276e+07	1.01732e+07	11715066					4.60697	10.53	2	3	1.81415	3.76	1	1	2.03954	3.76	1	1	5.92423	15.79	3	3	2.38267	3.76	1	1	7.23792	12.03	2	2	2.08939	22.18	3	3	2.29832	10.53
O94851-6	Isoform 6 of [F-actin]-monooxygenase MICAL2 OS=Homo sapiens OX=9606 GN=MICAL2 - [MICA2_HUMAN]	27.43	11	20	20	81	4.61041e+07	3.17627e+07	4.11842e+07	7.18527e+07	6.16078e+07	4.83537e+07	9.27049e+07	4.81851e+07	2.69645e+07	13.4408	5.34	6	7	23.319	10.16	7	8	25.4864	15.08	12	13	11.851	7.43	6	6	29.2737	10.68	10	12	23.5043	10.68	8	9	30.6079	17.38	12	14	23.568	9.95	7	8	12.349	7.33
O95139	NADH dehydrogenase [ubiquinone] 1 beta subcomplex subunit 6 OS=Homo sapiens OX=9606 GN=NDUFB6 PE=1 SV=3 - [NDUB6_HUMAN]	27.34	2	2	2	7	0	4.54737e+07	4.70521e+07	1.05555e+08	46928344	23329262	0	0	120417168		0			2.00644	7.81	1	1	2.34818	7.81	1	1	5.66039	27.34	2	2	2.62964	7.81	1	1	0	19.53	1	1		0				0			0	19.53
Q12931-2	Isoform 2 of Heat shock protein 75 kDa, mitochondrial OS=Homo sapiens OX=9606 GN=TRAP1 - [TRAP1_HUMAN]	27.34	2	12	14	45	4.30881e+08	3.49368e+08	3.28064e+08	5.13735e+08	3.48184e+08	3.28163e+08	6.59168e+08	3.97674e+08	4.05322e+08	15.8448	15.21	8	8	10.8656	8.14	4	4	14.0913	11.06	5	5	17.2377	10.91	5	6	9.06546	8.14	4	4	15.4969	10.29	5	6	8.44507	5.53	3	4	8.56073	5.53	3	3	11.2857	6.76
Q13636	Ras-related protein Rab-31 OS=Homo sapiens OX=9606 GN=RAB31 PE=1 SV=1 - [RAB31_HUMAN]	27.32	1	3	4	8	16932107	0	2.74613e+07	11350516	4.22473e+06	3.1177e+07	0	3.03883e+07	0	2.30676	9.28	1	1		0			6.46379	16.49	2	2	2.36084	5.67	1	1	2.54273	5.67	1	1	4.05959	10.82	2	2		0			2.40103	5.67	1	1		0
Q13148	TAR DNA-binding protein 43 OS=Homo sapiens OX=9606 GN=TARDBP PE=1 SV=1 - [TADBP_HUMAN]	27.29	2	9	9	35	4.90145e+07	4.61837e+07	6.21533e+07	5.26228e+07	5.22882e+07	2.31297e+07	5.83573e+07	2.86445e+07	3.94959e+07	10.0662	10.14	3	3	8.91742	7.97	3	4	13.1456	13.29	4	5	14.0803	12.56	4	6	11.0033	14.73	4	4	6.13508	8.21	2	2	12.7208	12.56	5	5	7.58205	7.25	2	2	8.1227	12.32
Q04917	14-3-3 protein eta OS=Homo sapiens OX=9606 GN=YWHAH PE=1 SV=4 - [1433F_HUMAN]	27.24	1	3	5	17	6.97501e+06	0	45426501	18271545	1.02072e+07	4.27221e+07	3.39031e+07	1.29634e+07	3.82795e+07	3.64924	10.57	2	2		0			4.11411	8.94	1	1	3.67664	7.72	1	1	1.98602	4.07	1	1	4.54279	13.01	2	2	4.11308	10.57	2	3	7.47091	15.04	3	3	8.15888	19.51
P52756	RNA-binding protein 5 OS=Homo sapiens OX=9606 GN=RBM5 PE=1 SV=2 - [RBM5_HUMAN]	27.24	4	15	20	75	1.98782e+08	470615983	5.45176e+08	7.03753e+08	6.46217e+08	4.01447e+08	9.84936e+08	6.27399e+08	6.9348e+08	9.23979	4.54	4	5	15.6541	5.52	4	5	18.2423	9.94	7	7	27.7236	17.3	11	13	18.6983	8.59	6	7	13.6136	8.83	7	7	25.4813	12.27	10	11	20.412	10.67	6	8	23.6096	16.81
Q6P587	Acylpyruvase FAHD1, mitochondrial OS=Homo sapiens OX=9606 GN=FAHD1 PE=1 SV=2 - [FAHD1_HUMAN]	27.23	3	3	3	9	2.25189e+07	44235444	2.83738e+07	2.10671e+07	0	12205530	3.07158e+07	1.70641e+07	1.55855e+07	4.09146	7.14	1	1	2.81691	13.84	1	1	6.87606	20.98	2	2	4.08928	7.14	1	1		0			3.40908	7.14	1	1	4.48774	7.14	1	1	3.13322	6.25	1	1	4.18186	7.14
Q8WXF1-2	Isoform 2 of Paraspeckle component 1 OS=Homo sapiens OX=9606 GN=PSPC1 - [PSPC1_HUMAN]	27.23	2	7	7	17	51528557	58684297	5.52346e+06	2.35731e+07	3.48161e+07	1.66204e+07	2.68632e+07	0	2.74352e+07	2.21625	6.62	2	2	4.78786	7.89	2	2	7.67145	9.41	2	2	6.15504	6.87	2	2	6.55116	10.18	2	2	3.34398	3.56	1	1	8.73394	12.21	3	3		0			8.23705	14.5
Q8NFW8	N-acylneuraminate cytidylyltransferase OS=Homo sapiens OX=9606 GN=CMAS PE=1 SV=2 - [NEUA_HUMAN]	27.19	2	10	10	34	6.65877e+07	9.58778e+07	1.4243e+08	1.28028e+08	2.32522e+08	1.12568e+08	1.32344e+08	1.17955e+08	1.0065e+08	8.91379	8.53	4	4	5.08729	11.75	4	5	5.47241	6.91	2	4	6.82793	19.12	5	5	16.1877	14.06	4	5	5.48557	3.46	2	2	5.76737	7.14	2	2	11.3689	9.68	4	4	5.96698	8.29
Q8NFJ5	Retinoic acid-induced protein 3 OS=Homo sapiens OX=9606 GN=GPRC5A PE=1 SV=2 - [RAI3_HUMAN]	27.17	1	11	11	179	7.36782e+09	5.25101e+09	6.08628e+09	3.94095e+09	8.59394e+09	4.75963e+09	8.75117e+09	7.41767e+09	7.09491e+09	52.1749	24.93	8	17	63.9469	21.57	8	18	71.6094	26.33	8	20	70.7667	27.17	9	23	72.1478	26.61	8	22	42.5699	22.97	7	16	68.0573	26.33	7	19	69.6237	27.17	9	23	69.6041	27.17
Q9Y624	Junctional adhesion molecule A OS=Homo sapiens OX=9606 GN=F11R PE=1 SV=1 - [JAM1_HUMAN]	27.09	2	4	4	7	12968122	1.17284e+07	0	0	5.40433e+07	0	1.81813e+07	0	9.76056e+06	2.52357	4.01	1	1	2.26608	4.01	1	1		0				0			5.09683	14.38	2	2		0			2.62121	4.35	1	1		0			4.77285	12.71
Q01081-2	Isoform 2 of Splicing factor U2AF 35 kDa subunit OS=Homo sapiens OX=9606 GN=U2AF1 - [U2AF1_HUMAN]	27.08	3	1	6	27	1.5362e+08	2.18202e+07	3.8585e+07	2.82412e+08	2.40334e+08	1.96776e+08	284311830	3.28256e+08	2.2942e+08	8.41825	6.25	3	3	6.27825	11.67	2	2	9.40512	13.75	3	3	9.84805	20.83	3	3	10.0989	19.17	3	3	14.228	19.58	4	4	13.2903	13.75	4	4	7.61361	13.75	2	2	7.71838	19.58
P83916	Chromobox protein homolog 1 OS=Homo sapiens OX=9606 GN=CBX1 PE=1 SV=1 - [CBX1_HUMAN]	27.03	1	2	3	9	0	1.17415e+08	0	1.91519e+07	110268874	0	0	3.88648e+07	1.08253e+07		0			3.93716	8.65	1	1					3.01103	9.73	1	1	4.25565	8.65	1	1	2.19893	8.65	1	1		0			7.71847	17.3	2	3	6.6749	17.3
O43795-2	Isoform 2 of Unconventional myosin-Ib OS=Homo sapiens OX=9606 GN=MYO1B - [MYO1B_HUMAN]	26.99	3	22	22	114	5.05216e+07	9.94923e+07	5.90562e+07	7.9778e+07	9.31954e+07	7.46319e+07	9.68923e+07	9.07851e+07	6.34571e+07	16.3165	8.07	6	7	32.4269	12.62	11	13	42.9321	15.96	11	14	37.1065	11.97	10	14	29.8027	10.67	10	12	34.6958	16.98	13	14	31.1976	12.06	9	10	44.191	18.09	14	16	36.2857	15.03
O75531	Barrier-to-autointegration factor OS=Homo sapiens OX=9606 GN=BANF1 PE=1 SV=1 - [BAF_HUMAN]	26.97	1	1	1	8	3.34132e+07	5.07006e+07	3.63755e+07	2.96126e+07	1.8749e+07	0	4.19404e+07	3.80742e+07	18380393	3.46602	26.97	1	1	3.10237	26.97	1	1	2.73311	26.97	1	1	3.44666	26.97	1	1	4.03925	26.97	1	1		0			3.5487	26.97	1	1	3.66679	26.97	1	1	3.03747	26.97
Q96CS3	FAS-associated factor 2 OS=Homo sapiens OX=9606 GN=FAF2 PE=1 SV=2 - [FAF2_HUMAN]	26.97	1	9	9	28	0	5.17625e+07	1.44007e+08	156152197	9.23845e+07	1.41899e+08	8.12749e+07	1.51343e+08	1.39547e+08	2.51665	2.7	1	1	7.08779	13.71	4	4	5.33829	6.97	2	2	2.34427	4.04	1	1	7.17126	10.56	3	3	10.4343	17.08	5	5	5.69882	6.97	3	3	7.87439	17.08	4	4	8.59021	20.45
Q92615	La-related protein 4B OS=Homo sapiens OX=9606 GN=LARP4B PE=1 SV=3 - [LAR4B_HUMAN]	26.96	1	15	15	54	5.54554e+07	5.42567e+07	3.38263e+07	4.80742e+07	4.54063e+07	2.48925e+07	5.71491e+07	5.68165e+07	7.0188e+07	13.7163	9.62	5	6	7.97441	4.74	3	3	12.7811	11.25	4	4	18.1371	11.25	6	8	12.321	8.27	4	5	3.95866	10.84	4	4	22.2475	8.81	5	8	14.8732	11.52	5	7	19.6155	15.04
Q71RC2-5	Isoform 5 of La-related protein 4 OS=Homo sapiens OX=9606 GN=LARP4 - [LARP4_HUMAN]	26.95	7	11	11	71	8.82386e+07	4.78232e+07	2.19694e+07	1.56167e+08	1.45136e+08	7.01602e+07	1.51054e+08	1.2165e+08	1.19168e+08	15.8814	19.3	7	8	15.9588	12.1	5	5	8.7409	6.74	3	3	27.9098	25.42	10	14	17.9398	20.21	7	9	15.6601	12.71	5	6	23.1776	21.9	9	11	9.78484	14.55	5	7	18.188	16.85
P30084	Enoyl-CoA hydratase, mitochondrial OS=Homo sapiens OX=9606 GN=ECHS1 PE=1 SV=4 - [ECHM_HUMAN]	26.9	1	9	9	30	1.38622e+08	4.69013e+07	9.55226e+07	1.20574e+08	1.12163e+08	4.85231e+07	1.31809e+08	9.02084e+07	1.43012e+08	3.94443	7.24	1	1	5.78343	9.31	2	2	13.0028	20.34	4	4	15.7292	19.31	6	6	6.04615	11.72	2	2	9.44782	15.17	3	3	12.5257	15.52	4	4	9.67857	15.52	3	3	16.2472	22.07
O15143	Actin-related protein 2/3 complex subunit 1B OS=Homo sapiens OX=9606 GN=ARPC1B PE=1 SV=3 - [ARC1B_HUMAN]	26.88	1	8	8	45	7.29316e+07	7.35109e+07	7.72998e+07	4.19168e+07	8.61307e+07	5.63527e+07	1.05111e+08	6.61093e+07	2.43722e+07	19.375	24.73	6	8	14.9051	18.82	5	5	14.7071	11.56	3	4	13.8894	13.17	5	5	11.3737	18.28	4	4	11.6751	18.28	4	4	14.7222	12.37	3	4	14.6167	24.73	6	7	11.7762	14.78
Q9BQ39	ATP-dependent RNA helicase DDX50 OS=Homo sapiens OX=9606 GN=DDX50 PE=1 SV=1 - [DDX50_HUMAN]	26.87	1	12	13	37	5.88084e+07	8.22235e+07	4.23426e+07	7.63398e+07	5.1755e+07	5.73656e+07	6.82249e+07	6.54472e+07	2.16816e+07	13.4081	8.14	5	5	10.5656	9.91	6	6	9.15603	6.38	3	3	10.3144	6.51	3	3	4.28395	6.24	3	3	12.3209	8.28	4	4	20.6057	13.84	7	8	6.02617	3.53	2	2	8.10212	9.5
Q9Y512	Sorting and assembly machinery component 50 homolog OS=Homo sapiens OX=9606 GN=SAMM50 PE=1 SV=3 - [SAM50_HUMAN]	26.87	1	12	12	58	1.18561e+08	9.19282e+07	7.32778e+07	5.83059e+07	2.51487e+08	3.82998e+07	1.13126e+08	4.903e+07	6.46973e+07	23.7113	21.11	9	10	17.9922	22.6	9	9	15.5871	14.07	7	8	11.7179	13.01	5	5	9.25278	9.38	4	5	10.0366	13.01	5	5	13.2701	12.15	4	6	9.00208	14.71	5	5	12.9179	12.15
O15270	Serine palmitoyltransferase 2 OS=Homo sapiens OX=9606 GN=SPTLC2 PE=1 SV=1 - [SPTC2_HUMAN]	26.87	1	9	9	41	2.51859e+07	1.90269e+07	1.90332e+07	3.13626e+07	3.00377e+07	2.13424e+07	4.04619e+07	1.81207e+07	2.378e+07	15.47	18.68	6	6	11.9411	10.85	4	4	13.1451	11.92	4	4	5.3447	4.98	3	3	16.7321	15.12	6	6	14.0218	13.17	5	5	15.2938	12.1	5	5	5.26845	5.87	3	3	12.8662	9.25
O14949	Cytochrome b-c1 complex subunit 8 OS=Homo sapiens OX=9606 GN=UQCRQ PE=1 SV=4 - [QCR8_HUMAN]	26.83	1	3	3	10	0	0	0	157027346	117384396	116246422	65984846	1.13786e+07	3.05816e+07	3.36362	18.29	1	1		0				0			3.7484	15.85	1	1	3.66234	15.85	1	1	3.75679	15.85	1	1	5.74467	15.85	1	2	2.95013	15.85	1	1	5.91674	24.39
O95782-2	Isoform B of AP-2 complex subunit alpha-1 OS=Homo sapiens OX=9606 GN=AP2A1 - [AP2A1_HUMAN]	26.81	2	16	20	76	6.30694e+07	5.1176e+07	4.83334e+07	5.84991e+07	70741554	5.48244e+07	1.27062e+08	4.76543e+07	6.0366e+07	31.4255	19.06	12	12	18.1394	14.03	7	7	30.5541	14.24	10	10	18.3559	7.54	6	6	32.6927	16.34	10	10	27.512	14.55	8	8	31.3552	16.34	11	11	25.2892	13.3	8	8	11.068	4.92
Q9BR76	Coronin-1B OS=Homo sapiens OX=9606 GN=CORO1B PE=1 SV=1 - [COR1B_HUMAN]	26.79	1	10	10	42	7.09493e+07	7.53708e+07	8.58551e+07	6.61654e+07	4.48524e+07	6.30433e+07	9.82615e+07	3.3787e+07	1.22736e+08	17.0883	20.25	5	5	8.84225	12.68	4	5	17.038	18.61	4	4	6.46523	5.11	2	2	11.6923	9	4	5	9.50629	9.61	3	3	18.6786	10.63	6	7	15.2798	21.27	5	5	22.3505	24.34
Q96TA2-3	Isoform 3 of ATP-dependent zinc metalloprotease YME1L1 OS=Homo sapiens OX=9606 GN=YME1L1 - [YMEL1_HUMAN]	26.79	3	14	14	40	4.06125e+07	4.151e+07	4.89226e+07	4.10735e+07	54291324	5.79915e+07	7.17107e+07	3.45558e+07	3.25858e+07	12.3442	8.05	4	4	5.93211	6.3	3	3	9.96332	8.35	4	4	5.06723	5.56	3	3	16.6279	12.15	5	5	9.18556	9.96	4	4	30.4987	20.35	9	9	7.30692	7.47	3	3	17.5773	12.74
P27105	Erythrocyte band 7 integral membrane protein OS=Homo sapiens OX=9606 GN=STOM PE=1 SV=3 - [STOM_HUMAN]	26.74	4	8	8	24	5.3361e+07	4.30003e+07	4.10281e+07	3.59956e+07	2.7486e+07	2.75679e+07	2.62685e+07	3.33218e+06	1.11628e+07	5.98969	9.38	2	2	13.1916	20.49	4	4	14.4717	20.49	4	4	4.58937	6.6	1	1	12.6945	17.36	4	4	9.91075	13.19	3	3	8.87903	12.85	3	3	2.29803	4.86	1	1	8.38829	11.46
P23246	Splicing factor, proline- and glutamine-rich OS=Homo sapiens OX=9606 GN=SFPQ PE=1 SV=2 - [SFPQ_HUMAN]	26.73	2	15	16	87	1.57214e+08	1.1487e+08	1.65543e+08	1.58147e+08	1.59127e+08	1.10712e+08	1.80808e+08	1.55297e+08	1.61063e+08	17.4111	13.58	7	7	29.1142	16.27	9	10	23.188	15.7	9	9	33.2429	15.98	8	11	32.2171	16.83	10	11	20.4595	13.3	8	8	39.0701	17.26	10	12	23.5459	18.81	8	10	29.476	15.56
Q8N4V1	Membrane magnesium transporter 1 OS=Homo sapiens OX=9606 GN=MMGT1 PE=1 SV=1 - [MMGT1_HUMAN]	26.72	2	2	2	14	2.34065e+08	217941268	1.02028e+08	1.60971e+08	1.86573e+08	1.75047e+08	255502028	7.57287e+07	1.84889e+08	10.1168	18.32	1	2	4.64771	18.32	1	1	3.27852	8.4	1	1	2.61803	8.4	1	1	7.60068	26.72	2	2	7.0128	26.72	2	2	8.76754	26.72	2	2	2.20649	8.4	1	1	8.95284	26.72
Q92890	Ubiquitin recognition factor in ER-associated degradation protein 1 OS=Homo sapiens OX=9606 GN=UFD1 PE=1 SV=3 - [UFD1_HUMAN]	26.71	3	8	8	25	2.32399e+07	27567303	15384269	3.30171e+07	3.09613e+07	3.39774e+07	6.5809e+07	4.16564e+07	3.35876e+07	2.97483	18.24	3	3	5.78217	10.42	2	2	3.64223	5.54	1	1	5.98355	9.77	3	3	8.16405	13.68	3	3	2.42081	4.23	1	1	5.09516	13.03	3	3	8.79666	13.68	4	4	10.9282	21.82
P11234	Ras-related protein Ral-B OS=Homo sapiens OX=9606 GN=RALB PE=1 SV=1 - [RALB_HUMAN]	26.7	3	2	4	15	65371553	7.64907e+07	5.16612e+07	99668398	8.69815e+07	8.30593e+07	1.234e+08	5.95506e+07	4.46716e+07	8.43292	13.59	2	3	2.29682	5.83	1	1	4.08602	5.83	1	1	6.14571	5.83	1	2	4.81998	11.17	2	2	4.59141	11.17	2	2	2.23533	5.83	1	1	2.33027	5.83	1	1	6.51988	13.59
P09669	Cytochrome c oxidase subunit 6C OS=Homo sapiens OX=9606 GN=COX6C PE=1 SV=2 - [COX6C_HUMAN]	26.67	1	2	2	9	0	87803592	6.07755e+07	3.36281e+07	6.51277e+07	7.59427e+07	7.45568e+07	0	4.48877e+07		0			1.60212	9.33	1	1	3.86435	26.67	2	2	2.49957	17.33	1	1	1.62769	9.33	1	1	0	9.33	1	1	4.02326	26.67	2	2		0			2.43554	17.33
Q53GQ0	Very-long-chain 3-oxoacyl-CoA reductase OS=Homo sapiens OX=9606 GN=HSD17B12 PE=1 SV=2 - [DHB12_HUMAN]	26.6	1	9	9	49	9.43002e+07	1.50091e+08	5.27246e+07	3.00996e+08	2.5782e+08	2.03448e+08	3.25844e+08	1.9329e+08	2.22347e+08	14.0314	20.51	5	6	13.4399	23.08	5	5	12.1995	17.95	4	5	15.5933	15.71	5	5	18.5927	20.51	7	7	15.7318	14.74	5	5	24.2572	23.72	7	8	8.15652	9.94	3	3	10.2591	15.71
P63279	SUMO-conjugating enzyme UBC9 OS=Homo sapiens OX=9606 GN=UBE2I PE=1 SV=1 - [UBC9_HUMAN]	26.58	1	3	3	8	0	1.73102e+07	16878023	0	10894532	0	2.41201e+07	3.33574e+07	2.12115e+07		0			0	8.23	1	1	0	8.23	1	1		0			2.30925	6.33	1	1					4.61334	18.35	2	2	2.32724	8.23	1	1	5.31173	14.56
Q02809	Procollagen-lysine,2-oxoglutarate 5-dioxygenase 1 OS=Homo sapiens OX=9606 GN=PLOD1 PE=1 SV=2 - [PLOD1_HUMAN]	26.55	2	14	14	50	3.47842e+07	1.30181e+07	2.77649e+07	3.85562e+07	4.01589e+07	48695964	5.66664e+07	3.4636e+07	2.6719e+07	16.9558	11.14	6	7	5.69239	7.57	4	5	8.88477	8.25	5	5	14.2601	8.25	5	5	2.01543	2.2	2	2	28.5794	15.27	8	10	23.1234	16.09	8	8	14.387	7.29	4	5	8.53326	7.15
Q9BVP2-2	Isoform 2 of Guanine nucleotide-binding protein-like 3 OS=Homo sapiens OX=9606 GN=GNL3 - [GNL3_HUMAN]	26.44	2	9	9	32	1.57556e+07	3.3416e+07	2.42251e+07	3.9712e+06	1.83934e+07	1.61004e+07	1.67945e+07	2.09597e+07	2.61629e+07	8.45661	8.19	3	3	15.5821	13.41	5	6	4.45174	7.64	2	2	3.76044	3.17	1	1	10.4164	9.87	3	3	2.05653	1.49	1	1	8.18215	9.12	3	3	17.7382	17.69	6	6	18.4164	17.32
P08134	Rho-related GTP-binding protein RhoC OS=Homo sapiens OX=9606 GN=RHOC PE=1 SV=1 - [RHOC_HUMAN]	26.42	1	2	5	30	2.17335e+08	1.54808e+08	7.22311e+07	2.08883e+08	2.04524e+08	2.38038e+08	3.8525e+08	1.2015e+08	1.83594e+08	5.34726	13.47	3	3	12.8069	26.42	4	5	9.72416	13.99	3	3	11.2284	13.99	3	4	11.6118	26.42	4	4	8.61358	13.99	3	3	5.06948	11.92	2	2	8.60455	11.92	3	3	8.07022	13.99
Q8N766-2	Isoform 2 of ER membrane protein complex subunit 1 OS=Homo sapiens OX=9606 GN=EMC1 - [EMC1_HUMAN]	26.41	4	17	17	51	2.47574e+07	6.75774e+06	5.3692e+07	56117094	6.12441e+07	4.51823e+07	3.78386e+07	3.00857e+07	1.20695e+07	15.9283	13	8	8	6.034	6.45	3	3	8.55759	6.75	5	5	17.0063	11.29	7	7	20.0357	10.58	6	7	18.6775	9.78	7	7	20.8176	10.99	7	7	10.377	7.16	5	5	6.62953	2.42
Q8IVS2	Malonyl-CoA-acyl carrier protein transacylase, mitochondrial OS=Homo sapiens OX=9606 GN=MCAT PE=1 SV=2 - [FABD_HUMAN]	26.41	2	7	7	44	3.67793e+07	3.30328e+07	3.62843e+07	3.39115e+07	3.13566e+07	4.46865e+07	5.97394e+07	36814651	4.34611e+07	8.3177	12.82	3	3	5.7788	14.1	4	4	7.72789	10.51	3	3	13.5203	19.74	5	5	13.6142	15.9	4	4	17.9902	24.62	6	7	12.439	22.31	6	7	15.6612	21.28	6	6	13.6227	19.23
P14678-2	Isoform SM-B of Small nuclear ribonucleoprotein-associated proteins B and B' OS=Homo sapiens OX=9606 GN=SNRPB - [RSMB_HUMAN]	26.41	5	4	4	29	8350901	0	5.10784e+07	2.47737e+07	2.10934e+07	0	79411742	30124302	2.44016e+07	0	9.96	2	2		0			5.94574	16.45	1	5	6.31308	22.94	2	4	3.35822	16.45	1	3		0			7.31544	16.45	1	5	9.15894	22.94	3	4	10.2499	22.94
Q8WUM0	Nuclear pore complex protein Nup133 OS=Homo sapiens OX=9606 GN=NUP133 PE=1 SV=2 - [NU133_HUMAN]	26.38	1	20	20	62	60587177	5.34568e+07	5.15968e+07	5.14176e+07	4.49878e+07	4.2145e+07	9.7564e+07	4.60331e+07	4.95754e+07	30.798	17.04	11	11	14.3239	6.83	6	6	29.4963	14.19	9	9	14.5956	6.83	4	4	14.785	7.44	5	5	18.6027	8.65	6	6	33.1669	15.14	9	9	14.683	7.09	5	5	20.2468	10.21
Q9Y3D0	Cytosolic iron-sulfur assembly component 2B OS=Homo sapiens OX=9606 GN=CIAO2B PE=1 SV=1 - [CIA2B_HUMAN]	26.38	1	2	2	4	0	0	0	0	0	6.36013e+06	9.04372e+06	7.2788e+06	0										0				0							3.2738	13.5	1	1	2.80957	13.5	1	1	2.26462	12.88	1	1	3.15694	13.5
Q14165	Malectin OS=Homo sapiens OX=9606 GN=MLEC PE=1 SV=1 - [MLEC_HUMAN]	26.37	1	5	5	26	5.0536e+07	3.48403e+07	5.35786e+07	3.82566e+07	2.9815e+07	4.89428e+07	4.97385e+07	2.87075e+07	3.57187e+07	3.86776	4.45	1	1	9.26247	22.26	4	4	6.08024	12.33	2	2	12.3602	18.49	4	4	10.9621	18.49	4	4	11.7136	20.55	4	4	8.67711	14.38	3	3	5.9227	10.27	2	2	6.28293	10.27
Q9Y230	RuvB-like 2 OS=Homo sapiens OX=9606 GN=RUVBL2 PE=1 SV=3 - [RUVB2_HUMAN]	26.35	2	9	9	30	22057575	1.51048e+07	1.64065e+07	4.53104e+07	3.50727e+07	35451349	5.62333e+07	39631787	1.84911e+07	2.22149	2.59	1	1	9.27177	10.15	3	3	3.57066	5.18	2	2	17.0472	18.36	6	6	9.79613	8.42	3	3	2.45246	2.59	1	1	12.6922	15.55	6	6	13.7444	18.57	6	6	7.57139	7.78
P30041	Peroxiredoxin-6 OS=Homo sapiens OX=9606 GN=PRDX6 PE=1 SV=3 - [PRDX6_HUMAN]	26.34	1	3	3	7	0	0	0	0	2.97276e+07	0	0	2.26926e+07	4.63972e+07		0				0				0				0			5.72852	18.75	2	2	2.0204	7.59	1	1					2.80876	18.75	2	2	5.84075	18.75
Q9BYN8	28S ribosomal protein S26, mitochondrial OS=Homo sapiens OX=9606 GN=MRPS26 PE=1 SV=1 - [RT26_HUMAN]	26.34	1	4	4	12	0	0	8.55407e+06	2.03512e+07	3.19696e+07	1.75301e+07	2.38459e+07	0	2.71715e+07	0	7.32	1	1		0			4.12179	16.1	2	2	2.17245	13.17	2	2	3.02545	7.32	1	1	4.09644	16.1	2	2	6.24197	20.49	3	3		0			2.72193	7.32
Q92804-2	Isoform Short of TATA-binding protein-associated factor 2N OS=Homo sapiens OX=9606 GN=TAF15 - [RBP56_HUMAN]	26.32	2	10	12	84	1.1236e+08	4.76868e+08	7.34655e+08	2.37369e+08	2.42251e+08	5.25476e+08	3.57157e+08	277013625	3.96663e+08	12.3841	15.79	4	4	17.4089	16.81	8	11	37.6323	17.83	10	15	13.9302	9.85	3	4	19.1299	11.21	5	6	20.6354	12.05	7	18	22.5122	20.37	8	11	13.4272	18.68	5	6	26.0753	18.85
Q15181	Inorganic pyrophosphatase OS=Homo sapiens OX=9606 GN=PPA1 PE=1 SV=2 - [IPYR_HUMAN]	26.3	1	4	5	16	0	0	13914348	5.08625e+07	2.99488e+07	1.51626e+07	2.38125e+07	2.08378e+07	1.85662e+07	0	3.11	1	1		0			2.57387	5.88	1	1	2.1232	3.11	1	1	10.6565	23.18	4	4	4.68402	10.73	2	3	5.24461	10.73	2	2	4.81334	14.19	2	2	4.53191	10.73
O43674-2	Isoform 2 of NADH dehydrogenase [ubiquinone] 1 beta subcomplex subunit 5, mitochondrial OS=Homo sapiens OX=9606 GN=NDUFB5 - [NDUB5_HUMAN]	26.28	2	2	2	6	0	0	0	2.29364e+07	0	9.62848e+06	3.33262e+07	7.1819e+06	0		0			2.98215	15.33	1	1		0			11.2465	15.33	1	2		0			2.43087	10.95	1	1	3.79944	10.95	1	1	2.38663	15.33	1	1		0
Q00403	Transcription initiation factor IIB OS=Homo sapiens OX=9606 GN=GTF2B PE=1 SV=1 - [TF2B_HUMAN]	26.27	1	7	7	19	3.62732e+07	2.89883e+07	0	2.32619e+07	5.04605e+07	7.66765e+07	1.10769e+08	5.03186e+07	4.00555e+07	5.75087	7.28	2	2	2.04839	2.85	1	1		0			4.34598	8.86	3	3	5.96153	8.86	2	2	13.3882	21.84	4	4	8.80761	17.41	3	3	7.24754	10.76	2	2	7.09168	12.34
P42892-3	Isoform C of Endothelin-converting enzyme 1 OS=Homo sapiens OX=9606 GN=ECE1 - [ECE1_HUMAN]	26.26	4	11	11	40	4.46417e+07	3.59477e+07	4.10849e+07	3.89502e+07	3.56858e+07	3.08652e+07	5.97255e+07	39390965	4.02503e+07	21.5644	18.97	8	8	14.169	11.54	5	6	11.3777	9.02	4	5	7.23307	6.5	3	3	13.1413	6.23	3	4	9.37669	6.5	3	4	10.1033	10.88	4	4	5.14233	1.86	1	2	15.1204	10.08
O95202	Mitochondrial proton/calcium exchanger protein OS=Homo sapiens OX=9606 GN=LETM1 PE=1 SV=1 - [LETM1_HUMAN]	26.25	3	14	14	56	5.60097e+07	3.24582e+07	6.43685e+07	6.95714e+07	9.52499e+07	7.15142e+07	7.40013e+07	4.48949e+07	7.38768e+07	26.7392	13.67	7	8	22.2533	14.21	6	7	11.3856	11.23	5	5	21.7262	12.31	6	6	12.7143	10.42	5	6	19.7517	14.07	7	7	11.3967	12.72	6	6	16.3308	14.75	6	6	11.8169	12.72
Q8N1F7	Nuclear pore complex protein Nup93 OS=Homo sapiens OX=9606 GN=NUP93 PE=1 SV=2 - [NUP93_HUMAN]	26.25	2	17	18	37	1.09386e+10	3.04134e+07	3.55853e+07	4.15443e+07	5.63255e+07	1.15405e+07	5.14925e+07	3.19517e+07	5.56108e+07	14.1277	6.96	5	6	4.52059	2.44	2	2	6.76979	6.47	4	4	5.0916	2.44	2	2	15.1003	10.74	6	6	3.24338	5.25	2	2	13.3623	9.65	6	6	8.5182	5.86	3	3	16.9453	13.31
Q9BZE1	39S ribosomal protein L37, mitochondrial OS=Homo sapiens OX=9606 GN=MRPL37 PE=1 SV=2 - [RM37_HUMAN]	26.24	1	8	8	19	2.27324e+07	1.73415e+07	1.96416e+07	5.59836e+07	1.21477e+07	5.00356e+07	3.05162e+07	2.48588e+07	2.95789e+07	10.8745	15.13	4	4	6.4751	8.98	2	2	4.56819	6.15	2	2	2.46921	4.26	1	1	1.62028	1.89	1	1	3.03129	4.26	1	1	6.83107	7.8	2	2	4.79434	7.8	2	2	8.25371	14.42
P11233	Ras-related protein Ral-A OS=Homo sapiens OX=9606 GN=RALA PE=1 SV=1 - [RALA_HUMAN]	26.21	1	3	5	29	81420083	41359168	3.0489e+07	60839975	6.37882e+07	8.30593e+07	6.28302e+07	3.38552e+07	4.96405e+07	12.6454	13.59	2	4	9.71135	13.59	3	3	7.49658	13.59	2	2	15.1274	20.87	3	4	8.37874	18.93	3	3	4.59141	11.17	2	2	10.4196	13.59	3	3	14.9182	20.87	4	4	14.4083	13.59
P13646-3	Isoform 3 of Keratin, type I cytoskeletal 13 OS=Homo sapiens OX=9606 GN=KRT13 - [K1C13_HUMAN]	26.19	10	3	13	128	1.2535e+09	1.90482e+09	1.50178e+09	4.31864e+08	2.00174e+09	1.50451e+09	9.04673e+08	6.20055e+08	1.44959e+08	32.9019	15.71	6	11	55.6958	25.71	11	20	57.7349	19.05	9	18	31.4688	15.71	6	9	58.011	17.86	8	18	44.0655	17.38	7	14	46.4197	13.57	6	14	40.0412	13.57	5	13	35.7674	13.57
Q9BRT2	Ubiquinol-cytochrome-c reductase complex assembly factor 2 OS=Homo sapiens OX=9606 GN=UQCC2 PE=1 SV=1 - [UQCC2_HUMAN]	26.19	1	2	2	5	0	0	1.16693e+07	1.23632e+07	7.31249e+06	0	0	0	0									2.92648	10.32	1	1	3.28678	10.32	1	1	2.5812	26.19	2	2	2.67483	10.32	1	1		0				0
O75643	U5 small nuclear ribonucleoprotein 200 kDa helicase OS=Homo sapiens OX=9606 GN=SNRNP200 PE=1 SV=2 - [U520_HUMAN]	26.17	2	36	36	124	1.15235e+08	7.6486e+07	8.05747e+07	1.37135e+08	8.93921e+07	5.73544e+07	1.59388e+08	8.1081e+07	1.32132e+08	36.0547	9.88	14	15	26.4077	5.76	8	8	37.5622	12.59	15	17	43.2937	13.81	18	19	27.4481	6.13	9	9	44.9134	10.07	14	14	49.607	11	16	16	38.0984	9.04	12	12	34.2187	10.44
Q9BTU6	Phosphatidylinositol 4-kinase type 2-alpha OS=Homo sapiens OX=9606 GN=PI4K2A PE=1 SV=1 - [P4K2A_HUMAN]	26.1	1	8	8	28	34390060	3.56835e+07	3.02964e+07	9.48758e+06	3.09022e+07	2.5984e+07	3.54726e+07	2.52224e+07	2.91045e+07	2.8457	6.26	2	2	0	3.55	1	1	6.43566	15.45	4	4	4.74231	4.59	2	2	8.24717	16.28	5	5	10.3002	15.87	4	5	7.78473	9.39	3	3	7.49133	12.73	3	3	5.44865	12.73
Q6P161	39S ribosomal protein L54, mitochondrial OS=Homo sapiens OX=9606 GN=MRPL54 PE=1 SV=1 - [RM54_HUMAN]	26.09	1	2	2	4	2.6763e+07	4.3217e+07	0	0	0	0	0	0	34378819	2.8935	18.84	1	1	3.20681	26.09	2	2		0				0				0				0				0				0			3.00467	18.84
P08621	U1 small nuclear ribonucleoprotein 70 kDa OS=Homo sapiens OX=9606 GN=SNRNP70 PE=1 SV=2 - [RU17_HUMAN]	26.09	4	11	11	42	2.81749e+07	2.41217e+07	3.34683e+07	5.20136e+07	3.68584e+07	6.77143e+07	2.06079e+07	3.44049e+07	4.99609e+07	12.5261	13.73	5	6	12.7701	13.27	6	6	8.72908	8.01	4	5	4.94143	8.47	3	3	4.00584	14.65	5	5	10.2408	18.76	7	7	6.59022	6.41	2	2	4.67617	12.59	4	4	7.86588	12.59
O43684-2	Isoform 2 of Mitotic checkpoint protein BUB3 OS=Homo sapiens OX=9606 GN=BUB3 - [BUB3_HUMAN]	26.07	2	6	6	35	3.40759e+07	3.14031e+07	2.96023e+07	5.7064e+07	3.29567e+07	1.87153e+07	4.2991e+07	5.1183e+07	4.08e+07	8.78517	19.94	5	5	8.5559	20.86	4	4	9.46793	15.34	4	4	13.5157	15.34	4	5	8.64079	14.11	3	3	4.28665	8.28	2	2	8.02921	12.27	3	4	13.8135	15.34	4	5	9.71609	12.27
O15371-2	Isoform 2 of Eukaryotic translation initiation factor 3 subunit D OS=Homo sapiens OX=9606 GN=EIF3D - [EIF3D_HUMAN]	26.05	3	11	11	62	4.37462e+07	7.06167e+07	6.41644e+07	5.73508e+07	1.14668e+08	2.70703e+07	1.27353e+08	5.80027e+07	4.30957e+07	8.73028	9.82	4	5	15.6361	18.24	6	7	15.2728	13.03	4	6	15.4014	18.24	7	7	26.3981	21.04	8	9	15.5614	10.22	5	6	27.3124	23.65	10	11	11.2957	11.42	4	4	17.2686	13.23
P12814-2	Isoform 2 of Alpha-actinin-1 OS=Homo sapiens OX=9606 GN=ACTN1 - [ACTN1_HUMAN]	26.04	5	9	20	94	5.32729e+07	145852531	4.37015e+07	5.48708e+07	1.39244e+08	5.17855e+07	1.23814e+08	1.25061e+08	6.13638e+07	17.9107	9.58	9	9	29.4432	14.09	10	11	15.8497	10.48	8	8	22.379	7.78	7	9	32.0902	13.53	11	13	20.3867	10.15	8	9	23.78	8	7	9	39.7938	21.42	16	17	21.1791	9.81
O43242	26S proteasome non-ATPase regulatory subunit 3 OS=Homo sapiens OX=9606 GN=PSMD3 PE=1 SV=2 - [PSMD3_HUMAN]	26.03	2	11	11	55	2.14168e+07	24120194	2.72451e+07	5.69222e+07	3.60315e+07	3.74127e+07	6.62872e+07	3.48596e+07	6.2605e+07	10.6492	8.99	4	4	17.1499	13.86	5	5	11.1981	9.55	4	5	22.6738	17.42	7	8	16.7032	16.29	6	6	12.5216	14.42	5	5	23.8566	16.48	6	8	16.7582	16.48	6	6	21.889	19.29
P49790	Nuclear pore complex protein Nup153 OS=Homo sapiens OX=9606 GN=NUP153 PE=1 SV=2 - [NU153_HUMAN]	25.97	3	23	23	79	3.85191e+07	5.38386e+07	4.49434e+07	4.71665e+07	2.82944e+07	4.08238e+07	8.7981e+07	5.93893e+07	6.50761e+07	14.2823	7.12	7	7	11.5944	6.98	6	6	21.1624	9.29	7	7	19.0427	7.39	7	8	13.3646	5.56	5	5	22.8122	10.92	9	9	35.663	12.68	13	13	34.1159	17.08	13	13	30.8947	12.54
P55809	Succinyl-CoA:3-ketoacid coenzyme A transferase 1, mitochondrial OS=Homo sapiens OX=9606 GN=OXCT1 PE=1 SV=1 - [SCOT1_HUMAN]	25.96	2	9	9	25	2.94639e+07	1.80131e+07	3.69952e+06	3.79465e+07	3.09539e+07	1.20898e+07	2.94076e+07	0	0	10.5366	15.19	5	5	11.9788	14.62	4	4	2.67743	3.46	1	1	18.0319	16.15	5	5	10.5425	12.12	4	4	8.45256	10.38	3	3	9.72989	9.04	3	3		0				0
Q96RT1-6	Isoform 6 of Erbin OS=Homo sapiens OX=9606 GN=ERBIN - [ERBIN_HUMAN]	25.9	14	21	21	51	1.02458e+07	7.07319e+06	1.91234e+07	2.13537e+07	4.37948e+07	2.57334e+07	3.46614e+07	3.34788e+07	2.20446e+07	4.94019	3.13	3	3	12.5286	6.79	6	6	13.6755	9.7	8	8	18.0752	10.07	7	7	12.018	8.81	7	7	10.03	4.48	3	4	18.1148	9.03	7	7	5.78647	7.61	6	6	4.96747	3.51
P26196	Probable ATP-dependent RNA helicase DDX6 OS=Homo sapiens OX=9606 GN=DDX6 PE=1 SV=2 - [DDX6_HUMAN]	25.88	1	7	7	40	4.49648e+07	7.23262e+07	3.76769e+07	7.71276e+07	9.73338e+07	6.58867e+07	1.24332e+08	5.95709e+07	8.04658e+07	7.42023	7.66	3	3	9.11465	10.14	3	3	9.88652	10.14	3	3	10.2019	14.7	4	6	18.3287	17.6	5	6	6.8076	7.25	2	2	15.5659	19.88	5	6	12.5398	19.46	5	5	17.4147	23.4
Q96EE3	Nucleoporin SEH1 OS=Homo sapiens OX=9606 GN=SEH1L PE=1 SV=3 - [SEH1_HUMAN]	25.83	2	6	6	29	5.68458e+07	7.76004e+07	4.80515e+07	8.5089e+07	4.33465e+07	6.0729e+07	1.27724e+08	4.6768e+07	4.77268e+07	3.03378	11.67	2	3	8.31524	15	4	5	6.25995	8.89	2	3	8.44827	19.72	5	5	2.17042	8.89	2	2	4.90612	9.44	2	2	6.24637	11.67	2	2	9.09385	15	3	3	5.39792	20.56
P62318-2	Isoform 2 of Small nuclear ribonucleoprotein Sm D3 OS=Homo sapiens OX=9606 GN=SNRPD3 - [SMD3_HUMAN]	25.83	2	2	2	11	0	37727189	39131459	4.5069e+07	50201505	51535524	6.06961e+07	4.81373e+07	6.36491e+07		0			5.94516	25.83	2	2	2.38266	8.33	1	1	6.03349	25.83	2	2	2.75056	8.33	1	1	5.1855	25.83	2	2	2.78294	8.33	1	1	2.74955	8.33	1	1	3.2339	8.33
O95169-3	Isoform 3 of NADH dehydrogenase [ubiquinone] 1 beta subcomplex subunit 8, mitochondrial OS=Homo sapiens OX=9606 GN=NDUFB8 - [NDUB8_HUMAN]	25.81	3	2	2	3	2.01851e+07	0	0	0	0	0	1.55321e+07	0	0	2.64392	10.97	1	1		0				0								0				0			3.32118	25.81	2	2		0
O14579-3	Isoform 3 of Coatomer subunit epsilon OS=Homo sapiens OX=9606 GN=COPE - [COPE_HUMAN]	25.78	3	6	6	26	2.13926e+07	3.27279e+07	4.82284e+06	8.0939e+07	3.40528e+07	1.8536e+07	4.51779e+07	4.69591e+07	2.89486e+07	10.2945	11.33	3	4	3.56337	8.2	1	2	0	3.13	1	1	14.3471	17.97	4	5	7.49015	8.2	2	2	5.5885	10.94	2	2	3.99995	12.5	2	2	12.4326	18.75	4	4	13.0176	12.89
Q9UBX3	Mitochondrial dicarboxylate carrier OS=Homo sapiens OX=9606 GN=SLC25A10 PE=1 SV=2 - [DIC_HUMAN]	25.78	2	7	7	28	6.86928e+07	1.57193e+07	2.01807e+07	5.69224e+07	9.64307e+07	140375272	5.14037e+07	42835581	3.81449e+07	14.9768	23	6	7	5.3084	6.62	2	2	5.12655	6.62	2	2	3.83593	6.62	2	2	10.109	12.2	2	3	4.96001	3.83	1	2	4.99811	9.41	3	4	2.30095	6.62	2	2	6.55048	9.41
P07339	Cathepsin D OS=Homo sapiens OX=9606 GN=CTSD PE=1 SV=1 - [CATD_HUMAN]	25.73	1	7	7	27	2.40617e+07	41180033	2.68235e+07	4.31341e+07	2.92701e+07	2.7174e+07	3.85178e+07	4.04113e+07	4.17041e+07	9.53666	12.86	4	4	11.2896	16.02	5	5	3.95889	11.65	2	2	6.98558	8.5	2	2	5.25491	7.04	2	2	9.83532	11.17	3	3	4.86633	4.85	2	2	11.744	13.35	4	4	7.95753	9.22
Q16643	Drebrin OS=Homo sapiens OX=9606 GN=DBN1 PE=1 SV=4 - [DREB_HUMAN]	25.73	3	15	15	73	1.10892e+08	2.94954e+08	1.64338e+08	1.1811e+08	2.52555e+08	2.11045e+08	1.81765e+08	2.13348e+08	1.62821e+08	16.9828	10.63	4	5	43.0267	21.42	12	13	19.9184	10.63	4	5	19.1082	16.02	7	7	28.0727	14.79	7	8	34.9733	17.72	9	10	22.5837	12.63	6	7	29.0948	18.8	9	11	25.2617	17.41
P53007	Tricarboxylate transport protein, mitochondrial OS=Homo sapiens OX=9606 GN=SLC25A1 PE=1 SV=2 - [TXTP_HUMAN]	25.72	1	9	9	37	1.16866e+08	8.87693e+07	1.08156e+08	1.18274e+08	8.89281e+07	1.02782e+08	1.36693e+08	9.7665e+07	9.50542e+07	6.8191	12.22	3	3	5.27584	10.61	3	3	7.17421	14.47	4	4	4.38303	14.47	4	4	5.90285	14.79	4	4	10.0785	17.36	5	7	9.11376	17.36	5	5	5.9827	11.58	3	3	7.58035	14.47
P19784	Casein kinase II subunit alpha' OS=Homo sapiens OX=9606 GN=CSNK2A2 PE=1 SV=1 - [CSK22_HUMAN]	25.71	4	5	6	13	0	26031018	1.47303e+07	2.0819e+07	0	2.54984e+07	1.5313e+06	0	7.69868e+06		0			1.66032	1.71	1	1	2.66197	10.29	3	3	2.68317	8.86	2	2	2.14001	3.71	1	1	1.68782	1.71	1	1	4.55919	10	2	2		0			4.84872	7.14
Q9Y3L5	Ras-related protein Rap-2c OS=Homo sapiens OX=9606 GN=RAP2C PE=1 SV=1 - [RAP2C_HUMAN]	25.68	2	2	4	19	3.87845e+07	6.78926e+07	4.36628e+07	1.25308e+07	1.33059e+07	2.57038e+07	1.69948e+07	9.21423e+06	0	4.07345	12.57	2	2	4.7201	10.93	2	2	5.30465	12.57	2	2	5.02953	11.48	2	2	4.87464	11.48	2	2	6.72912	17.49	3	3	5.28801	11.48	2	2	6.76418	19.67	3	3	2.42586	4.92
Q96AJ9-1	Isoform 1 of Vesicle transport through interaction with t-SNAREs homolog 1A OS=Homo sapiens OX=9606 GN=VTI1A - [VTI1A_HUMAN]	25.62	2	3	3	6	0	2.92985e+07	4.51197e+07	0	0	29028581	37490739	0	4.70218e+06		0			4.69066	17.24	2	2	0	5.91	1	1		0				0			2.0853	11.33	1	1	2.17549	5.91	1	1		0			0	8.37
Q96HY6-2	Isoform 2 of DDRGK domain-containing protein 1 OS=Homo sapiens OX=9606 GN=DDRGK1 - [DDRGK_HUMAN]	25.56	2	4	4	17	4.30972e+07	53550578	56849302	9.78336e+07	5.91347e+07	0	7.79052e+07	3.54617e+07	2.85041e+07	7.52858	10.22	2	2	2.44926	4.15	1	1	4.27159	10.86	1	1	14.3279	21.09	3	4	9.70211	15.34	2	2		0			7.47248	10.22	2	3	6.35053	6.07	1	2	5.47482	10.54
Q13573	SNW domain-containing protein 1 OS=Homo sapiens OX=9606 GN=SNW1 PE=1 SV=1 - [SNW1_HUMAN]	25.56	1	10	10	16	3.39306e+07	0	2.74795e+07	1.79968e+07	0	8.20315e+06	1.20619e+07	0	0	7.50282	6.9	2	2	2.39327	2.61	1	1	5.9903	9.7	3	3	10.0558	12.31	4	4		0			5.19865	3.36	2	2	12.5456	12.87	4	4		0				0
P57105	Synaptojanin-2-binding protein OS=Homo sapiens OX=9606 GN=SYNJ2BP PE=1 SV=2 - [SYJ2B_HUMAN]	25.52	1	3	3	6	1.0114e+07	2.17647e+07	0	0	0	0	33894427	0	1.84069e+07	4.76014	14.48	2	2	3.43175	8.28	1	1														0			2.69429	11.03	1	1					6.09729	19.31
Q3ZCQ8	Mitochondrial import inner membrane translocase subunit TIM50 OS=Homo sapiens OX=9606 GN=TIMM50 PE=1 SV=2 - [TIM50_HUMAN]	25.5	3	8	8	45	1.06517e+08	1.07192e+08	8.90252e+07	1.42244e+08	2.12203e+08	7.15547e+07	1.68236e+08	1.17007e+08	1.78478e+08	11.8477	16.43	4	5	14.4143	11.9	3	5	2.1265	14.16	3	3	12.3107	13.6	4	5	14.0831	16.43	5	5	6.45954	13.88	3	3	17.988	25.5	7	7	11.2454	22.1	6	6	16.7305	16.71
P62891	60S ribosomal protein L39 OS=Homo sapiens OX=9606 GN=RPL39 PE=1 SV=2 - [RL39_HUMAN]	25.49	2	1	1	6	0	2.03086e+07	2.65298e+07	1.58789e+07	3.03893e+07	0	3.3421e+07	0	3.55944e+07		0			0	25.49	1	1	0	25.49	1	1	0	25.49	1	1	0	25.49	1	1		0			0	25.49	1	1		0			0	25.49
P09661	U2 small nuclear ribonucleoprotein A' OS=Homo sapiens OX=9606 GN=SNRPA1 PE=1 SV=2 - [RU2A_HUMAN]	25.49	1	4	4	4	0	0	0	0	6.14111e+06	0	0	5.98936e+06	0		0								0				0			3.24978	21.18	2	2		0				0			3.22659	5.49	1	1	1.88624	4.31
O75787-2	Isoform 2 of Renin receptor OS=Homo sapiens OX=9606 GN=ATP6AP2 - [RENR_HUMAN]	25.47	2	5	5	16	4.08337e+06	5.98148e+06	9.35677e+06	3.14744e+07	0	2.14263e+07	1.94054e+07	9.37594e+06	1.80455e+07	2.89797	5.66	1	1	5.8666	8.49	2	2	8.68265	12.58	3	3	7.33884	10.38	2	2		0			14.039	16.98	3	4	3.52868	4.09	1	1	6.07431	11.95	2	2	3.03085	4.09
O43920	NADH dehydrogenase [ubiquinone] iron-sulfur protein 5 OS=Homo sapiens OX=9606 GN=NDUFS5 PE=1 SV=3 - [NDUS5_HUMAN]	25.47	1	2	2	2	0	0	10908112	0	0	5.0367e+06	0	0	0						0			3.01602	11.32	1	1		0				0			0	14.15	1	1		0				0				0
Q13084	39S ribosomal protein L28, mitochondrial OS=Homo sapiens OX=9606 GN=MRPL28 PE=1 SV=4 - [RM28_HUMAN]	25.39	1	3	3	6	8.09523e+06	0	1.57092e+07	0	1.40126e+07	0	0	0	8.14254e+06	2.21787	9.38	1	1		0			0	7.42	1	1	4.72443	16.8	2	2	4.58549	9.38	1	1		0				0				0			2.74069	8.59
P35637-2	Isoform Short of RNA-binding protein FUS OS=Homo sapiens OX=9606 GN=FUS - [FUS_HUMAN]	25.33	2	9	11	64	3.88855e+08	5.28261e+08	3.61742e+08	4.07202e+08	4.7007e+08	5.22643e+08	4.57443e+08	2.89358e+08	2.75152e+08	30.3627	14.1	6	8	12.8718	14.48	4	5	23.7323	20.76	7	8	20.3891	13.14	5	7	14.0322	16	7	8	14.0438	19.05	9	10	13.0836	14.48	7	7	14.6183	17.14	5	6	6.08019	13.14
Q13637	Ras-related protein Rab-32 OS=Homo sapiens OX=9606 GN=RAB32 PE=1 SV=3 - [RAB32_HUMAN]	25.33	1	4	4	7	0	46611031	0	1.56396e+07	0	7.06646e+07	0	5.13115e+06	5.60325e+06		0			0	11.56	1	1	2.16329	4	1	1	5.22263	9.78	2	2		0			0	11.56	1	1					2.27372	4.89	1	1	2.25544	4.89
Q9NRG9	Aladin OS=Homo sapiens OX=9606 GN=AAAS PE=1 SV=1 - [AAAS_HUMAN]	25.27	2	11	11	42	3.63451e+07	4.64009e+07	2.86162e+07	5.79717e+07	5.59646e+07	2.05982e+07	1.14639e+08	5.09799e+07	78613886	8.81518	10.07	5	5	19.0449	16.48	6	6	9.8753	8.24	4	4	11.1397	15.38	6	6	9.06326	11.36	4	4	7.1482	5.86	3	3	13.3059	13.92	5	5	10.3605	9.52	4	4	15.6591	12.45
Q08J23-2	Isoform 2 of tRNA (cytosine(34)-C(5))-methyltransferase OS=Homo sapiens OX=9606 GN=NSUN2 - [NSUN2_HUMAN]	25.27	3	13	13	44	1.54239e+07	4.01268e+07	0	48117193	6.20636e+07	7.72918e+06	3.30813e+07	6.02053e+07	4.83596e+07	9.33283	5.74	4	4	15.8499	13.66	7	7		0			15.0323	15.16	7	7	15.7552	12.3	6	6	2.80094	6.42	3	3	12.0596	8.06	5	5	17.5605	13.66	6	6	14.7213	10.93
P13667	Protein disulfide-isomerase A4 OS=Homo sapiens OX=9606 GN=PDIA4 PE=1 SV=2 - [PDIA4_HUMAN]	25.27	1	13	13	40	7.57598e+06	3.13955e+07	1.89545e+07	1.71703e+07	5.05233e+07	3.06841e+07	2.20508e+07	4.50279e+07	2.59826e+07	2.3543	2.02	1	1	17.5841	18.29	8	9	9.37009	9.92	5	5	2.05263	3.88	2	2	14.6027	15.19	7	7	11.4391	12.71	6	6	2.56326	7.13	3	3	2.71615	4.5	2	2	11.147	11.78
Q8TCZ2-3	Isoform 3 of CD99 antigen-like protein 2 OS=Homo sapiens OX=9606 GN=CD99L2 - [C99L2_HUMAN]	25.26	5	3	3	11	1.48125e+07	0	0	2.59761e+07	6.14949e+07	0	1.80214e+08	5.13815e+07	99335955	3.50563	10	1	1		0							3.83291	24.74	2	2	7.4603	25.26	3	3		0			3.56315	10.53	1	1	5.81533	10.53	2	2	6.18724	10.53
Q6UXN9	WD repeat-containing protein 82 OS=Homo sapiens OX=9606 GN=WDR82 PE=1 SV=1 - [WDR82_HUMAN]	25.24	1	6	6	21	3.9715e+07	3.37043e+07	4.48448e+07	2.85956e+07	5.63925e+07	1.49407e+07	6.59408e+07	5.52047e+07	3.4244e+07	6.05718	12.78	2	2	11.6451	12.78	2	3	3.17739	6.39	1	1	1.94992	2.56	1	1	7.64545	6.39	1	2	3.84428	6.39	1	1	12.7218	19.17	4	5	12.7945	12.78	2	3	9.55582	13.42
Q6IAN0	Dehydrogenase/reductase SDR family member 7B OS=Homo sapiens OX=9606 GN=DHRS7B PE=1 SV=2 - [DRS7B_HUMAN]	25.23	1	9	9	55	7.24652e+07	6.44002e+07	3.48808e+07	9.00639e+07	6.89811e+07	5.77869e+07	6.3027e+07	4.85183e+07	7.28021e+07	14.3378	20	5	6	18.7967	17.54	5	6	17.1561	22.77	6	6	21.6481	20	6	7	22.5011	20	6	7	19.7301	19.69	5	6	8.06204	11.38	3	3	18.6266	17.54	5	6	16.523	17.85
Q9Y265	RuvB-like 1 OS=Homo sapiens OX=9606 GN=RUVBL1 PE=1 SV=1 - [RUVB1_HUMAN]	25.22	2	8	8	20	3.85221e+07	1.52377e+07	31171449	4.18778e+07	59592337	4.3893e+07	9.61005e+07	4.03075e+07	5.50339e+07	6.0148	7.46	2	2	3.31599	3.51	1	1	6.00781	8.33	2	2	6.28949	6.58	2	2	2.64884	3.95	1	1	7.08255	8.33	2	2	12.0901	13.6	4	4	6.23375	7.46	2	2	11.916	14.25
Q8N1I0	Dedicator of cytokinesis protein 4 OS=Homo sapiens OX=9606 GN=DOCK4 PE=1 SV=3 - [DOCK4_HUMAN]	25.18	4	43	43	201	1.32753e+08	1.42196e+08	9.54275e+07	1.78299e+08	1.71629e+08	1.36138e+08	1.84802e+08	1.72814e+08	1.20888e+08	45.752	10.78	18	21	55.468	11.8	17	23	44.3696	10.02	17	20	54.5313	13.28	19	22	72.4242	13.84	22	28	47.0166	11.65	19	22	51.9451	13.28	21	25	45.3149	10.38	17	19	49.2732	13.17
O15269	Serine palmitoyltransferase 1 OS=Homo sapiens OX=9606 GN=SPTLC1 PE=1 SV=1 - [SPTC1_HUMAN]	25.16	2	9	9	40	1.70751e+08	108102904	1.47984e+08	1.34072e+08	1.41262e+08	1.53625e+08	2.2686e+08	1.70521e+08	1.5244e+08	12.2851	11.42	4	5	15.4956	11.42	4	5	11.3023	13.74	4	4	11.7287	10.78	3	3	13.2363	16.28	5	5	17.2169	16.28	5	5	12.2767	11.42	4	4	9.55882	10.78	3	3	15.2508	17.76
Q96EL2	28S ribosomal protein S24, mitochondrial OS=Homo sapiens OX=9606 GN=MRPS24 PE=1 SV=1 - [RT24_HUMAN]	25.15	1	4	4	19	4.71981e+07	14600823	3.49842e+07	2.59784e+07	2.77541e+07	2.35949e+07	8.44569e+07	2.41091e+07	3.65266e+07	6.24594	25.15	2	2	2.58653	11.98	1	1	0	25.15	2	2	7.79493	25.15	2	2	6.96884	25.15	3	3	3.23907	25.15	3	3	3.43453	11.98	1	1	0	23.35	2	2	6.78039	25.15
P54136	Arginine--tRNA ligase, cytoplasmic OS=Homo sapiens OX=9606 GN=RARS PE=1 SV=2 - [SYRC_HUMAN]	25.15	2	13	13	40	6.36578e+07	2.0034e+07	1.96788e+07	2.93997e+07	2.72705e+07	1.59727e+07	4.7789e+07	2.14415e+07	1.47435e+07	8.7157	8.48	5	6	7.7903	8.48	4	4	10.4104	6.67	4	4	6.66161	4.7	3	3	15.3097	13.18	6	7	4.108	5.15	2	2	17.5051	14.7	7	7	7.3833	9.85	5	5	2.24476	6.67
Q96LW7-2	Isoform 2 of Caspase recruitment domain-containing protein 19 OS=Homo sapiens OX=9606 GN=CARD19 - [CAR19_HUMAN]	25.14	2	4	4	33	7.59437e+07	6.13209e+07	5.56016e+07	6.41078e+07	7.3702e+07	8.19444e+07	8.97903e+07	6.00944e+07	7.28054e+07	8.21754	13.66	2	3	8.48862	19.67	3	5	3.26621	19.13	3	3	4.8631	19.67	3	3	5.46304	25.14	4	4	7.40893	19.67	3	4	5.21624	19.67	3	3	7.20377	19.67	3	4	8.06816	25.14
Q7Z4R8	UPF0669 protein C6orf120 OS=Homo sapiens OX=9606 GN=C6orf120 PE=1 SV=1 - [CF120_HUMAN]	25.13	1	2	2	11	6.75629e+07	59697382	6.31117e+07	1.03575e+08	4.50664e+07	6.49535e+07	0	4.83126e+07	70375374	3.07322	14.14	1	1	2.97245	14.14	1	1	5.79868	25.13	2	2	3.79932	10.99	1	1	6.72865	25.13	2	2	3.83636	14.14	1	1					6.09029	25.13	2	2	3.38822	14.14
P61020	Ras-related protein Rab-5B OS=Homo sapiens OX=9606 GN=RAB5B PE=1 SV=1 - [RAB5B_HUMAN]	25.12	2	2	4	35	5.45454e+07	6.59358e+07	3.03265e+07	5.06046e+07	4.51363e+07	2.02342e+07	5.32123e+07	4.51845e+07	4.04559e+07	18.3114	25.12	4	6	11.9234	13.49	2	4	10.7452	13.49	2	4	7.48213	16.28	3	4	10.2021	25.12	4	4	6.63331	13.49	2	2	12.9481	25.12	4	4	6.80559	16.28	3	3	9.47753	16.28
Q9NUQ6	SPATS2-like protein OS=Homo sapiens OX=9606 GN=SPATS2L PE=1 SV=2 - [SPS2L_HUMAN]	25.09	4	10	10	47	5.04302e+07	5.81339e+07	2.69328e+07	5.82646e+07	3.71367e+07	45670689	7.12855e+07	6.05129e+07	4.35944e+07	2.26091	4.48	2	2	18.393	16.31	6	8	14.3023	10.57	4	5	12.9699	13.62	5	5	8.41149	10.57	4	5	10.5519	11.11	4	6	13.5713	12.9	4	6	16.501	13.62	5	6	11.8909	10.57
Q9UHX1-4	Isoform 4 of Poly(U)-binding-splicing factor PUF60 OS=Homo sapiens OX=9606 GN=PUF60 - [PUF60_HUMAN]	25.05	6	6	6	23	1.36568e+07	3.16367e+07	3.03463e+07	3.34681e+07	65502169	4.81236e+07	4.6297e+07	3.57717e+07	3.46897e+07	2.69719	6.21	2	2	3.60078	11.42	3	3	4.27222	5.01	2	2	5.49821	5.01	2	2	0	4.81	1	1	7.005	12.42	3	3	6.3481	7.62	2	2	8.98772	14.23	4	5	11.6905	9.42
O00425	Insulin-like growth factor 2 mRNA-binding protein 3 OS=Homo sapiens OX=9606 GN=IGF2BP3 PE=1 SV=2 - [IF2B3_HUMAN]	25.04	4	8	10	29	1.32878e+07	6.76425e+06	0	2.26542e+07	2.13616e+07	2.21857e+07	2.88371e+07	1.71411e+07	2.34351e+07	0	1.73	1	1	0	6.04	3	3		0			8.38936	10.88	4	4	5.47526	7.43	3	3	4.91047	4.49	2	2	10.327	12.95	5	6	6.36649	11.57	5	6	5.56055	10.88
Q7Z353-2	Isoform 2 of Highly divergent homeobox OS=Homo sapiens OX=9606 GN=HDX - [HDX_HUMAN]	25	2	10	10	44	4.70728e+07	5.47136e+07	2.97957e+07	5.21364e+07	6.73566e+07	4.24836e+07	4.50284e+07	4.42237e+07	5.36134e+07	13.9575	13.45	6	6	2.16458	8.39	3	3	14.7157	11.23	4	6	6.17433	7.75	3	3	12.9073	15.03	6	7	8.97528	10.76	4	5	6.5201	10.28	4	4	4.63451	10.92	4	4	14.5931	13.29
P04233-3	Isoform 3 of HLA class II histocompatibility antigen gamma chain OS=Homo sapiens OX=9606 GN=CD74 - [HG2A_HUMAN]	25	3	3	3	10	0	40839977	6.54129e+07	0	0	0	5.24863e+07	0	2.69332e+07		0			2.59064	7.5	1	1	4.99051	16.25	2	2	4.44708	8.75	1	1		0				0			7.48673	25	3	4		0			7.84128	17.5
O75915	PRA1 family protein 3 OS=Homo sapiens OX=9606 GN=ARL6IP5 PE=1 SV=1 - [PRAF3_HUMAN]	25	1	5	5	38	8.80021e+07	1.10001e+08	1.18947e+08	7.1086e+07	1.18283e+08	1.02292e+08	1.85933e+08	9.40455e+07	8.83921e+07	13.2195	16.49	3	4	15.658	20.21	4	5	7.99265	15.96	2	2	15.4862	21.28	3	5	15.7348	21.28	4	4	16.2013	16.49	3	4	16.0789	25	5	6	12.076	16.49	3	3	18.4365	21.28
Q12981	Vesicle transport protein SEC20 OS=Homo sapiens OX=9606 GN=BNIP1 PE=1 SV=3 - [SEC20_HUMAN]	25	4	4	4	9	675660	4.22168e+06	0	16227021	2.72129e+07	12416178	2.6206e+07	0	1.98978e+07	1.93731	8.33	1	1	2.31065	5.26	1	1		0			3.16883	8.33	1	1	3.62485	11.4	2	2	3.07199	8.33	1	1	3.40155	11.4	2	2		0			3.55652	8.33
Q96RQ3	Methylcrotonoyl-CoA carboxylase subunit alpha, mitochondrial OS=Homo sapiens OX=9606 GN=MCCC1 PE=1 SV=3 - [MCCA_HUMAN]	24.97	1	14	14	47	5.18802e+07	5.06742e+07	4.03999e+07	4.75417e+07	4.79405e+07	9.10292e+07	8.38407e+07	2.16853e+07	7.72133e+07	13.8574	11.86	5	5	20.4988	12.14	7	7	19.9911	13.93	6	6	9.14713	7.45	3	3	12.4856	10.76	5	5	15.0855	12.69	5	5	22.4099	12.69	5	6	9.4857	8.69	3	3	13.9025	11.72
P30040	Endoplasmic reticulum resident protein 29 OS=Homo sapiens OX=9606 GN=ERP29 PE=1 SV=4 - [ERP29_HUMAN]	24.9	2	6	6	16	0	49377848	1.34571e+07	0	2.66381e+07	13021139	0	2.85292e+07	2.79533e+07	2.83788	5.75	1	1	5.20481	10.34	2	2	1.76367	11.49	2	2		0			6.23637	14.56	3	3	3.20803	11.49	2	2		0			6.33272	12.26	3	3	6.03029	13.03
Q9H6H4	Receptor expression-enhancing protein 4 OS=Homo sapiens OX=9606 GN=REEP4 PE=1 SV=1 - [REEP4_HUMAN]	24.9	2	6	6	15	0	1.79737e+07	2.49003e+07	73905454	2.78885e+07	0	2.27246e+06	0	15079404	3.24091	8.95	1	1	2.97499	5.06	1	1	2.73035	12.45	2	3	8.87707	17.12	3	4	4.55191	8.17	2	2		0			2.2321	7.39	2	2	2.59851	4.28	1	1	2.68947	4.28
P63096	Guanine nucleotide-binding protein G(i) subunit alpha-1 OS=Homo sapiens OX=9606 GN=GNAI1 PE=1 SV=2 - [GNAI1_HUMAN]	24.86	8	4	9	43	3.7678e+08	2.46215e+08	2.83327e+08	3.29349e+07	5.13638e+08	2.51739e+08	1.81295e+07	98825695	2.30664e+08	16.244	16.1	5	5	9.15428	10.73	3	3	16.7079	11.3	4	6	14.3476	16.1	5	6	21.1958	18.93	7	8	15.0987	16.1	5	5	8.64915	10.73	3	3	12.0618	14.97	4	4	8.02813	11.3
Q9P035	Very-long-chain (3R)-3-hydroxyacyl-CoA dehydratase 3 OS=Homo sapiens OX=9606 GN=HACD3 PE=1 SV=2 - [HACD3_HUMAN]	24.86	2	7	7	21	6.03413e+07	4.31781e+07	4.74362e+07	5.0552e+07	2.89378e+07	6.10344e+07	1.6665e+07	26269058	5.83645e+07	7.31448	16.57	4	4	9.99731	7.73	2	3	9.71713	18.78	4	4	8.29328	12.43	3	3	4.88425	5.8	2	2	6.01303	7.73	2	2	3.58686	6.35	1	1	3.22524	3.87	1	1	4.00504	3.87
P46779	60S ribosomal protein L28 OS=Homo sapiens OX=9606 GN=RPL28 PE=1 SV=3 - [RL28_HUMAN]	24.82	6	8	8	38	1.50944e+07	3.43723e+07	3.34946e+07	6.01938e+07	7.8076e+07	3.4132e+07	4.9941e+07	3.75128e+07	1.43875e+07	4.62292	24.09	4	4	10.6394	18.25	4	4	11.0509	13.87	3	4	12.0079	13.87	4	5	15.0039	24.09	5	6	8.73386	20.44	4	4	5.14233	12.41	3	3	11.2321	18.25	4	5	8.53589	17.52
O95336	6-phosphogluconolactonase OS=Homo sapiens OX=9606 GN=PGLS PE=1 SV=2 - [6PGL_HUMAN]	24.81	1	4	4	8	4.39873e+06	1.48551e+07	13939591	7.28868e+06	0	0	1.87622e+07	1.73977e+07	0	2.36605	5.81	1	1	7.4575	14.34	2	2	2.54552	5.81	1	1	0	5.81	1	1		0				0			3.50609	10.47	2	2	2.52281	5.81	1	1		0
O95571	Persulfide dioxygenase ETHE1, mitochondrial OS=Homo sapiens OX=9606 GN=ETHE1 PE=1 SV=2 - [ETHE1_HUMAN]	24.8	1	4	4	22	1.02197e+08	8.91042e+07	1.01909e+08	133631353	1.14837e+08	1.21527e+08	1.26467e+08	1.262e+08	1.08276e+08	10.6049	18.11	3	3	8.37741	18.11	3	3	8.82813	18.11	3	3	7.3374	18.11	3	3	8.00093	12.2	2	2	8.07431	12.2	2	2	7.77022	14.17	2	2	7.43168	14.17	2	2	7.78221	12.2
P36873	Serine/threonine-protein phosphatase PP1-gamma catalytic subunit OS=Homo sapiens OX=9606 GN=PPP1CC PE=1 SV=1 - [PP1G_HUMAN]	24.77	2	1	7	40	5.61201e+07	5.84563e+07	6.57345e+07	8.51085e+07	1.32317e+08	7.47463e+07	7.86211e+07	9.21995e+07	5.76346e+07	16.3409	13.31	4	5	15.3145	10.22	3	4	11.7446	10.22	3	3	15.7307	13.62	4	4	16.7968	10.53	4	4	18.9517	10.53	4	5	10.9061	14.55	3	4	23.3387	16.41	5	7	14.9788	10.22
O14734	Acyl-coenzyme A thioesterase 8 OS=Homo sapiens OX=9606 GN=ACOT8 PE=1 SV=1 - [ACOT8_HUMAN]	24.76	1	5	5	18	1.38691e+08	1.26674e+08	1.49535e+08	2.22221e+08	0	3.3607e+06	25309229	1.64776e+08	1.94995e+08	9.54941	14.42	3	3	9.9987	16.61	3	3	5.76506	14.42	3	3	6.05487	9.4	2	2		0			2.49768	5.96	1	1	5.61796	9.4	2	2	7.31955	12.23	2	2	6.33707	11.6
O43402	ER membrane protein complex subunit 8 OS=Homo sapiens OX=9606 GN=EMC8 PE=1 SV=1 - [EMC8_HUMAN]	24.76	1	3	3	10	73235962	4.53784e+07	3.32142e+07	65176367	0	7.69234e+07	110353004	0	0	2.6661	4.29	1	1	2.89452	16.67	2	2	10.0842	24.76	3	3	5.97117	16.67	2	2		0			2.76642	4.29	1	1	2.74971	4.29	1	1		0				0
P78347-2	Isoform 2 of General transcription factor II-I OS=Homo sapiens OX=9606 GN=GTF2I - [GTF2I_HUMAN]	24.76	5	17	17	67	7.78285e+07	7.11015e+07	5.59779e+07	5.01569e+07	6.80748e+07	4.9548e+07	6.36576e+07	4.29001e+07	2.46544e+07	14.2182	7.21	5	5	29.543	15.67	10	10	23.0203	10.76	8	9	28.9558	11.81	8	9	33.4967	14.52	10	11	6.06492	4.6	3	3	19.0472	9.4	7	7	26.8127	9.61	7	9	10.5402	2.19
Q9BXN6	Sperm protein associated with the nucleus on the X chromosome D OS=Homo sapiens OX=9606 GN=SPANXD PE=1 SV=1 - [SPNXD_HUMAN]	24.74	2	2	3	29	2.34286e+08	5.76499e+08	4.51685e+08	839168905	8.76018e+08	3.29459e+08	8.52472e+08	1.02951e+09	4.96248e+08	8.51258	13.4	2	3	17.8027	24.74	3	6	8.71002	23.71	2	3	5.82076	23.71	2	2	8.67422	23.71	2	3	8.76301	23.71	2	3	8.69418	23.71	2	3	8.65332	23.71	2	3	8.54446	23.71
O15372	Eukaryotic translation initiation factor 3 subunit H OS=Homo sapiens OX=9606 GN=EIF3H PE=1 SV=1 - [EIF3H_HUMAN]	24.72	1	5	5	11	2.5789e+06	0	5.51129e+06	6.65905e+06	0	8.07806e+06	6.67316e+07	2.8828e+07	26011925	0	4.83	1	1		0			0	2.84	1	1	0	7.1	2	2	0	2.84	1	1	0	2.84	1	1	4.49592	15.63	3	3	0	2.84	1	1	0	2.84
Q96SB3	Neurabin-2 OS=Homo sapiens OX=9606 GN=PPP1R9B PE=1 SV=2 - [NEB2_HUMAN]	24.66	1	11	11	40	4.25723e+06	8.98295e+07	2.58255e+07	2.58114e+07	7.79151e+07	3.78538e+07	1.24322e+07	4.93525e+07	2.5088e+07	2.40096	3.19	2	2	27.9075	18.04	8	9	5.42171	3.44	2	2	9.30259	5.89	3	3	19.936	9.94	5	7	14.2696	10.43	4	5	7.99806	6.13	2	2	14.3354	10.06	5	6	8.0771	7.61
P09497-2	Isoform Non-brain of Clathrin light chain B OS=Homo sapiens OX=9606 GN=CLTB - [CLCB_HUMAN]	24.64	2	4	4	21	4.71507e+07	7.52809e+07	6.42036e+07	0	8.06209e+07	5.90776e+07	7.79687e+07	4.44571e+07	9.60104e+07	2.12892	3.79	1	1	4.4205	13.74	2	2	2.00215	3.79	1	1	3.04883	7.58	1	1	7.97494	24.64	4	4	6.57161	21.33	3	3	9.3419	21.33	3	3	6.43667	13.74	2	3	8.622	21.33
P61006	Ras-related protein Rab-8A OS=Homo sapiens OX=9606 GN=RAB8A PE=1 SV=1 - [RAB8A_HUMAN]	24.64	10	2	6	64	6.00733e+08	6.336e+08	2.30528e+08	5.31354e+08	5.13732e+08	3.99552e+08	3.24157e+08	1.10393e+08	4.54269e+08	18.628	24.64	6	9	19.076	21.26	5	9	19.1961	21.26	5	7	15.9202	21.26	5	6	13.1261	16.43	3	5	16.1888	15.46	4	6	18.2416	15.46	4	7	15.572	21.26	5	6	21.9504	21.26
Q9NSE4	Isoleucine--tRNA ligase, mitochondrial OS=Homo sapiens OX=9606 GN=IARS2 PE=1 SV=2 - [SYIM_HUMAN]	24.6	1	20	20	94	1.05468e+08	8.11965e+07	8.56944e+07	1.68467e+08	7.93434e+07	9.73883e+07	2.13186e+08	7.66922e+07	7.8479e+07	19.0826	10.77	8	9	27.7329	12.65	10	11	24.7413	14.03	10	10	32.4184	17.49	12	12	25.9102	14.03	10	11	28.8902	12.75	11	13	34.0467	13.14	11	12	6.24179	5.83	6	6	21.7793	8.3
Q5SSJ5	Heterochromatin protein 1-binding protein 3 OS=Homo sapiens OX=9606 GN=HP1BP3 PE=1 SV=1 - [HP1B3_HUMAN]	24.59	4	12	12	41	8.93503e+07	8.53417e+07	7.22442e+06	1.57165e+07	7.67786e+07	6.85692e+07	5.08957e+07	7.69598e+07	8.98328e+07	11.8733	8.5	4	4	17.2956	11.93	6	6	5.59524	7.23	2	2	4.20315	3.62	2	2	17.9735	15.73	5	5	12.2046	11.21	4	4	20.3678	18.44	9	9	14.1419	12.48	5	5	12.8615	8.5
Q16762	Thiosulfate sulfurtransferase OS=Homo sapiens OX=9606 GN=TST PE=1 SV=4 - [THTR_HUMAN]	24.58	1	4	4	9	0	0	2.1367e+07	0	2.00458e+07	3.15635e+07	0	2.20013e+07	0		0			2.5822	6.4	1	1	3.92578	8.08	1	1	2.08547	6.06	1	1	7.08398	12.12	2	2	6.32461	12.12	2	2		0			2.11764	6.06	1	1	0	6.06
P06702	Protein S100-A9 OS=Homo sapiens OX=9606 GN=S100A9 PE=1 SV=1 - [S10A9_HUMAN]	24.56	1	2	2	4	0	0	0	0	0	0	0	2.55049e+07	7.80117e+06		0			2.25172	13.16	1	1						0												0			6.45521	24.56	2	2	2.29121	11.4
Q6RW13	Type-1 angiotensin II receptor-associated protein OS=Homo sapiens OX=9606 GN=AGTRAP PE=1 SV=1 - [ATRAP_HUMAN]	24.53	2	2	2	9	9.18843e+07	0	5.83007e+07	8.73691e+07	1.00027e+08	2.46336e+07	38701495	0	2.51097e+07	4.36777	13.84	1	1					5.82625	24.53	2	2	8.61355	24.53	2	2	4.76711	13.84	1	1	2.35895	10.69	1	1	2.24761	10.69	1	1					0	10.69
P47914	60S ribosomal protein L29 OS=Homo sapiens OX=9606 GN=RPL29 PE=1 SV=2 - [RL29_HUMAN]	24.53	1	5	5	18	4.79982e+08	0	4.45448e+08	5.65211e+07	1312015431	3.79164e+08	5.30411e+08	2.75557e+07	3.50438e+07	9.85799	10.06	2	3		0			7.27326	17.61	2	2	11.2135	16.35	4	4	2.57828	9.43	1	1	8.28655	21.38	3	3	6.72838	10.06	2	2	3.07346	9.43	1	1	5.84071	11.95
P52209-2	Isoform 2 of 6-phosphogluconate dehydrogenase, decarboxylating OS=Homo sapiens OX=9606 GN=PGD - [6PGD_HUMAN]	24.47	2	7	7	13	1.66566e+07	5.81475e+06	1.88698e+07	0	1.46726e+07	0	2.23435e+07	4.67572e+07	0	5.41544	11.49	3	3	0	4.04	1	1	2.26964	2.34	1	1		0			8.20066	10	3	3	2.1757	4.26	1	1	5.33443	11.7	2	2	4.52965	4.04	2	2		0
Q86TX2	Acyl-coenzyme A thioesterase 1 OS=Homo sapiens OX=9606 GN=ACOT1 PE=1 SV=1 - [ACOT1_HUMAN]	24.47	3	6	6	15	3.14239e+07	0	0	3.36572e+07	3.83772e+07	2.79962e+07	4.59902e+07	3.34214e+07	3.01778e+07	3.36049	4.75	1	1		0				0			9.14716	10.69	3	3	15.7802	22.8	5	5	4.3076	4.75	1	1	4.32446	4.75	1	1	0	4.51	1	1	6.75197	10.93
Q9BZG1-4	Isoform 4 of Ras-related protein Rab-34 OS=Homo sapiens OX=9606 GN=RAB34 - [RAB34_HUMAN]	24.47	3	4	4	18	5.85365e+07	5.58253e+07	3.06859e+07	1.97028e+08	7.90676e+07	85790591	176075571	7.25392e+07	91145307	9.31854	18.14	3	3	5.83519	12.24	2	2	9.03552	17.72	3	3	4.056	5.91	1	1	5.10157	12.24	2	2	7.14502	12.24	2	2	3.04015	5.91	1	1	7.19515	12.24	2	2	6.73097	12.24
O60313-13	Isoform 7 of Dynamin-like 120 kDa protein, mitochondrial OS=Homo sapiens OX=9606 GN=OPA1 - [OPA1_HUMAN]	24.46	6	14	14	46	3.39255e+07	4.19581e+07	4.24012e+07	7.22595e+07	5.35433e+07	3.1454e+07	84685258	3.0328e+07	3.58546e+07	10.508	11.04	6	6	12.6602	9.74	5	5	10.9893	6.39	3	3	20.3123	12.99	9	9	15.5397	14.39	6	6	11.308	7.03	3	3	22.0014	13.53	8	8	6.15977	3.57	2	2	11.8538	5.41
Q15382	GTP-binding protein Rheb OS=Homo sapiens OX=9606 GN=RHEB PE=1 SV=1 - [RHEB_HUMAN]	24.46	1	4	4	11	2.12425e+07	8.48791e+06	0	5.1011e+07	0	0	8.32649e+07	3.8084e+06	1.87509e+07	0	8.7	1	1	3.20566	6.52	1	1					3.21852	9.24	2	2	0	8.7	1	1		0			9.57499	17.39	2	3	2.06521	8.7	1	1	4.3997	9.24
O75027-3	Isoform 3 of ATP-binding cassette sub-family B member 7, mitochondrial OS=Homo sapiens OX=9606 GN=ABCB7 - [ABCB7_HUMAN]	24.44	3	11	11	36	4.75862e+06	4.30075e+07	5.46738e+07	5.68559e+07	7.36836e+07	5.15511e+07	7.08876e+07	5.1687e+07	5.57654e+07	0	5.9	3	3	7.86506	8.43	5	5	8.72245	7.58	4	4	13.0672	9.27	5	6	12.4083	10.81	4	5	10.7098	8.57	4	4	10.6574	7.44	4	4	4.73291	3.37	2	2	8.0123	5.76
Q14204	Cytoplasmic dynein 1 heavy chain 1 OS=Homo sapiens OX=9606 GN=DYNC1H1 PE=1 SV=5 - [DYHC1_HUMAN]	24.43	1	84	84	302	5.73054e+07	8.7314e+07	8.8821e+07	8.95572e+07	1.05285e+08	8.20519e+07	1.6351e+08	8.90366e+07	1.15561e+08	55.1775	9.02	29	30	64.4712	8.05	26	27	63.2784	8.89	25	26	95.7678	11.88	38	38	85.0006	10.42	34	35	90.6168	11.34	33	34	96.5883	11.49	37	37	105.622	12.53	36	36	101.52	12.07
Q9Y5U9	Immediate early response 3-interacting protein 1 OS=Homo sapiens OX=9606 GN=IER3IP1 PE=1 SV=1 - [IR3IP_HUMAN]	24.39	1	1	1	5	1.41361e+07	1.1005e+07	1.23615e+07	0	0	0	0	5.63815e+06	0	4.45073	24.39	1	2	3.36071	24.39	1	1	3.37381	24.39	1	1		0				0				0				0			3.02288	24.39	1	1
Q9NTJ5	Phosphatidylinositide phosphatase SAC1 OS=Homo sapiens OX=9606 GN=SACM1L PE=1 SV=2 - [SAC1_HUMAN]	24.36	2	11	11	53	4.23769e+07	5.52659e+07	6.81705e+07	80115216	2.44064e+07	6.63422e+07	1.28682e+08	4.99301e+07	8.37806e+07	6.12704	12.61	6	6	9.3584	15.5	6	6	19.6247	20.44	8	9	21.967	15.84	7	8	4.93098	5.11	3	4	14.259	14.14	6	6	9.34987	14.82	7	7	7.1852	7.84	4	4	6.24288	6.3
O14880	Microsomal glutathione S-transferase 3 OS=Homo sapiens OX=9606 GN=MGST3 PE=1 SV=1 - [MGST3_HUMAN]	24.34	1	2	2	3	0	0	0	0	0	0	0	0	0						0								0												0			2.72352	24.34	2	3		0
Q06481-4	Isoform 4 of Amyloid-like protein 2 OS=Homo sapiens OX=9606 GN=APLP2 - [APLP2_HUMAN]	24.32	2	1	13	50	45481048	2.46054e+07	8.705e+07	3.01919e+07	7.77864e+07	5.14538e+07	7.87366e+07	2.35128e+07	3.18649e+07	13.6171	6.04	4	5	9.03454	9.21	4	4	16.8436	14.53	6	6	14.9456	15.4	6	6	18.2432	17.27	7	7	15.2748	14.68	5	5	6.79748	6.62	3	3	13.2968	13.53	6	7	13.2958	12.66
Q5RKV6	Exosome complex component MTR3 OS=Homo sapiens OX=9606 GN=EXOSC6 PE=1 SV=1 - [EXOS6_HUMAN]	24.26	1	4	4	14	7.84063e+07	5.88737e+07	5.83198e+07	3.46116e+07	2.13571e+08	9.53951e+07	96524621	130021800	1.07881e+08	7.46939	11.4	2	2	5.19822	10.29	1	1	4.49213	5.51	1	1	6.59392	13.97	2	2	4.93491	24.26	3	3	4.7686	5.51	1	1	9.78571	15.81	2	2	4.35409	5.51	1	1	4.61438	5.51
Q16540	39S ribosomal protein L23, mitochondrial OS=Homo sapiens OX=9606 GN=MRPL23 PE=1 SV=1 - [RM23_HUMAN]	24.18	1	2	2	4	0	0	0	0	0	1.26135e+07	0	0	0		0				0				0				0			3.97486	9.8	1	1	2.64837	14.38	1	1	3.20851	9.8	1	1	3.14424	9.8	1	1		0
P09758	Tumor-associated calcium signal transducer 2 OS=Homo sapiens OX=9606 GN=TACSTD2 PE=1 SV=3 - [TACD2_HUMAN]	24.15	1	5	5	22	5.82219e+07	1.81254e+07	83917710	6.83006e+07	5.19683e+07	5.04809e+07	7.45847e+07	4.16572e+07	2.30962e+07	13.4737	16.1	4	4	2.01077	2.79	1	1	6.57872	8.36	2	2	7.00832	7.74	2	2	6.556	15.79	3	3	6.99273	7.74	2	2	7.66628	11.15	3	3	10.6353	7.74	2	3	5.96909	7.74
Q96SB4-4	Isoform 3 of SRSF protein kinase 1 OS=Homo sapiens OX=9606 GN=SRPK1 - [SRPK1_HUMAN]	24.1	3	12	13	46	7.42947e+07	5.28044e+07	4.32304e+07	1.03522e+08	6.84103e+07	5.95572e+07	8.31852e+07	6.62129e+07	5.02637e+07	10.0374	11.42	4	4	12.5305	13.77	6	6	6.55267	8.92	3	3	22.3438	19.09	7	8	12.7019	8.92	4	4	2.60916	5.79	2	2	20.8803	14.4	7	8	18.2813	13.3	5	6	12.7248	11.11
P60604-2	Isoform 2 of Ubiquitin-conjugating enzyme E2 G2 OS=Homo sapiens OX=9606 GN=UBE2G2 - [UB2G2_HUMAN]	24.09	2	2	2	2	0	3.94725e+07	0	0	0	0	2.54367e+06	0	0		0			2.48987	6.57	1	1																	2.91937	17.52	1	1						0
Q13751	Laminin subunit beta-3 OS=Homo sapiens OX=9606 GN=LAMB3 PE=1 SV=1 - [LAMB3_HUMAN]	24.06	2	18	18	66	2.10286e+07	2.44133e+07	4.54378e+07	4.39797e+07	4.48439e+07	5.69523e+07	4.57225e+07	1.81193e+07	3.31752e+07	17.653	6.91	5	6	22.0701	10.67	8	9	23.8613	11.6	8	8	25.1244	11.6	8	10	11.3998	6.74	6	6	34.2001	13.57	11	12	14.709	6.31	5	5	11.8432	5.2	4	4	13.4451	7.17
Q9BRK3-3	Isoform 3 of Matrix remodeling-associated protein 8 OS=Homo sapiens OX=9606 GN=MXRA8 - [MXRA8_HUMAN]	24.02	4	9	9	35	1.29963e+07	2.15612e+07	1.0331e+07	2.31985e+07	1.72646e+07	2.88831e+07	6.18827e+07	3.45565e+07	4.41094e+07	2.43641	6.93	3	3	4.81332	6.47	3	3	2.01365	10.39	3	3	10.3097	14.32	4	4	2.11788	8.78	3	3	7.83925	11.09	5	5	13.2981	18.71	6	6	4.83948	6.93	2	2	6.73385	13.39
Q8IY17-3	Isoform 3 of Neuropathy target esterase OS=Homo sapiens OX=9606 GN=PNPLA6 - [PLPL6_HUMAN]	24.02	4	21	21	87	6.30116e+07	8.50186e+07	3.59009e+07	5.30897e+07	6.71371e+07	1.01256e+09	1.0975e+08	5.72573e+07	6.53684e+07	32.979	11.35	10	10	27.6428	9.83	8	9	19.8835	7.71	7	7	24.2086	10.7	8	9	34.6499	13.03	9	11	26.9112	10.41	9	10	29.8358	12.37	10	10	33.2413	13.32	12	12	23.7	9.39
Q6L8Q7-2	Isoform 2 of 2',5'-phosphodiesterase 12 OS=Homo sapiens OX=9606 GN=PDE12 - [PDE12_HUMAN]	23.93	2	8	8	38	42437864	3.35296e+07	2.56947e+07	5.36464e+07	4.79354e+07	4.88815e+07	1.03496e+08	4.51785e+07	5.53238e+07	13.0984	11.4	5	5	10.2215	10.47	3	3	8.69731	6.54	3	3	14.7402	11.4	5	5	12.8519	11.21	4	5	6.58517	7.29	3	3	11.6335	9.53	4	4	17.5858	15.51	5	6	13.545	12.9
P55209-2	Isoform 2 of Nucleosome assembly protein 1-like 1 OS=Homo sapiens OX=9606 GN=NAP1L1 - [NP1L1_HUMAN]	23.91	3	7	9	66	2.73111e+08	2.92636e+08	2.44002e+08	3.86384e+08	3.08261e+08	2.60897e+08	4.61301e+08	270169356	3.00487e+08	23.9697	23.91	8	9	14.2801	15.76	5	6	11.7479	15.49	4	4	26.7745	18.75	6	8	23.4402	15.76	6	7	18.9581	19.29	6	6	25.972	18.75	6	8	23.2885	19.29	8	8	28.2103	23.91
Q9UKD2	mRNA turnover protein 4 homolog OS=Homo sapiens OX=9606 GN=MRTO4 PE=1 SV=2 - [MRT4_HUMAN]	23.85	1	4	4	16	8.34608e+07	1.01475e+07	5.99203e+06	8.26192e+07	1.18548e+07	52341199	8.18197e+07	3.58084e+07	30246761	3.67605	10.04	1	1	2.73258	4.6	1	1	2.41535	4.6	1	1	9.09752	23.85	4	4	3.40961	4.6	1	1	3.32943	10.04	1	1	10.0689	14.64	2	3	6.72091	18.83	3	3	3.31018	4.6
Q8NBS9	Thioredoxin domain-containing protein 5 OS=Homo sapiens OX=9606 GN=TXNDC5 PE=1 SV=2 - [TXND5_HUMAN]	23.84	2	9	9	40	1.80951e+07	6.33963e+07	80019482	6.26011e+07	9.58783e+07	1.63622e+08	6.57406e+07	7.55989e+07	9.5493e+07	10.1425	13.89	5	5	7.94948	11.11	3	3	14.6973	18.29	6	6	5.35091	7.41	2	2	13.8547	15.28	4	4	17.0379	21.76	7	8	11.6208	14.58	4	4	10.7473	13.19	4	4	10.1792	9.03
Q9UGI8-2	Isoform 2 of Testin OS=Homo sapiens OX=9606 GN=TES - [TES_HUMAN]	23.79	2	7	7	16	6.93301e+06	0	0	7.68328e+06	1.48956e+07	11358086	8.61748e+06	14740407	1.14302e+07	2.44963	3.4	1	1	5.31282	5.58	1	2		0			7.36643	8.74	2	2	3.01185	3.4	1	1	2.19231	2.67	1	1	10.1373	20.15	5	5	2.11875	6.55	2	2	3.94053	8.5
P33121	Long-chain-fatty-acid--CoA ligase 1 OS=Homo sapiens OX=9606 GN=ACSL1 PE=1 SV=1 - [ACSL1_HUMAN]	23.78	4	15	17	52	4.77833e+07	4.0281e+07	4.2639e+07	3.80808e+07	4.04758e+07	4.75869e+07	9.94696e+07	4.71553e+07	58140247	17.4715	14.33	9	9	2.21139	6.3	4	4	5.61202	4.58	2	2	11.0358	7.45	4	5	11.6366	7.88	5	5	7.8498	7.45	4	4	20.0382	16.76	9	10	14.6613	12.03	6	6	17.3198	12.32
P35270	Sepiapterin reductase OS=Homo sapiens OX=9606 GN=SPR PE=1 SV=1 - [SPRE_HUMAN]	23.75	1	4	4	13	1.18126e+07	1.00421e+07	2.64565e+07	14268725	1.0746e+07	16607342	1.78681e+07	1.10646e+07	1.0684e+07	2.86352	6.9	1	1	4.62213	7.28	1	1	3.1854	6.9	1	1	4.54978	7.28	1	1	3.49193	6.9	1	1	3.28777	6.9	1	1	15.3089	23.75	4	5	4.52843	7.28	1	1	3.33974	6.9
P13726	Tissue factor OS=Homo sapiens OX=9606 GN=F3 PE=1 SV=1 - [TF_HUMAN]	23.73	2	4	4	18	3.03438e+07	9.09409e+06	8.22916e+07	148938766	7.55337e+07	5.66882e+07	156072159	6.27781e+07	2.09438e+07	8.62001	16.61	3	3	2.60509	7.46	1	1	6.60239	14.58	2	2	5.87333	7.12	1	2	11.7264	14.58	3	3	9.10644	14.58	3	3	3.67954	7.12	1	1	6.75256	14.58	2	2	3.10857	6.78
Q9UEU0	Vesicle transport through interaction with t-SNAREs homolog 1B OS=Homo sapiens OX=9606 GN=VTI1B PE=1 SV=3 - [VTI1B_HUMAN]	23.71	2	5	5	10	5.36118e+06	7.38794e+06	2234325	8.0423e+07	59976426	4.22277e+07	93702564	33476188	3261746	0	10.34	1	1	2.18182	5.17	1	1	2.18404	9.05	1	1	2.81725	5.17	1	1	2.93561	5.17	1	1	2.23493	8.19	2	2	0	5.17	1	1	0	5.17	1	1	1.92044	5.17
Q6PCB7	Long-chain fatty acid transport protein 1 OS=Homo sapiens OX=9606 GN=SLC27A1 PE=1 SV=1 - [S27A1_HUMAN]	23.68	2	9	10	39	2.2456e+07	2.14169e+07	2.0424e+07	2.15979e+07	3.03119e+07	1.91953e+07	3.06866e+07	2.35423e+07	3.02486e+07	16.1119	14.71	6	7	5.97899	4.95	2	2	7.65172	12.54	5	5	7.42709	7.74	3	3	12.7321	13.31	6	6	10.5755	9.91	4	4	10.6888	8.2	4	4	12.5291	10.84	4	4	10.1245	9.75
Q9H061	Transmembrane protein 126A OS=Homo sapiens OX=9606 GN=TMEM126A PE=1 SV=1 - [T126A_HUMAN]	23.59	2	3	3	19	3.85479e+07	4.16756e+07	3.5546e+07	1.8243e+07	2.61281e+07	4.52393e+07	6.91963e+07	1.70059e+07	0	11.7767	13.33	2	4	8.49106	13.33	2	3	7.43661	13.33	2	3	4.3817	16.41	2	2	2.97601	7.18	1	1	5.59767	7.18	1	2	6.20589	7.18	1	2	5.569	13.33	2	2		0
A6NNL5	Uncharacterized protein C15orf61 OS=Homo sapiens OX=9606 GN=C15orf61 PE=2 SV=2 - [CO061_HUMAN]	23.57	1	2	2	7	0	7.6284e+06	0	3.21391e+06	4.03078e+06	9.90854e+06	14450377	2.13126e+06	0					3.3079	9.55	1	1					3.28066	9.55	1	1	5.80615	23.57	2	2	0	9.55	1	1	2.32591	9.55	1	1	2.44648	9.55	1	1		0
Q6PIU2	Neutral cholesterol ester hydrolase 1 OS=Homo sapiens OX=9606 GN=NCEH1 PE=1 SV=3 - [NCEH1_HUMAN]	23.53	3	7	7	41	2.25643e+08	1.8616e+08	1.52986e+08	2.63554e+08	2.50871e+08	1.94526e+08	2.72902e+08	1.72072e+08	2.19456e+08	15.0388	15.69	5	6	6.6711	6.86	2	2	7.40544	14.71	4	4	12.1926	15.69	5	5	15.1009	12.75	4	5	12.6629	14.71	4	4	10.6018	13.24	4	4	11.4624	17.65	5	5	15.4826	15.69
Q8NE86-3	Isoform 3 of Calcium uniporter protein, mitochondrial OS=Homo sapiens OX=9606 GN=MCU - [MCU_HUMAN]	23.51	3	6	6	43	6.21683e+07	4.25783e+07	7.00532e+07	6.90325e+07	5.51967e+07	6.99911e+07	9.33141e+07	4.99554e+07	5.90334e+07	14.8043	18.21	4	5	8.39879	14.9	4	4	10.8316	16.89	4	5	14.078	18.54	4	5	6.48623	11.59	3	4	5.90995	7.28	2	3	14.9236	18.21	5	6	20.8928	16.56	4	6	14.5259	18.21
Q9H0A0	RNA cytidine acetyltransferase OS=Homo sapiens OX=9606 GN=NAT10 PE=1 SV=2 - [NAT10_HUMAN]	23.51	2	16	16	70	3.01568e+07	8.97479e+07	2.92903e+07	2.86645e+07	2.8452e+07	3.34658e+07	6.40137e+07	6.22736e+07	35081109	17.0654	10.24	8	8	32.6427	18.83	12	12	17.3938	8.59	6	6	21.0626	8.98	6	6	26.2453	8.68	6	7	16.638	9.46	5	5	21.8768	10.93	7	7	30.5017	17.46	11	11	24.7986	12.49
Q9UQE7	Structural maintenance of chromosomes protein 3 OS=Homo sapiens OX=9606 GN=SMC3 PE=1 SV=2 - [SMC3_HUMAN]	23.5	1	24	24	67	2.63381e+07	1.73936e+07	1.72219e+07	4.59524e+07	3.42453e+07	1.11266e+07	4.7328e+07	1.66208e+07	2.26142e+07	20.7352	9.78	9	9	13.0103	4.85	5	5	15.1769	7.15	7	9	21.8934	7.97	6	7	18.9405	7.31	6	6	4.41789	3.04	3	3	33.1509	12.24	11	12	26.1236	10.02	9	10	14.4958	4.85
Q7Z2W4	Zinc finger CCCH-type antiviral protein 1 OS=Homo sapiens OX=9606 GN=ZC3HAV1 PE=1 SV=3 - [ZCCHV_HUMAN]	23.5	6	16	17	97	127850333	1.31843e+08	1.20239e+08	1.74754e+08	1.96237e+08	1.65947e+08	2.80419e+08	1.86648e+08	2.30738e+08	26.3684	13.08	7	8	22.7461	10.31	7	8	31.4359	15.41	9	11	30.2564	16.85	9	10	32.0036	11.64	10	11	34.9508	18.63	12	12	45.4435	19.51	13	15	31.6788	10.86	8	11	33.4969	13.75
P09496-5	Isoform 5 of Clathrin light chain A OS=Homo sapiens OX=9606 GN=CLTA - [CLCA_HUMAN]	23.49	8	3	3	30	1.19609e+08	1.11891e+08	6.03002e+07	1.10923e+08	1.67347e+08	1.61156e+08	1.24449e+08	1.21025e+08	288450302	12.224	19.28	2	3	7.68251	19.28	2	2	12.0056	23.49	3	4	11.0692	23.49	3	4	11.7037	23.49	3	4	13.2892	23.49	3	4	4.01106	10.84	2	3	8.86757	23.49	3	3	10.149	19.28
O14818-4	Isoform 3 of Proteasome subunit alpha type-7 OS=Homo sapiens OX=9606 GN=PSMA7 - [PSA7_HUMAN]	23.49	5	2	2	3	0	1.71536e+07	0	0	2.89186e+07	0	2.21505e+07	0	0		0			2.49171	8.05	1	1		0				0			0	15.44	1	1		0			2.70868	8.05	1	1		0				0
Q8TBM8	DnaJ homolog subfamily B member 14 OS=Homo sapiens OX=9606 GN=DNAJB14 PE=1 SV=1 - [DJB14_HUMAN]	23.48	2	6	6	11	28161365	0	0	2.6933e+07	3.75952e+07	0	3.87745e+07	0	3.18681e+07	0	6.86	1	1	2.85599	3.69	1	1		0			8.85219	17.68	4	4	2.6697	6.86	1	1		0			0	12.4	2	2		0			5.88265	10.29
O75746-2	Isoform 2 of Calcium-binding mitochondrial carrier protein Aralar1 OS=Homo sapiens OX=9606 GN=SLC25A12 - [CMC1_HUMAN]	23.47	2	6	11	47	8.48611e+07	8.07813e+07	2.94435e+07	3.74347e+07	3.28295e+07	2.5934e+07	4.57713e+07	2.92712e+07	8.44997e+07	12.4807	9.11	5	5	18.971	14.54	7	7	15.3856	10.86	5	6	17.1453	15.06	7	7	18.2584	15.59	6	6	4.57147	3.68	2	2	10.8727	11.03	5	5	7.93318	8.93	4	4	13.2946	11.03
Q96BQ5	Coiled-coil domain-containing protein 127 OS=Homo sapiens OX=9606 GN=CCDC127 PE=1 SV=1 - [CC127_HUMAN]	23.46	1	3	3	5	0	1.51929e+07	0	0	1.73601e+07	7.52079e+06	1.27379e+07	0	0		0			0	13.46	1	1		0							6.03539	10	2	2	1.83165	4.23	1	1	2.61507	4.23	1	1		0				0
Q14739	Lamin-B receptor OS=Homo sapiens OX=9606 GN=LBR PE=1 SV=2 - [LBR_HUMAN]	23.41	1	11	11	47	1.25103e+08	1.97164e+08	2.80626e+08	3.58501e+08	252906351	2.54292e+08	2.54618e+08	1.45345e+08	2.94683e+08	10.4781	7.32	4	4	3.49088	5.69	3	3	13.532	10.73	4	5	17.7371	16.75	7	8	10.0439	10.08	4	4	9.01353	10.08	4	4	22.9672	15.61	8	9	10.2935	11.71	5	6	13.9505	10.89
Q08945	FACT complex subunit SSRP1 OS=Homo sapiens OX=9606 GN=SSRP1 PE=1 SV=1 - [SSRP1_HUMAN]	23.41	1	15	15	48	4.70182e+07	3.90614e+07	1.82624e+07	6.50903e+07	4.50477e+07	4.35265e+07	7.63807e+07	63381329	4.09299e+07	6.15677	6.06	4	4	9.52961	8.46	4	4	5.98703	4.94	2	2	16.0314	18.34	10	10	16.3215	12.83	7	7	2.55613	1.55	1	1	20.9656	14.25	8	8	15.4305	8.89	6	6	16.5485	11.28
P63241	Eukaryotic translation initiation factor 5A-1 OS=Homo sapiens OX=9606 GN=EIF5A PE=1 SV=2 - [IF5A1_HUMAN]	23.38	4	3	3	15	6.24825e+06	7.27625e+06	3.38537e+07	4.14983e+07	1.84255e+07	1.09279e+07	1.26537e+07	4.89973e+06	0	8.36955	15.58	2	2	7.62035	22.73	2	2	7.77104	23.38	2	2	12.3905	23.38	3	3	5.40516	14.94	1	1	10.5031	15.58	2	2	10.9221	15.58	2	2	5.49836	14.94	1	1		0
Q9P0I2	ER membrane protein complex subunit 3 OS=Homo sapiens OX=9606 GN=EMC3 PE=1 SV=3 - [EMC3_HUMAN]	23.37	2	3	3	11	42989554	1.81842e+07	0	1.50477e+07	1.13654e+07	16371546	2.05033e+07	0	9190798	3.5273	5.36	1	1	6.26475	12.64	2	2		0			3.06707	7.28	1	1	5.53441	18.01	2	2	6.02515	23.37	3	3	2.78284	7.28	1	1		0			2.7702	7.28
P17096	High mobility group protein HMG-I/HMG-Y OS=Homo sapiens OX=9606 GN=HMGA1 PE=1 SV=3 - [HMGA1_HUMAN]	23.36	2	2	2	18	0	3.96873e+07	0	2.66852e+08	1.33789e+08	45782705	2.7665e+07	33871669	6.42044e+07		0			9.30441	23.36	2	3		0			10.5281	14.95	1	3	9.64846	23.36	2	3	4.34147	14.95	1	2	7.25702	23.36	2	2	9.62323	23.36	2	3	6.95595	23.36
P14868	Aspartate--tRNA ligase, cytoplasmic OS=Homo sapiens OX=9606 GN=DARS PE=1 SV=2 - [SYDC_HUMAN]	23.35	2	9	9	36	3.9763e+07	4.247e+07	5.09921e+07	6.30523e+07	66688799	5.68606e+07	7.56954e+07	7.05809e+07	6.03031e+07	8.88738	7.98	3	3	12.8316	12.57	4	4	11.0644	8.98	3	3	17.7069	14.77	6	6	15.8465	12.57	4	5	7.39373	6.99	2	2	19.801	17.17	6	6	5.85034	4.99	2	2	14.8387	12.57
P09110	3-ketoacyl-CoA thiolase, peroxisomal OS=Homo sapiens OX=9606 GN=ACAA1 PE=1 SV=2 - [THIK_HUMAN]	23.35	2	6	6	37	4.39068e+07	6.90198e+07	3.47691e+07	9.0937e+07	8.42276e+07	5.77617e+07	1.21388e+08	6.65702e+07	5.29232e+07	8.37371	13.44	3	3	9.69936	13.92	4	4	6.75799	13.92	4	4	16.6366	13.92	4	5	12.0861	13.92	4	4	14.5973	18.4	5	5	13.822	18.4	4	4	8.27985	17.45	4	4	8.27217	13.44
Q14011	Cold-inducible RNA-binding protein OS=Homo sapiens OX=9606 GN=CIRBP PE=1 SV=1 - [CIRBP_HUMAN]	23.26	2	2	2	4	0	0	2.13183e+07	0	1.02757e+07	2.55638e+07	0	0	1.8513e+07		0				0			2.42106	13.37	1	1		0			3.64005	13.37	1	1	3.80921	13.37	1	1		0				0			2.90079	9.88
Q92614-4	Isoform 4 of Unconventional myosin-XVIIIa OS=Homo sapiens OX=9606 GN=MYO18A - [MY18A_HUMAN]	23.25	5	33	33	111	2.67852e+07	7.64085e+07	1.77189e+07	2.97051e+07	5.75534e+07	2.39022e+07	6.52024e+07	6.44464e+07	5.22987e+07	20.6147	5.79	10	10	52.6592	10.79	18	22	16.199	4.66	7	8	21.7505	6.87	9	9	43.9552	10.99	13	14	19.2672	5.39	8	8	38.053	8.24	10	12	43.5064	12.16	14	16	36.1274	9.51
P69905	Hemoglobin subunit alpha OS=Homo sapiens OX=9606 GN=HBA1 PE=1 SV=2 - [HBA_HUMAN]	23.24	1	3	3	18	5.92082e+07	69249476	67375834	9.57503e+07	71172140	52028284	1.00883e+08	7.06979e+07	77491714	6.56504	23.24	3	4	7.85004	10.56	1	3	2.47508	10.56	1	2	6.14923	10.56	1	2	2.18912	10.56	1	2	2.42836	10.56	1	2	2.79897	10.56	1	1	2.36098	10.56	1	1	3.03359	10.56
P32119	Peroxiredoxin-2 OS=Homo sapiens OX=9606 GN=PRDX2 PE=1 SV=5 - [PRDX2_HUMAN]	23.23	1	3	4	14	0	1.4563e+07	4.80883e+07	6.10217e+07	4.69877e+07	79382561	3.29619e+07	2.24069e+07	2.01277e+07		0			6.11668	9.09	2	2	5.45473	14.65	2	2	5.79927	14.65	2	2	6.42228	14.65	2	2	3.11197	5.56	1	1	3.18501	9.09	1	1	5.42221	17.68	2	2	5.67858	17.68
Q13884	Beta-1-syntrophin OS=Homo sapiens OX=9606 GN=SNTB1 PE=1 SV=3 - [SNTB1_HUMAN]	23.23	2	8	9	39	5.85774e+07	3.89314e+07	3.56248e+07	2.93766e+07	4.95769e+07	4.41968e+07	5.85067e+07	8.53088e+06	4.10481e+07	5.78775	5.95	2	2	15.1138	13.38	5	6	11.0099	8.55	3	4	13.2035	13.2	4	4	17.1196	15.06	5	6	13.8551	12.08	4	4	19.9007	18.4	7	7	8.79293	12.45	4	4	6.00192	6.13
P27694	Replication protein A 70 kDa DNA-binding subunit OS=Homo sapiens OX=9606 GN=RPA1 PE=1 SV=2 - [RFA1_HUMAN]	23.21	1	8	8	22	3.60101e+07	1.86669e+07	2.58576e+07	0	2.56264e+07	4.08175e+07	3.48246e+07	0	4.0988e+07	7.70505	13.96	5	5	2.64566	6.49	2	2	5.37368	6.17	2	2		0			6.46666	7.14	2	2	3.8037	7.14	2	2	13.2784	19.48	6	6		0			3.18441	10.23
P21912	Succinate dehydrogenase [ubiquinone] iron-sulfur subunit, mitochondrial OS=Homo sapiens OX=9606 GN=SDHB PE=1 SV=3 - [SDHB_HUMAN]	23.21	1	6	6	23	1.10375e+08	1.0498e+08	6.21006e+07	5.12175e+07	1.08207e+08	5.6688e+07	6.25023e+07	5.09492e+07	3.46989e+07	9.00313	16.79	5	5	3.56021	5	1	1	5.68106	9.64	3	3	6.08111	11.43	2	2	7.93211	12.14	4	4	5.61574	9.64	3	3	2.98693	4.64	2	2	3.00884	4.64	1	1	2.34033	11.07
P26640	Valine--tRNA ligase OS=Homo sapiens OX=9606 GN=VARS PE=1 SV=4 - [SYVC_HUMAN]	23.18	2	20	20	66	2.05121e+07	1.44751e+07	3.19281e+07	5.47344e+07	4.41654e+07	2.10476e+07	1.40791e+08	4.53635e+07	6.40871e+07	18.6658	8.15	8	8	9.66014	6.41	4	4	18.4436	6.41	5	6	19.4685	6.17	6	6	23.6178	8.39	7	8	14.0103	4.67	4	4	35.1312	13.69	12	13	23.3363	10.13	9	9	21.8646	10.05
Q9BZE4-2	Isoform 2 of Nucleolar GTP-binding protein 1 OS=Homo sapiens OX=9606 GN=GTPBP4 - [NOG1_HUMAN]	23.17	3	9	9	27	1.48952e+07	2.66985e+07	1.58445e+07	1.68402e+07	1.51234e+07	0	2.99414e+07	2.35774e+07	8.27612e+06	6.77652	5.28	2	2	9.90441	6.98	3	3	6.46602	5.45	2	2	7.51552	6.98	3	3	7.97576	11.58	5	5		0			9.9858	8.52	4	5	9.44169	8.52	4	4	7.473	9.71
P20020-6	Isoform K of Plasma membrane calcium-transporting ATPase 1 OS=Homo sapiens OX=9606 GN=ATP2B1 - [AT2B1_HUMAN]	23.14	6	13	22	128	1.06864e+08	9.94151e+07	1.13131e+08	1.17305e+08	156088795	9.25792e+07	213032668	1.12092e+08	1.37425e+08	38.8744	16.64	14	15	33.8245	13.77	10	10	44.6531	15.12	11	13	57.6065	17.15	15	17	51.616	16.55	14	17	40.7023	15.54	12	13	58.0708	19.93	17	18	35.7089	13.43	11	12	37.8316	14.44
Q8IWX8	Calcium homeostasis endoplasmic reticulum protein OS=Homo sapiens OX=9606 GN=CHERP PE=1 SV=3 - [CHERP_HUMAN]	23.14	1	13	13	47	1.81939e+07	23877203	5.77403e+07	1.03076e+08	6.90229e+07	8.66311e+07	6.86133e+07	4.94362e+07	8.33324e+07	7.23195	3.06	2	2	6.11196	5.35	2	2	10.1554	11.68	7	7	14.7411	9.83	7	8	6.41804	4.37	3	5	8.8183	7.1	5	5	12.0493	5.46	4	4	7.20912	10.15	6	6	17.8712	14.41
O43447-2	Isoform 2 of Peptidyl-prolyl cis-trans isomerase H OS=Homo sapiens OX=9606 GN=PPIH - [PPIH_HUMAN]	23.13	3	1	2	2	2.51846e+07	0	0	0	0	0	5.25893e+06	0	0	2.63565	18.66	1	1		0				0				0				0				0			2.13558	4.48	1	1		0				0
P51648	Fatty aldehyde dehydrogenase OS=Homo sapiens OX=9606 GN=ALDH3A2 PE=1 SV=1 - [AL3A2_HUMAN]	23.09	4	10	11	38	4.85057e+07	3.29632e+07	5.85258e+07	4.96728e+07	4.06979e+07	5.19803e+07	8.32064e+07	3.48681e+07	42356461	10.527	11.75	5	5	10.1792	10.31	5	5	12.4692	12.37	5	5	6.27548	5.15	2	2	9.77347	9.9	4	4	8.53262	10.52	4	4	12.6518	12.99	5	5	15.1769	13.61	5	5	8.49828	7.42
P49189	4-trimethylaminobutyraldehyde dehydrogenase OS=Homo sapiens OX=9606 GN=ALDH9A1 PE=1 SV=3 - [AL9A1_HUMAN]	23.08	2	9	9	55	1.06183e+08	8.62924e+07	9.45494e+07	148969482	1.23672e+08	1.02705e+08	1.57624e+08	1.23587e+08	1.22155e+08	11.4584	12.75	5	5	11.6133	12.75	5	5	14.6503	15.79	6	7	16.2951	12.75	5	7	15.8429	13.36	5	7	14.2527	12.75	5	7	17.2365	12.15	5	7	10.1015	12.75	5	5	11.2189	15.18
O94901-5	Isoform 5 of SUN domain-containing protein 1 OS=Homo sapiens OX=9606 GN=SUN1 - [SUN1_HUMAN]	23.08	8	12	12	45	2.3172e+07	5.54744e+07	3.85922e+07	3.32626e+07	4.8835e+07	4.54732e+07	4.76761e+07	3.33755e+07	3.09991e+07	13.8995	10.4	6	6	21.5961	16.24	7	8	14.1151	9.69	5	5	12.0601	8.97	4	4	13.3066	9.12	4	4	16.3165	14.53	6	6	13.9113	7.12	3	4	18.4762	12.68	6	6	6.93182	4.84
[truncated: 2,562 more rows]
[truncated: 5 more columns]

## Sheet: quan_data
Accession	Description	GMKHYB_3	GMKHYB_4	GMKHYB_5	GMKHYB_6	GMKHYB_7	GMKHYB_8	GMKHYB_9	GMKHYB_10	GMKHYB_11
[truncated: 3,626 more rows]

[truncated: 3 more sheets: log10, controlVS15min, contorlVS60min]
